# Supplementary material for: Cross-tissue transcriptome-wide association studies identify susceptibility genes shared between schizophrenia and inflammatory bowel disease
Source: Commun Biol. 2022 Jan 20;5:80. doi: 10.1038/s42003-022-03031-6 (PMC8776955; doi:10.1038/s42003-022-03031-6)
Supplement: Supplementary file 4 — Suppl Data 1-2 [file 42003_2022_3031_MOESM4_ESM.xlsx]

## Sheet: Supplementary Data 1
Study nr.	Phenotype	Consortium	#Cases	#Controls	#SNPs	PubMedID	Comment
1	Crohn’s disease (CD)	International Inflammatory Bowel Disease Genetics Consortium (IIBDGC)	18431	33658	8,802,553	26974007
2	Crohn’s disease (CD)	International Inflammatory Bowel Disease Genetics Consortium (IIBDGC)	5956	14927	11,002,659	26192919	2,616 CD cases and 7,379 controls shared with study nr. 1 PubMedID 26974007
3	Ulcerative colitis (UC)	International Inflammatory Bowel Disease Genetics Consortium (IIBDGC)	14191	33658	8,765,715	26974007
4	Ulcerative colitis (UC)	International Inflammatory Bowel Disease Genetics Consortium (IIBDGC)	6968	20464	11,113,953	26192919	2,538 UC cases and 7,379 controls shared with study nr.3 PubMedID 26974007
5	Primary Sclerosing Cholangitis (PSC)	The International PSC Study Group	3377	33658	8,633,069	26974007
6	Primary Sclerosing Cholangitis (PSC)	The International PSC Study Group	2871	12019	7,891,602	27992413	1,910 PSC cases and 2,115 controls shared with study nr. 5 PubMedID 26974007
7	Schizophrenia (SCZ)	Psychiatric Genomics Consortium	35476	46839	9,444,230	25056061
8	Major depressive disorder (MDD)	Psychiatric Genomics Consortium	59851	113154	11,358,427	29700475
9	Bipolar disorder (BD)	Psychiatric Genomics Consortium	20352	31358	10,952,473	31043756
10	Attention deficit/hyperactivity disorder (ADHD)	Psychiatric Genomics Consortium	20183	35191	8,047,421	30478444
Total			180,592*	290,737*			*Number of non-overlapping cases and controls

## Sheet: Supplementary Data 2
Tissue	number of tissue-specific reference samples (genotype and normalized gene expression data) used to train UTMOST	number of successfully trained genes in UTMOST
GTEx Brain_Anterior_cingulate_cortex_BA24	72	10822
GTEx Brain_Caudate_basal_ganglia	100	11669
GTEx Brain_Cerebellar_Hemisphere	89	10895
GTEx Brain_Cerebellum	103	11245
GTEx Brain_Cortex	96	11482
GTEx Brain_Frontal_Cortex_BA9	92	11555
GTEx Brain_Hippocampus	81	11500
GTEx Brain_Hypothalamus	81	11800
GTEx Brain_Nucleus_accumbens_basal_ganglia	93	11576
GTEx Brain_Putamen_basal_ganglia	82	11167
GTEx Colon_Sigmoid	124	12047
GTEx Colon_Transverse	169	12583
GTEx Esophagus_Gastroesophageal_Junction	127	11860
GTEx Esophagus_Mucosa	241	12354
GTEx Esophagus_Muscularis	218	12065
GTEx Liver_GTEx	97	10846
GTEx Pancreas	149	11452
GTEx Small_Intestine_Terminal_Ileum	77	11976
GTEx Whole_Blood	338	11209
STARNET Liver	600	5963
BLUEPRINT mono_eqtl CD14+	338	5640
BLUEPRINT neut_eqtl CD16+	338	4870
BLUEPRINT tcel_eqtl naive CD4+	338	4838
Total	4043
