# Supplementary material for: Cross-tissue transcriptome-wide association studies identify susceptibility genes shared between schizophrenia and inflammatory bowel disease
Source: Commun Biol. 2022 Jan 20;5:80. doi: 10.1038/s42003-022-03031-6 (PMC8776955; doi:10.1038/s42003-022-03031-6)
Supplement: Supplementary file 5 — Suppl Data 3 [file 42003_2022_3031_MOESM5_ESM.xlsx]

## Sheet: Study nr.1 CD
Supplementary Data 3: Marginal (i.e. unconditioned) and conditioned UTMOST TWAS association results.
gene_id	gene_chr	gene_start	gene_end	gene_name	Brain_Anterior_cingulate_cortex_BA24_unconditioned	Brain_Caudate_basal_ganglia_unconditioned	Brain_Cerebellar_Hemisphere_unconditioned	Brain_Cerebellum_unconditioned	Brain_Cortex_unconditioned	Brain_Frontal_Cortex_BA9_unconditioned	Brain_Hippocampus_unconditioned	Brain_Hypothalamus_unconditioned	Brain_Nucleus_accumbens_basal_ganglia_unconditioned	Brain_Putamen_basal_ganglia_unconditioned	Colon_Sigmoid_unconditioned	Colon_Transverse_unconditioned	Esophagus_Gastroesophageal_Junction_unconditioned	Esophagus_Mucosa_unconditioned	Esophagus_Muscularis_unconditioned	Liver_unconditioned	Liver_STARNET1_unconditioned	mono_eqtl_unconditioned	neut_eqtl_unconditioned	Pancreas_unconditioned	Small_Intestine_Terminal_Ileum_unconditioned	tcel_eqtl_unconditioned	Whole_Blood_unconditioned	GBJ_unconditioned	Brain_Anterior_cingulate_cortex_BA24_conditioned	Brain_Caudate_basal_ganglia_conditioned	Brain_Cerebellar_Hemisphere_conditioned	Brain_Cerebellum_conditioned	Brain_Cortex_conditioned	Brain_Frontal_Cortex_BA9_conditioned	Brain_Hippocampus_conditioned	Brain_Hypothalamus_conditioned	Brain_Nucleus_accumbens_basal_ganglia_conditioned	Brain_Putamen_basal_ganglia_conditioned	Colon_Sigmoid_conditioned	Colon_Transverse_conditioned	Esophagus_Gastroesophageal_Junction_conditioned	Esophagus_Mucosa_conditioned	Esophagus_Muscularis_conditioned	Liver_conditioned	Liver_STARNET1_conditioned	Pancreas_conditioned	Small_Intestine_Terminal_Ileum_conditioned	Whole_Blood_conditioned	mono_eqtl_conditioned
ENSG00000121410	19	58856544	58864865	A1BG	NA	NA	NA	NA	NA	NA	NA	NA	NA	NA	NA	NA	NA	NA	NA	0.397463075923443	NA	NA	NA	NA	NA	NA	NA	0.397463075923443	NA	NA	NA	NA	NA	NA	NA	NA	NA	NA	NA	NA	NA	NA	NA	0.634424343024218	NA	NA	NA	NA	NA
ENSG00000148584	10	52559169	52645435	A1CF	NA	NA	NA	NA	NA	NA	NA	NA	NA	NA	0.0456268029543573	0.524257405136414	NA	NA	NA	0.74436638680456	NA	NA	NA	0.42106512344101	0.93380694549059	NA	0.0778519073157168	0.167119189038563	NA	NA	NA	NA	NA	NA	NA	NA	NA	NA	0.369707720219523	0.677506560537199	NA	NA	NA	0.787520380066689	NA	0.399352671405274	0.835203028925035	0.201385144112241	NA
ENSG00000175899	12	9220260	9268825	A2M	NA	NA	NA	NA	NA	NA	NA	NA	NA	NA	NA	NA	NA	NA	NA	NA	NA	NA	NA	NA	NA	0.244426248089342	NA	0.244426248089342	NA	NA	NA	NA	NA	NA	NA	NA	NA	NA	NA	NA	NA	NA	NA	NA	NA	NA	NA	NA	NA
ENSG00000166535	12	8975068	9039597	A2ML1	NA	NA	NA	NA	NA	NA	NA	NA	NA	NA	NA	NA	NA	NA	NA	NA	NA	NA	NA	NA	NA	NA	NA	NA	NA	NA	NA	NA	NA	NA	NA	NA	NA	NA	NA	NA	NA	NA	NA	NA	NA	NA	NA	NA	NA
ENSG00000184389	1	33772367	33786699	A3GALT2	NA	NA	0.0325114383584806	0.0285819643383679	0.0257534254247836	NA	NA	NA	NA	NA	0.0304001953434903	0.0319639873236194	0.0258991282999721	0.0226431816188547	0.021212639033	NA	NA	NA	0.203475722204495	NA	NA	NA	0.0179365466828153	0.0309337292568622	NA	NA	0.179609556179243	0.0127834393496164	0.0178814136034059	NA	NA	NA	NA	NA	0.0339909684949097	0.0327580023121319	0.0282730977563731	0.0505747036632102	0.252829316008264	NA	NA	NA	NA	0.0150356313418348	NA
ENSG00000128274	22	43088127	43117304	A4GALT	NA	0.874214122000509	NA	NA	0.862487019456036	NA	NA	NA	NA	0.386510809577584	0.0411970323946987	0.195874369697078	0.171660364486872	0.910862828020578	0.035857939603857	0.565808801217767	NA	NA	NA	0.364694413139978	0.919867585942884	NA	0.101461664849396	0.292159448432415	NA	0.861051156794099	NA	NA	0.468204465151657	0.681978660009234	NA	0.793277599080915	NA	0.489292397790856	0.452364276958924	0.633239858183094	0.737730595405488	0.285422680963712	0.482408213279459	0.566625185785832	0.696412940760502	0.726681483994433	0.792220708248019	0.974610620366249	NA
ENSG00000118017	3	137842560	137851229	A4GNT	NA	0.852400002596019	NA	0.852400002596019	NA	NA	NA	NA	NA	NA	0.852400002596019	0.852400002596019	0.852400002596019	0.852400002596019	0.852400002596019	0.852400002596019	NA	NA	NA	0.852400002596019	NA	NA	NA	1	NA	0.796285147170344	NA	0.370627881104634	NA	NA	NA	NA	NA	NA	0.314545963583018	0.504081652584535	0.994094610652286	0.914986797141337	0.502286787432539	0.956065393267277	NA	0.920781911464758	NA	NA	NA
ENSG00000094914	12	53701240	53718648	AAAS	0.47629598963748	0.249122027378452	0.381700216066302	0.875247162546756	0.178694688293254	0.452329811474129	0.246242279479415	0.907365093726281	0.293399979263285	0.303708461736461	0.172049701510601	0.16683511379863	0.268533566949299	0.108924967270722	0.65545329308502	0.90763447102282	NA	NA	NA	0.23013795582294	0.620031025531617	NA	0.145238278018413	0.372118610029264	0.191571750271757	0.58997577684645	0.0749089184771443	0.750368105358359	0.187057955737542	0.393624054609295	0.895899023693675	0.554591470298786	0.664585995035261	0.370879584985421	0.309698792222029	0.971468195004796	0.200684585401682	0.683068875717666	0.0358982677916912	0.76009014485697	NA	0.81611923717788	0.519478408209767	0.446100188921945	NA
ENSG00000081760	12	125549925	125627873	AACS	NA	NA	NA	NA	NA	NA	NA	NA	NA	NA	NA	NA	NA	NA	NA	NA	0.658915370933191	NA	0.395451441858451	NA	NA	0.446610236006493	NA	0.562024535291577	NA	NA	NA	NA	NA	NA	NA	NA	NA	NA	NA	NA	NA	NA	NA	NA	0.659048456238382	NA	NA	NA	NA
ENSG00000114771	3	151531825	151546276	AADAC	NA	NA	NA	NA	NA	NA	NA	NA	NA	NA	NA	NA	NA	NA	NA	0.323803448761398	NA	NA	NA	0.840465897393191	0.399475655540981	NA	NA	0.486736607765125	NA	NA	NA	NA	NA	NA	NA	NA	NA	NA	NA	NA	NA	NA	NA	0.67947800411	0.615242054013633	0.929921129116544	0.685220779589647	NA	NA
ENSG00000197953	3	151451704	151479127	AADACL2	NA	NA	NA	NA	NA	NA	NA	NA	NA	NA	NA	0.654382794865197	0.445620130010237	0.120746194208936	0.0330527953083643	NA	NA	NA	NA	NA	NA	NA	NA	0.12901649381817	NA	NA	NA	NA	NA	NA	NA	NA	NA	NA	NA	0.578112081368392	0.946545297656756	0.123407653993146	0.126913476708944	NA	NA	NA	0.722593354332045	NA	NA
ENSG00000204518	1	12704566	12727097	AADACL4	NA	NA	NA	NA	NA	NA	NA	NA	NA	NA	0.140900005988419	0.140900005988419	0.140900005988419	NA	0.140900005988419	NA	NA	NA	NA	NA	NA	NA	NA	0.165962890990919	NA	NA	NA	NA	NA	NA	NA	NA	NA	NA	0.960403829029683	0.131753769638466	0.198117795855509	NA	0.0592540780010466	NA	NA	NA	NA	NA	NA
ENSG00000109576	4	170981373	171012850	AADAT	0.0458193627520121	0.0529154300898485	NA	0.0654666767088434	0.0753119021472175	0.470406782235572	0.749207666787948	0.0933759777313134	0.325963484050148	0.173785338237917	0.0783960445499118	0.0818440002781716	0.101518879111967	0.0747444093784649	0.0883290237064091	0.747414078950183	NA	NA	NA	0.286517134536164	0.234583957917075	NA	0.297978794677403	0.15905625159044	0.745778265401253	0.200972727164835	0.915822251135182	0.691513607914498	0.306972242255921	0.431503241089759	0.852484887489322	0.304193249832642	0.519458997454798	0.128845073568043	0.169899507304514	0.324313647269849	0.919710907093984	0.265161030433865	0.236308353411401	0.31232499780065	0.170792105469165	0.349569587238076	0.635225644800324	0.67635125238118	NA
ENSG00000158122	9	99401859	99417585	AAED1	0.879300003157795	0.879300003157795	0.879300003157795	0.879300003157795	0.879300003157795	0.879300003157795	0.879300003157795	0.879300003157795	0.879300003157795	0.879300003157795	0.879300003157795	0.879300003157795	0.879300003157795	0.879300003157795	0.879300003157795	0.879300003157795	NA	NA	NA	0.879300003157795	0.879300003157795	NA	0.879300003157795	1	0.686942384008334	0.780634444764625	0.798411658962564	0.89863834907818	0.878141067243528	0.881675867783931	0.954040407194448	0.42519430064438	0.982251873946718	0.982992003537526	0.732995143526748	0.95399911826513	0.770159965963978	0.776512292276246	0.711117367828383	0.852925014727842	NA	0.764121092523734	0.262868785952606	0.987055423435815	0.969432687294141
ENSG00000103591	15	67493371	67547533	AAGAB	0.940666688126208	0.0188018589174345	0.765752189703107	0.094743369922964	0.287406609190363	0.970972972418368	0.98958809970963	0.198606037841379	0.905381141070152	0.4728747242094	0.61637240108892	0.219710978126475	0.838415096393468	0.0344107845265147	0.330272211483587	0.48368457613422	NA	NA	0.101550741210569	0.812262310365692	0.823266167652609	NA	0.863772522936446	0.474430254354537	0.930062001648758	0.390918009997378	0.541236358742705	0.259166415929081	0.120409280822568	0.833479817210007	0.775690370772497	0.515594132487099	0.920010032277166	0.855834263604854	0.557170525813068	0.682889017592606	0.884444404660408	0.0610615134532084	0.310984953794717	0.280787040387695	NA	0.234871693913922	0.652702899621816	0.6005044977396	NA
ENSG00000115977	2	69688532	69901481	AAK1	0.768007751311297	0.343341935252986	0.0073514966368921	0.283483051242818	0.55878005094574	0.865287047674068	0.465287141324396	0.892602517208116	0.352845689155019	8.75782130279243e-06	3.80739164992476e-05	0.000172305347230726	0.0374009644312241	0.0278711018192491	0.657000003869366	NA	NA	NA	NA	0.424297953029098	0.960933280441181	NA	0.00331292640317357	0.000395635139320616	0.855319261129478	0.25941071417061	0.00105146473701497	0.196016289743514	0.661583729504039	0.83801102866796	0.162339823221568	0.57285189905448	0.628933814268433	0.000137961003197984	1.52801503732196e-05	0.00642135688804645	0.040140794166777	0.0120441917986119	0.87365524404174	NA	0.00124339015005759	0.61602331041937	0.341298469894635	0.000269105543415359	NA
ENSG00000087884	11	77532155	77629478	AAMDC	0.737779924688122	0.816067484016881	0.740857470600688	0.900026671213666	0.191098451323361	0.747947493246513	0.740167353916463	0.340576302330085	0.423517114278853	0.700664209771597	0.550210037633329	0.971893445978216	0.787672809315103	0.409504899816566	0.648768887654637	0.516520465023486	0.050121447525456	NA	0.671251823439867	0.277682579722862	0.740705425728769	0.558532622830834	0.251131127781086	1	0.622980827074592	0.592115003402574	0.867246527504353	0.211609726997224	0.384418453856356	0.177239220211873	0.294780173238937	0.271102908222716	0.662251233892116	0.334993989580207	0.444995835236661	0.282579043757314	0.574247696570164	0.66927701641221	0.483108148508361	0.381978350447505	0.457980431541526	0.00476757700051783	0.121485266137988	0.936910255250147	0.450843647683178
ENSG00000127837	2	219128850	219134980	AAMP	7.98715777831022e-10	4.26367405256002e-11	4.74421222663954e-12	1.31288955448551e-11	4.19696421091872e-13	0.250676739984429	6.54707965600712e-12	1.23394009144685e-10	1.09907008540572e-08	1.06114661498619e-05	8.92754814322205e-12	3.67154213906556e-10	7.73059104708129e-12	1.05731689277249e-11	0.218493890062941	9.43038114529928e-10	NA	NA	8.28469192487339e-12	2.27841788296242e-09	0.0001012732268265	NA	5.1381341142609e-12	1.07850395281162e-11	0.425374772660784	0.000296586068331722	0.913226944694078	0.864109852205417	0.994438441343816	0.164339693171298	4.12646602971527e-05	0.000342401214992091	0.675150289591871	0.604452682141427	0.851517012102304	0.640318361249976	0.354219446786468	0.521740646928669	0.74091156346065	0.7970586601562	0.557237722583439	0.000710324816234191	0.778370957559137	0.661954892943679	NA
ENSG00000129673	17	74449433	74466199	AANAT	0.0909881554840424	0.742868420035069	0.00845746464428593	0.271953548813927	0.414978304894684	0.0588057492739123	0.179738474626789	0.168392175289257	0.863420789879774	0.584403739999126	0.00878946163591859	0.274088131177436	0.081127675262277	0.0620421580056599	0.0499182745756307	NA	NA	NA	NA	0.634662815752252	0.355176829868128	NA	0.686649640655363	0.0945065899283372	0.158991469733738	0.620282818874659	0.348417295124313	0.683015307436649	0.428377718994921	0.467332653790374	0.698194418509031	0.229384064405073	0.35588705233792	0.827414156120358	0.190540012266515	0.471602074868301	0.849390677776267	0.79138496420612	0.286940644531747	NA	NA	0.856046566226251	0.621368120195616	0.759604772621499	NA
ENSG00000131043	20	34824381	34858840	AAR2	0.0624326249117358	0.434908678002515	0.882751772375725	0.865903965761849	0.714131129844664	0.123836229295287	0.361179382361079	0.0932014047302405	0.0195681006242792	0.0432325030810812	0.354879924189458	0.0467850001646832	0.0273367880642516	0.288568169732368	0.345541175975754	0.429412418834172	NA	NA	0.00799013931878227	0.27936143434167	0.0163958292776674	0.0298210141859581	0.494833768038718	0.10343936603494	NA	NA	NA	NA	NA	NA	NA	NA	NA	NA	NA	NA	NA	NA	NA	NA	NA	NA	NA	NA	NA
ENSG00000205002	8	117950438	117956726	AARD	NA	0.227400002562947	NA	NA	NA	NA	NA	NA	NA	NA	0.0592294622256071	0.209127788723488	0.0359621067062447	0.0402887406532735	0.12609709877769	NA	NA	NA	NA	NA	0.0217508434124272	NA	NA	0.00149916613855017	NA	0.321964432702433	NA	NA	NA	NA	NA	NA	NA	NA	0.0147523169683692	0.276976508772524	0.090405508664619	0.155679220772704	0.123829418431796	NA	NA	NA	0.0117605473518662	NA	NA
ENSG00000090861	16	70286198	70323446	AARS	0.36356201903782	0.365594384039573	0.362813203073543	0.366786414115892	0.365749981342384	0.366102258416467	0.362605085609777	0.36453707631415	0.364896075877208	0.36717658741659	0.363953987067466	0.356326991858792	0.364137858419877	0.365462644928411	0.363792395750814	0.364401477491551	NA	NA	NA	0.365790456746118	0.356338987802071	NA	0.368924022680341	0.412658816949664	0.229036742917324	0.770429212773582	0.106962949867197	0.214907939576855	0.587497995856534	0.302603385082898	0.344252409770679	0.877739723690238	0.574001801800963	0.647226757663262	0.685477583649606	0.536996009798889	0.912528044510813	0.327149688675729	0.177720178826558	0.436776740266847	NA	0.765581475120326	0.0991345978739819	0.698374998642092	NA
ENSG00000124608	6	44267391	44281063	AARS2	0.342805758392081	0.250454372091131	0.257580926126049	0.244303250601642	0.236210009281086	0.248928793797807	0.25869208355017	0.249698664912778	0.227020738537523	0.257681460738703	0.255421532296979	0.178875174207125	0.242763549706896	0.196012251251876	0.239757767100912	0.261500015515936	NA	NA	NA	0.240261745976844	0.245420441481346	NA	0.329725884310579	0.395500053214728	0.937905219245408	0.612451358648069	0.16383575260488	0.033613653505292	0.0941212442913585	0.155620781600908	0.757508622143789	0.489781170684163	0.686732708643606	0.00413851424101443	0.289105204859846	0.568445183724603	0.812887296613138	0.153491900715846	0.447608068247041	0.704867920489854	NA	0.237894160340556	0.192788179998542	0.683897470526445	NA
ENSG00000157426	4	57204456	57253666	AASDH	0.118499987923754	0.118499987923754	0.118499987923754	0.118499987923754	0.118499987923754	0.118499987923754	0.118499987923754	0.118499987923754	0.118499987923754	0.118499987923754	0.118499987923754	0.118499987923754	0.118499987923754	0.118499987923754	0.118499987923754	0.118499987923754	NA	NA	NA	0.118499987923754	0.118499987923754	NA	NA	0.17163344747615	0.816877248569453	0.896224376046922	0.818203596939778	0.892151380798313	0.299017408935668	0.871389376302539	0.851313231000668	0.84014373326031	0.46417414555735	0.411804877741926	0.260387536637965	0.901948475282042	0.658785030569375	0.959456022762522	0.720172816810202	0.805802524566316	0.96258456742563	0.766490790239221	0.979478789736517	0.989015377703827	0.907177452219872
ENSG00000149313	11	105946228	105969437	AASDHPPT	0.114100004491905	0.128016455473281	0.125282521047145	0.113775394586224	0.146803607195471	0.114100004491905	0.114100004491905	0.136834554278159	0.11410288805913	0.120960517775949	0.112561109571298	0.136652506835021	0.114100004491905	0.272399979525345	NA	NA	NA	NA	NA	0.116459565611386	0.272399979525345	NA	0.114100004491905	0.139592006499856	0.123717484932856	0.262460934804698	0.161001999781713	0.120349549537024	0.328982314339676	0.355958647276568	0.132492846198981	0.495529285926381	0.113871160018522	0.159773908386785	0.120756691252688	0.137546236636942	0.35931978160325	0.258954127261789	0.749716392879164	0.9477969980947	NA	0.11945993870523	0.239323479663353	0.118049055677208	NA
ENSG00000008311	7	121715701	121784334	AASS	0.997766054226146	0.994067581750218	NA	0.732347265410664	0.952545302280824	0.78425654733584	0.447723965549467	0.876623107771189	0.46526431639194	0.377807979861796	0.808585814244039	0.70912575024708	0.257036727386305	0.693722458511306	0.787204717016353	0.269989009951759	NA	NA	NA	0.582624244252991	0.51260242778941	0.440734514957628	NA	1	0.921954874347048	0.780082888915035	NA	0.751798779315506	0.971749307090596	0.847918971283887	0.589450710609796	0.916241418483668	0.581251768257668	0.535559499237129	0.822734465542047	0.975567721700039	0.725445454291402	0.672512226016594	0.67634378719856	0.380786242744897	NA	0.802336749506223	0.414687906765323	0.82498113846082	0.627616213763199
ENSG00000108270	17	35306175	35414171	AATF	0.936551321498348	0.979466292473553	0.244848781710468	0.300778366261328	0.721835292283435	0.492264593866742	0.524304792259503	0.914241097064201	0.461874774706259	0.572067717702741	0.814411483437038	0.384756795786633	0.79026109797893	0.595868217773749	0.702966656786182	0.515037362190019	NA	NA	NA	0.943632620930523	0.469238446929521	0.523585386926764	0.45914596161515	1	0.588743379949655	0.969850826778956	0.526325064039628	0.897774123732477	0.746135989243018	0.0155095228857817	0.737348506649548	0.201853985821878	0.574608287355316	0.537492032510708	0.769869933924946	0.31894693137102	0.673598087743892	0.243044845509921	0.360136484315577	0.817507314484613	NA	0.577674515581293	0.107089728788111	0.434871910538471	NA
ENSG00000181409	17	79091095	79139877	AATK	0.736573995522803	0.744532103701121	0.72449999554083	NA	NA	0.740717995443358	0.743997675256825	0.737298431661164	0.724499995540831	NA	NA	0.750960270702754	0.741746863356805	NA	0.738407752810135	NA	NA	NA	0.818897184628498	0.843999997332014	0.746737919004459	NA	0.744555590958354	1	0.876891675825053	0.574410159434331	0.739854045136298	0.92838325353492	0.968156940908291	0.525862236882696	0.91941099158811	0.878160853503369	0.983700433162064	0.933149085421644	0.978157349038055	0.325515864074674	0.695391607559485	NA	0.617376975786849	NA	NA	0.259222907896712	0.509269845018234	0.70956957278401	0.0509240381541249
ENSG00000183044	16	8768422	8878432	ABAT	0.302930569956936	0.158639579036921	0.557453323004089	0.251785474564327	0.0472362167984993	0.569062993198026	0.188934260166189	0.547672067995475	0.646595671199466	0.230885263317501	0.13545331490166	0.859151045322635	0.701897504703917	0.605335718735371	0.65199660589664	0.710228782298107	NA	NA	0.61199998253424	0.348290983952014	0.558623590835712	NA	0.528039647061827	0.752914165603828	0.741656872459897	0.632686173150374	0.74676985420423	0.230490813978913	0.550499167118362	0.980665707754896	0.806064852648742	0.93892772149678	0.847556460686096	0.682117565499147	0.24518655805882	0.860641090988117	0.716267179319997	0.981894324869721	0.998993640531188	0.570326741412505	0.804662480532534	0.759653110431256	0.883093748162396	0.885908196544271	0.998654064575921
ENSG00000165029	9	107543283	107690518	ABCA1	NA	0.0770887411741468	NA	NA	0.826930238956942	NA	NA	0.64469999916957	0.989345234583998	0.984208800352657	0.88614787344145	0.0773286161606221	0.339570522177738	0.994961769660611	0.0212009647562824	0.250923163234852	NA	NA	NA	0.390924717030198	0.952132029070789	NA	0.138243738321705	0.340641052397204	NA	0.175921916194037	NA	0.946057805138525	0.935666625887692	NA	0.964395687142479	0.716957434796386	0.679274120629975	0.938262401751902	0.730238984424465	0.115300291336444	0.823473013607267	0.873651542825171	0.266473937524192	0.504853896095552	0.843730302054012	0.695956330407638	0.690605337175595	0.608796106742381	NA
ENSG00000154263	17	67143355	67240987	ABCA10	NA	NA	0.0836702490746493	0.848814534385293	NA	NA	NA	NA	NA	NA	0.908306745386063	0.885694729897828	0.995969247467582	0.823377484134538	0.833840380946343	0.923381207526376	NA	NA	NA	0.965447383478561	0.483422187972078	NA	NA	0.809287456190883	NA	NA	0.634453609286149	0.654134104461821	0.915738418365004	NA	NA	NA	NA	NA	0.98005318079917	0.726798299381412	0.662880762832143	0.965480218223853	0.98387591936188	0.963639917528486	0.239375404253167	0.870899231916697	0.525491640210479	NA	0.538814284893216
ENSG00000144452	2	215796266	216003151	ABCA12	NA	NA	NA	NA	NA	NA	0.092389220976904	NA	NA	NA	0.884316181334582	0.0119879638272607	NA	0.940760020380493	NA	NA	NA	NA	NA	NA	NA	NA	NA	0.0799320294907802	NA	NA	NA	NA	NA	NA	0.149116077941897	NA	NA	NA	0.908675431428072	0.522282294844656	NA	0.826366411869894	NA	NA	NA	NA	NA	NA	NA
ENSG00000179869	7	48211055	48687092	ABCA13	NA	NA	NA	NA	NA	NA	NA	NA	NA	NA	NA	NA	NA	0.815871276142586	NA	NA	NA	NA	0.411169203242385	NA	NA	NA	0.648927591752352	0.833592204811281	NA	NA	NA	NA	NA	NA	NA	NA	NA	NA	NA	NA	NA	0.681757379232439	NA	NA	NA	NA	NA	0.675024670833113	NA
ENSG00000107331	9	139901686	139923367	ABCA2	NA	NA	NA	NA	NA	NA	NA	NA	NA	NA	NA	NA	NA	NA	NA	NA	NA	NA	0.796502021198125	NA	NA	0.856749802011146	NA	1	NA	NA	NA	NA	NA	NA	NA	NA	NA	NA	NA	NA	NA	NA	NA	NA	NA	NA	NA	NA	NA
ENSG00000167972	16	2325882	2390747	ABCA3	0.165780731486624	0.219199984793134	0.624678672210116	0.833713774405402	0.530905761210491	0.209122109239396	0.314401843323669	0.659744632446976	NA	NA	NA	NA	NA	NA	0.446292060118005	NA	NA	NA	NA	0.452500009194958	NA	NA	NA	0.689061536387484	0.571942623373075	0.800556273484504	0.204428292601625	0.000533855575702344	0.548627152755167	0.889743185432309	0.907221852851049	0.62441703925969	0.40635133021812	0.906893843983988	NA	NA	0.722145621014457	NA	0.596422284124254	NA	NA	0.0980759039179376	NA	NA	NA
ENSG00000198691	1	94458393	94586688	ABCA4	NA	0.629560368822939	NA	NA	0.549699994090409	0.792797136622312	0.922312359708952	NA	NA	NA	0.981006998054153	0.849549668758743	0.633413485634201	0.477036848368149	0.682870616473385	0.798291398580993	NA	NA	NA	NA	0.71359961469478	NA	NA	1	NA	0.686397624072992	NA	NA	0.982612338958939	0.646610735817219	0.671202929223963	NA	NA	NA	0.743318857794682	0.703569820085026	0.819481928609138	0.316475357019059	0.312757885434978	0.711727881735032	NA	NA	0.804754851699907	NA	NA
ENSG00000154265	17	67240452	67323385	ABCA5	0.878661926102566	0.855021795100237	0.742068767150038	0.546068320784421	0.760405482044472	0.985281332007063	0.916182435927321	0.929588528983488	0.888278876973987	0.696691467414403	0.989378233064204	0.447797269343589	0.718316864922974	0.669176498518155	0.940335161976931	0.753378285358502	NA	NA	NA	0.596712240534056	0.463386752745291	0.0410599929004648	0.559244901927568	0.563034098981345	0.977657921129542	0.916766080228069	0.983567931919031	0.981331744449224	0.93688621095774	0.947882684050848	0.775245688469669	0.550499535315275	0.947151001777113	0.963159718841997	0.966211110596866	0.736581888171383	0.963054351868655	0.934846665315725	0.831673546295517	0.959036593119588	0.260262950610265	0.938101732267952	0.861517532632081	0.57794801750296	0.97207830039081
ENSG00000154262	17	67074843	67138029	ABCA6	0.25109502507331	NA	NA	NA	NA	NA	0.427459773329249	0.588534186131741	NA	NA	0.925542701310997	0.835478083063964	0.68282440359438	0.940759229039913	0.801130701690285	0.803582411700113	NA	NA	NA	NA	0.214875170687818	NA	NA	1	0.696736907313389	NA	NA	NA	NA	NA	0.458935831301933	0.492674928693774	NA	NA	0.888113634248296	0.756530388627592	0.861971245537002	0.730133207009072	0.684096964052645	0.653597902154319	NA	0.928937942908481	0.710691922039327	NA	NA
ENSG00000064687	19	1040102	1065571	ABCA7	0.276742293576779	0.00973661827058344	0.0381256429922528	0.0237208902329896	0.954426382141319	0.429797095155343	0.000688729697482473	0.539536662523703	0.00836647438280769	0.0394154722643446	0.0191953306201626	0.0011263179613907	0.003546087524989	0.883798812344497	0.00351251045209206	0.385672503980249	NA	NA	0.0291763207226541	0.123474875215649	0.556613728394425	0.0108335580559073	0.27372273264998	0.0133708692114268	0.633229890298555	0.0410186332809392	0.904031595255334	0.576293124189286	0.838998379369713	0.479186610010705	0.547762579194833	0.265171006844044	0.662347474050702	0.0106712387909374	0.0709446922631544	0.0218683413254478	0.00337237198351632	0.241242642352526	0.0816090462618654	0.0311543892776684	0.0392308263204292	0.940312257803341	0.560562287520638	0.5519497263465	0.456923574176584
ENSG00000141338	17	66863433	66951533	ABCA8	0.513898780884115	0.443518671320203	NA	NA	0.575921670942459	NA	0.340622467506459	0.789053166852199	0.86112440804712	0.77803476170445	0.755212085155872	0.60092135785253	0.340566934115929	0.738184998485411	0.642419746345784	0.931099998769028	NA	NA	NA	NA	0.959562544928932	NA	NA	1	0.726704123500957	0.414166061945326	NA	0.89069010975989	0.761742628640428	NA	0.560077252273085	0.832213710291947	0.997676024420188	0.850892090798179	0.771238372473194	0.563019881559474	0.736184686127182	0.83405430570173	0.929825952663124	0.769552225278925	0.942476330085412	0.971393346567103	0.680480665372027	NA	NA
ENSG00000154258	17	66970629	67057205	ABCA9	NA	NA	NA	0.230318769015808	NA	NA	NA	NA	NA	NA	0.00136108730610164	0.841652072597647	0.0546257165366022	0.570569903029767	0.00420723349466292	0.00118675884576653	NA	NA	NA	0.68790000602581	0.951639247021029	NA	NA	7.98110172960387e-05	NA	NA	NA	0.469372846192871	NA	NA	NA	NA	NA	0.988447941963239	0.327587014630328	0.911824336394215	0.372767388984295	0.967808866998882	0.555278386252617	0.600641858916608	0.842248327565115	0.944377011492274	0.98952875945618	NA	NA
ENSG00000085563	7	87133175	87342611	ABCB1	0.897821684645687	0.673280026716339	0.514763353737579	0.716146867827694	0.242938771861778	0.712957149957681	0.12386485135619	0.421184600228282	0.697888889035687	0.113316658674225	0.0584948870145472	0.500784583494522	0.851342596628152	0.335018651251413	0.150290324599832	0.703245001324145	NA	NA	NA	NA	0.0417187408178301	NA	0.956946288374009	0.480608819940264	0.357454329286915	0.585393143566301	0.183275673138094	0.964935406114463	0.479330999839301	0.98602123766114	0.517342921792536	0.356275769558609	0.599622007014997	0.39628844735957	0.0634739689380468	0.68667163504316	0.30688064508302	0.233545547379986	0.209556346160599	0.648759892578621	0.102223658596928	NA	0.218256704852549	0.429682882785837	NA
ENSG00000135776	1	229652329	229694442	ABCB10	0.136039912087575	0.163221461100495	0.142609242059138	0.133258505072786	0.611287464702831	0.111409770208564	0.134815517328282	0.251642889495596	0.114038262126925	0.167488912430931	0.136164199122087	0.450853753795029	0.140874180743841	0.147204270358064	0.147446169985564	0.128062416609127	NA	NA	NA	0.127489653873472	0.198333023045241	NA	0.143121696148642	0.173400898423844	0.189403870193976	0.575575227792465	0.771212841011031	0.81128053767427	0.904031683735437	0.425615533395298	0.280433467346826	0.102625886396281	0.523395101246949	0.818867810601493	0.189120140824074	0.966606071555044	0.152128988445426	0.241042482482245	0.801607374982197	0.119608838132162	NA	0.499332432939039	0.686452712122428	0.468810436197902	NA
ENSG00000073734	2	169779448	169887832	ABCB11	NA	NA	NA	NA	NA	NA	NA	NA	NA	NA	NA	0.0494679293706315	NA	NA	NA	0.922221439653429	NA	NA	0.365772448101989	NA	NA	NA	NA	0.233476847071518	NA	NA	NA	NA	NA	NA	NA	NA	NA	NA	NA	0.107624816864847	NA	NA	NA	0.423080849872045	NA	NA	NA	NA	NA
ENSG00000005471	7	87031013	87109751	ABCB4	NA	NA	NA	NA	NA	NA	0.0158606023342269	0.963682110567786	NA	NA	0.595575562714491	0.114737586948752	0.0154964510735016	0.569882321985775	0.286858941917696	0.284726650857255	NA	NA	NA	NA	0.00176656062394087	NA	0.695475684767359	0.00460686388043863	NA	NA	NA	NA	NA	NA	0.104656312085058	0.576766161838828	NA	NA	0.460002130340123	0.477863482918909	0.136279033842333	0.574826795600989	0.987492343842726	0.609856093481762	NA	NA	0.0188532208249988	0.712844158041856	NA
ENSG00000004846	7	20654830	20816658	ABCB5	NA	NA	NA	NA	NA	NA	NA	NA	NA	NA	0.0149814948623654	0.246266633379108	NA	NA	NA	NA	NA	NA	NA	NA	0.0596304543902998	NA	NA	0.0191739363981205	NA	NA	NA	NA	NA	NA	NA	NA	NA	NA	0.130701697208109	0.291215773728085	NA	NA	NA	NA	NA	NA	0.567816616620593	NA	NA
ENSG00000197150	7	150725510	150744869	ABCB8	0.913211309596495	0.765085281677411	0.844973984485159	0.916890980632852	0.833559333682525	0.935017176182329	0.830584426627032	0.954529411174199	0.84263471718899	0.698395074225383	0.726485545410084	0.663955596854348	0.631453236499562	0.96325351851741	0.958220792020733	0.792511646205626	NA	NA	NA	0.74634119086123	0.903470530255617	NA	0.721576561027505	1	0.372958890540222	0.656271173006694	0.442709213989508	0.480205950407901	0.24289612651668	0.869827931462889	0.773454591320407	0.610819196399164	0.522008519984017	0.85005860727031	0.312309574366934	0.636317173892821	0.10387155232433	0.301684808402393	0.325967432672209	0.296657954446009	0.160249843612889	0.870185229103885	0.355163063671656	0.804524731175642	0.256346986472759
ENSG00000150967	12	123405498	123466196	ABCB9	0.00150586088712625	0.075207416075448	0.0033553212441905	0.195227345030853	0.10000423258443	0.661748406772458	0.716437420984836	0.711446708304416	0.970300740879222	0.644890293459585	0.20802135082066	0.161815892967321	0.50642194805898	0.159673703107197	0.168919591676672	0.217330353227685	0.478809281863575	NA	NA	0.0748747910467486	0.116749661743107	0.174323872792546	0.649505042573851	0.0526771239873863	0.180834285908949	0.665713442922548	0.506296842294851	0.0186438898843614	0.72500786997866	0.949577087132353	0.761566834365604	0.383311242979039	0.158018572583931	0.310234201322078	0.540996889919069	0.305935930540421	0.655573033979914	0.939038395226541	0.352371780484571	0.809713247502939	0.525661069282201	0.531564269619435	0.0537040834023064	0.0998616946565014	NA
ENSG00000103222	16	16043434	16236931	ABCC1	NA	0.770051065913019	0.113632650450984	0.0691206155410607	NA	NA	0.56389998186562	0.0689389293573296	0.765015016326031	NA	0.0913923600064483	0.436552280884749	0.118982038362704	0.280754874677714	0.100177460837896	NA	NA	NA	0.061558422965937	0.10992769189435	0.459597547044022	NA	0.0632075975215227	0.0851824579220065	NA	0.856122815685126	0.248908164864663	0.173483780117019	NA	0.917938007963539	0.629214370018126	0.810779629005027	0.799647729621024	NA	0.410379291791803	0.737640536077527	0.299985255603773	0.456136864070016	0.209354771321643	0.713154291958764	0.978011466533545	0.663135229005021	0.602497985686578	0.148154030001209	1
ENSG00000124574	6	43395104	43418168	ABCC10	0.0846333710798028	0.213686241759332	0.740836036027679	0.151593924218881	0.83435250322522	0.717176975251364	0.14452785959127	0.279006142761608	0.075651252367343	0.781826373469565	0.79437166595444	0.341052962102282	0.199833125907579	0.314956976300451	0.104385847499271	0.191170959057969	NA	NA	NA	0.439318197040407	0.126473471463559	NA	0.924375170905678	0.326021261227634	0.525361927401543	0.410084121684363	0.660700988892806	0.746988859683925	0.441968432914497	0.759958292076571	0.795689283462557	0.986298112334145	0.536840903947648	0.102138944583102	0.820007113462799	0.981823637153214	0.245626414573168	0.595532079386654	0.160024941517683	0.211825884922844	NA	0.382106869096056	0.749732557029398	0.902114416468336	0.14017509411814
ENSG00000121270	16	48200821	48281479	ABCC11	NA	NA	NA	NA	NA	NA	NA	NA	NA	NA	NA	NA	NA	NA	NA	NA	NA	NA	NA	NA	NA	NA	NA	NA	NA	NA	NA	NA	NA	NA	NA	NA	NA	NA	NA	NA	NA	NA	NA	NA	NA	NA	NA	NA	NA
ENSG00000140798	16	48116884	48189929	ABCC12	0.0788826819945054	NA	0.349466433955463	0.215966442759264	0.107542351539132	0.764057670543686	0.802052964864936	NA	NA	NA	NA	NA	NA	NA	NA	NA	NA	NA	NA	NA	NA	NA	NA	0.250818948769656	0.0220871866872724	NA	0.0012350832087179	0.226789449875239	0.00879241917749412	0.685619853870301	0.672726054628701	NA	NA	NA	NA	NA	NA	NA	NA	NA	NA	NA	NA	NA	NA
ENSG00000023839	10	101542489	101611949	ABCC2	NA	NA	NA	NA	NA	NA	NA	NA	NA	NA	NA	NA	NA	NA	NA	1.1110646414821e-11	NA	NA	NA	NA	0.976047832420619	0.381758495689323	0.000395204045092114	8.33136892808284e-11	NA	NA	NA	NA	NA	NA	NA	NA	NA	NA	NA	NA	NA	NA	NA	4.49247396753005e-07	NA	NA	0.862661476831193	0.000174388093674762	0.0298304108473405
ENSG00000108846	17	48712138	48769613	ABCC3	NA	NA	NA	NA	NA	NA	NA	NA	NA	NA	0.623817073359109	0.73128785807298	0.748449083303067	0.624899592089034	0.507098943054608	0.759271512696138	NA	NA	NA	0.725262249262448	0.792122621211202	NA	0.148626313620786	1	NA	NA	NA	NA	NA	NA	NA	NA	NA	NA	0.484449646226579	0.614969300578864	0.843150315213195	0.775727504532117	0.552556817518026	0.819561399023671	0.936955923802927	0.640339372767707	0.95681867792979	0.870040184924445	0.994218240188131
ENSG00000125257	13	95672083	95953687	ABCC4	NA	NA	NA	NA	NA	NA	NA	NA	NA	NA	NA	NA	NA	NA	NA	NA	0.917285389746272	NA	NA	NA	NA	0.372902724747606	NA	1	0.968312678803589	0.927241018233669	NA	NA	NA	0.994849665462297	NA	NA	NA	0.986051784276385	0.973762921333571	NA	0.956140434197984	0.978186957326221	0.973796382507376	NA	0.960604726375736	NA	0.976369017370567	0.969127418029262	0.655884798923123
ENSG00000114770	3	183637722	183735803	ABCC5	0.436014176941012	0.703654047938613	0.8023000047325	0.730821579444059	0.633167476328413	0.552710833031707	0.649521015822058	0.621218015258988	0.978861082992651	0.42022369518707	0.601265017127372	0.870326963950733	0.687755522694037	0.545058109604749	0.77679799114308	NA	NA	NA	0.930270746894011	0.621094242626427	0.351104947424207	0.691490947441423	0.524881706746513	1	0.140249129527007	0.80922461558105	0.700061734705205	0.893421760296722	0.374965702580907	0.476995767592892	0.603821004297422	0.273252011238091	0.478953770966435	0.375585651462242	0.500380982155085	0.965693671356977	0.936096643123397	0.0917825334139311	0.913709639375652	NA	0.859672122914245	0.773596806710038	0.0575261667426358	0.253919687300426	0.451492393477424
ENSG00000091262	16	16242785	16317379	ABCC6	NA	NA	NA	NA	NA	NA	NA	NA	NA	NA	NA	0.0908496163866804	NA	NA	NA	0.186738092338881	NA	NA	NA	0.413355158983227	0.734763941601173	NA	0.164300005025657	0.113653693329869	NA	NA	NA	NA	NA	NA	NA	NA	NA	NA	0.964577360908277	0.921686263849914	0.930386125440263	NA	0.995288119039862	0.887355768039365	NA	0.972885914403572	0.929140144835449	0.868678885427013	1
ENSG00000006071	11	17414432	17498449	ABCC8	0.976285882621875	0.411520958346027	0.0508128814594528	0.0132352009139694	0.00440089172119081	0.00213312381151907	0.315336347591647	0.0621559083151675	0.345232172019886	0.792519070697829	NA	NA	NA	NA	NA	NA	NA	NA	NA	0.70500403208739	NA	NA	NA	0.0156049640668443	0.560590664923447	0.820780541366818	0.341906736093951	0.667986462541489	0.042225475532123	0.303609158527709	0.35835795394915	0.492975736404357	0.513741028006793	0.925047722531387	NA	NA	NA	NA	NA	NA	NA	0.382193408581187	NA	NA	NA
ENSG00000069431	12	21950335	22094336	ABCC9	NA	NA	NA	NA	NA	NA	NA	NA	NA	NA	NA	NA	NA	NA	NA	NA	0.763429020200114	NA	NA	NA	NA	NA	NA	0.763429020200114	0.971186217808933	0.747378604622109	0.918075154574451	0.982283452305775	0.943439078446073	0.945014383464754	0.851943939722334	0.67427492905136	0.683109927624516	0.956953241947577	0.971032081288778	0.957519110430536	0.965914091134171	0.993423992069919	0.973372782528361	0.82086919996968	0.65074795702268	0.936211741718756	0.997401615837097	NA	NA
ENSG00000173208	12	39943835	40013553	ABCD2	0.130394768412905	0.0321713658921283	0.521406104562436	0.0184816442705603	1.71738889776584e-05	0.186116991817889	0.50372485908363	NA	0.653466142990824	0.00325609005280093	0.0635524853511982	0.034657668072439	6.41273937782005e-07	NA	7.40246828761856e-07	NA	NA	NA	NA	NA	NA	NA	0.0193294289348844	0.00467751144088369	0.0203500811510591	0.0130669388562119	0.590676752212468	0.00419342288988858	2.7971987035036e-06	0.201001067529842	0.0529628293482063	NA	0.662277761241575	6.01944616052013e-05	0.0287052235053767	0.0104695198466379	1.04643549508279e-05	NA	1.82823431473996e-06	NA	NA	NA	NA	0.000154094348156685	NA
ENSG00000117528	1	94883933	94984222	ABCD3	0.398043628058443	0.766771482939853	0.929618155822222	0.86826952667819	0.869940707483302	0.603647396845666	0.750119744992171	0.783822076124598	0.876797780781424	0.647993888639793	0.846561933288849	0.707975382177058	0.781193321283658	0.615162459242315	0.776212174522783	0.521975094662472	NA	NA	0.97244400790023	0.852474408824306	0.960707655012247	NA	0.725132747162486	1	0.40709669953234	0.502091936796177	0.496706338936421	0.815934622484669	0.336982726769778	0.77333531749357	0.792197400392727	0.608984375919236	0.540158135058134	0.340802539241353	0.70599199537453	0.177567519685863	0.86479696799083	0.420255204251554	0.858102829688622	0.533214233931901	NA	0.90828990144033	0.797388078157593	0.841086971291967	0.942907874731904
ENSG00000119688	14	74752126	74769759	ABCD4	0.559988455657881	0.834843712531594	0.980911519599948	0.793163196499381	0.847386158890487	0.770114033191641	0.995400763105872	0.879201137608652	0.152681137401698	0.25244326961512	0.213106387060817	0.815800217932423	0.904246985383923	0.0882531048284947	0.4473476872877	0.593995849304443	0.541613990610956	NA	0.574342245147751	0.903531915321527	0.270657055468269	0.909646606718045	0.419961441648028	1	0.280574913636813	0.618338380871743	0.77536832964585	0.782714364517678	0.378319405704276	0.587336489903484	0.257219117362994	0.462966361227677	0.481011469646213	0.525789931442651	0.457468647846298	0.449089867965347	0.341197931032519	0.861740956456579	0.319005829341824	0.984627988133107	0.697652354820908	0.295501701141555	0.438312936156625	0.271647937775652	0.57040738898211
ENSG00000164163	4	146019084	146050331	ABCE1	0.0214100799016627	0.95628276412231	0.0365861077959383	0.005729147022593	0.00984516507716188	0.554186366611849	0.223247769732851	0.724574452275995	0.626580480466554	0.311602047632312	0.457372889227874	0.528052498162761	0.00765504948696555	0.0449483521825897	0.139521021137941	0.501729278468101	NA	NA	NA	0.126943012197459	0.508342007739421	NA	0.0156549540996725	0.0370580398911967	0.0545568321276886	0.695673232950426	0.0678636078135864	0.112668758821158	0.0823967008780135	0.528163686550478	0.474452717838905	0.641462729897078	0.729152983659209	0.691391911535595	0.643476274463928	0.63177320770749	0.125533724073015	0.346055020576541	0.636597737644295	0.664822221152082	NA	0.114244884134435	0.687492157899313	0.191051078389701	NA
ENSG00000204574	6	30539153	30564956	ABCF1	NA	NA	NA	NA	NA	NA	NA	NA	NA	NA	NA	NA	NA	NA	NA	NA	NA	NA	0.0352568161576914	NA	NA	0.000339068974642419	NA	0.000678022981516424	NA	NA	NA	NA	NA	NA	NA	NA	NA	NA	NA	NA	NA	NA	NA	NA	0.107626034844246	NA	NA	NA	NA
ENSG00000033050	7	150904923	150924316	ABCF2	0.204137779571461	0.135478015655555	0.193743906732981	0.154612674255428	0.105686737520006	0.141484473271571	0.1465599142183	0.145350183367332	0.216140849468461	0.134932422407306	0.52705061069519	0.151270613782479	0.129973372863622	0.171319768895687	0.140497225816639	0.174282257323919	NA	NA	NA	0.151963581721419	0.155040635109813	0.0555012829655553	0.190338327601203	0.215211625479561	0.207558764306642	0.97586961849126	0.153954168669963	0.557105072882849	0.547876634758344	0.87449316184244	0.129356047381916	0.987568032475269	0.281153603953718	0.46618410839948	0.251007928017066	0.914142932022209	0.454396612776801	0.87297137105918	0.905793841122311	0.235213578052462	0.0130474054390895	0.950521641088809	0.104297323003104	0.707967244660325	0.308751104802704
ENSG00000161204	3	183903811	183911800	ABCF3	0.528088487699923	0.538892350053405	0.546920611729625	0.530492426959894	0.544189319940501	0.532432175471076	0.536606769212348	0.536252560748519	0.540625391688209	0.510292511657079	0.53658630790435	0.526995327757484	0.53130212467986	0.524149622887893	0.534423148776541	NA	NA	NA	NA	0.531145357086729	0.535886414767727	0.0267982811873584	0.54099975597803	0.526792013442816	0.404179498999958	0.838087613883709	0.964217454715396	0.781527636727607	0.84952327975427	0.339434431054123	0.588418284343658	0.317383019297336	0.993858059993434	0.174746482004004	0.690059404084259	0.964746816123862	0.453839119137904	0.431874948721535	0.883902121102456	0.926828739754182	0.440821097814505	0.985564636650459	0.121667067449573	0.710125421294867	0.100185355440684
ENSG00000118777	4	89011416	89152474	ABCG2	0.733299999792903	0.733299999792903	0.0135524489417932	3.50499978671544e-05	0.733299999792903	0.42933510064016	0.733299999792903	0.00153385197102924	0.733299999792903	0.000152893461101055	NA	0.0144730646364259	NA	NA	NA	3.50499978671544e-05	NA	NA	NA	NA	0.0991534437542044	0.755197144456977	NA	0.00024492128321163	0.68207074471192	0.729727982050239	0.484804063674056	0.554265052304661	0.715073162287209	0.765721086561244	0.46553047202098	0.0234511102598346	0.518741310684981	0.000930340500644393	0.933447434938656	0.470359298595955	NA	0.740105269546263	NA	0.000304428893941345	0.757526636914519	NA	0.735828141847079	0.863026075952822	NA
ENSG00000172350	11	119019722	119033360	ABCG4	0.144290867384952	0.00215779734237928	0.0231599708247212	0.349653607510426	0.501872181378014	0.98818967409344	0.987392170472515	0.503092381062779	0.120776789748425	0.19172828303292	0.165300016456189	0.616899991762066	0.484070906906051	0.00195486078706711	0.0121855886102928	NA	NA	NA	NA	NA	NA	NA	NA	0.00967770677094326	0.10991612065901	0.00650462838981188	0.0197011050928375	0.78493494659085	0.356184915644872	0.326822416860431	0.530885873440363	0.51092299750963	0.171135160362744	0.299868110920207	0.295871868891373	0.157092158122635	0.827579219265442	0.00151751434331211	0.065239290050943	NA	NA	NA	NA	NA	NA
ENSG00000138075	2	44039611	44066004	ABCG5	NA	NA	NA	NA	NA	NA	NA	NA	NA	NA	NA	NA	NA	NA	NA	0.0637542031492017	NA	NA	NA	NA	0.0953694435121255	NA	NA	0.12344380787924	NA	NA	NA	NA	NA	NA	NA	NA	NA	NA	NA	NA	NA	NA	NA	0.617395762354322	0.00415919490608711	NA	0.149789353723607	NA	NA
ENSG00000143921	2	44066103	44105605	ABCG8	NA	NA	NA	NA	NA	NA	NA	NA	NA	NA	NA	0.246308340616126	NA	NA	NA	2.04000777615479e-05	NA	NA	NA	NA	0.045173191158191	NA	NA	0.000121937903504898	NA	NA	NA	NA	NA	NA	NA	NA	NA	NA	NA	0.635646746207112	NA	NA	NA	0.00306526335802365	0.00212882948152834	NA	0.0918978092866931	NA	NA
ENSG00000143994	2	27346682	27353680	ABHD1	0.018380005271413	2.57687815914643e-07	NA	0.000148416894694347	0.183698907535525	0.0546900002985679	0.0160218853521131	0.0500420035447699	0.377133933746992	9.41161176798681e-05	NA	0.0444300038904051	2.66004229978867e-27	NA	7.74147232603646e-07	2.40304555749895e-08	NA	NA	NA	0.476639178568151	NA	NA	3.09764576892711e-06	5.10702591327572e-15	0.312630189484241	4.3503070985823e-05	0.167195895963714	0.217792292735479	0.00166267387172463	0.159872754770826	0.0209180831433011	5.97578153482125e-09	0.0326110334791292	0.011409029198292	NA	0.472352854756619	1.26334644358097e-18	NA	1.21963661028375e-09	0.0281360667480864	NA	0.713778805332075	NA	7.71702781828518e-09	NA
ENSG00000144827	3	111697857	111712210	ABHD10	0.05701118002089	0.518079509737526	0.360300945787633	0.500776985513354	0.384170797655102	0.263754377896914	0.711658215774846	0.713482903779722	0.826001831150587	0.0222048056113767	0.976817097487619	0.793395004229539	0.426422524149556	0.475502804893167	0.93437424790712	0.38998463340451	NA	NA	0.903999747651301	0.829842985517818	0.495634143952966	NA	0.66228651301814	0.497802829438266	0.97435992925498	0.386165921953283	0.895728539743445	0.732781342910614	0.968868324045925	0.797850956065951	0.706239921634663	0.864808451424093	0.772464273557846	0.62312774302187	0.582118590003114	0.851919258809977	0.98521832504744	0.855511071377599	0.750230114517096	0.343623404029151	0.837678601583061	0.874700576068952	0.573064863467719	0.79073605252746	0.994718470019274
ENSG00000106077	7	73150424	73153197	ABHD11	0.422877277848639	0.649059560372497	0.227402513914256	0.866730679161204	0.90429479040945	0.844965419388523	0.45434224753559	0.689615500495054	0.288991203147927	0.204136117250995	0.618137955270332	0.948419466000064	0.292250217945063	0.0296033919073001	0.221415818874857	0.951895587385438	NA	NA	0.689514817597158	0.670147801244981	0.39557243043389	NA	0.69767659262985	0.587243162120583	0.53020510760343	0.277766015220871	0.857951266597204	0.566001705249824	0.276577932553544	0.471312544643168	0.44714356897279	0.80330937852913	0.0504763275846314	0.940424392274785	0.70804046514916	0.738791905275907	0.698862056962371	0.264145720603244	0.077351929411844	0.317727533389672	NA	0.985396657981682	0.87586059737247	0.745633057644287	0.69429141705545
ENSG00000100997	20	25275379	25371619	ABHD12	0.115722435815271	0.0984498422391231	0.0963767874975864	0.110785895189311	0.155433876335973	0.113892627101314	0.768294260330999	0.169002699644874	0.108855860719025	0.131986429751748	0.101469044209242	0.138050251477315	0.127354223253176	0.170981251638001	0.132747453343628	0.112219396684618	NA	NA	0.157331459215543	0.127218484764535	0.0510460929158623	0.147709919439196	0.744373402976581	0.206739392255033	0.847356321435868	0.784208807277615	0.925568857289097	0.074592419687911	0.860695681406743	0.552313911636942	0.739011922412037	0.614060402846556	0.163174068142456	0.335943054610628	0.907665597591784	0.973606632390123	0.668016385144492	0.919252448828052	0.0914171285788941	0.913216774226227	0.691364002988713	0.470432514542175	0.37294664970973	0.865503254795841	NA
ENSG00000131969	14	51338878	51371688	ABHD12B	0.261152437964234	0.801236268901497	0.226753605163816	0.319154821991073	0.3281444587926	0.142198114590901	0.476143478099572	0.367044962108348	0.662967611549678	0.421779043398003	0.930717029725333	0.372800060104387	NA	0.567669774512912	NA	NA	NA	NA	NA	NA	NA	NA	0.453862150166169	0.58398697768576	0.332588892018023	0.89871698500518	0.107788918587865	0.804371378648504	0.329769288232063	0.388918812392005	0.580677636173669	0.506206095918941	0.835946896834061	0.454932697237281	0.402628422501688	0.714644812784434	NA	0.535359476061763	NA	NA	NA	NA	NA	0.757949935756759	NA
ENSG00000139826	13	108870727	108886603	ABHD13	NA	NA	NA	NA	NA	NA	NA	NA	NA	NA	NA	NA	NA	NA	NA	NA	NA	NA	NA	NA	NA	NA	NA	NA	NA	NA	NA	NA	NA	NA	NA	NA	NA	NA	NA	NA	NA	NA	NA	NA	NA	NA	NA	NA	NA
ENSG00000114779	3	52002526	52017425	ABHD14B	0.0102918939829037	0.470460538666352	0.00530322993356089	0.017845370579574	0.162166276094802	0.969348208097191	0.730077380575728	0.00825320182313623	0.320024059374519	0.0576043981089579	0.129338717731098	0.0113508636836245	0.013999281739725	0.50241964759831	0.0872862564276757	0.00922333385181199	NA	NA	NA	0.0144435985078208	0.120919384989498	NA	0.106241863002933	0.0191172060386077	0.0430772389728907	0.968892324523193	0.000458719898244597	0.879361359812397	0.503669796000649	0.403038740576364	0.474120192350726	0.00680214495322509	0.190241360398926	0.925533943456901	0.370720449565266	0.663908938269533	0.390327796736669	0.92439861018787	0.918038072214904	0.0230929291644677	NA	0.0229826364418355	0.640226604587197	0.209235925826637	NA
ENSG00000168792	17	27887565	27894155	ABHD15	0.735866421497905	0.66000980018241	0.561592342225033	0.459377261440164	0.660209828914468	0.628789148155989	0.513598967982978	0.62538400670804	0.611792115402538	0.656840090567356	0.510192598151913	0.485735842189004	0.575611841949573	0.603580515934716	0.555680893206921	0.897118423415424	NA	NA	NA	0.731475717610891	0.755259081570233	0.632547032743086	0.601723397543261	1	0.261518896317082	0.672564702048816	0.170316936438253	0.313681290469174	0.0661467246249921	0.462994966601449	0.641265342644902	0.738583950506912	0.767895787072603	0.866182114880762	0.0450442598259644	0.35877827182472	0.369686927904142	0.137524422553887	0.911426343025935	0.782044665256457	NA	0.342524087586238	0.0173766729147964	0.704197789852076	0.700660629700727
ENSG00000204427	6	31654726	31671221	ABHD16A	NA	NA	NA	NA	NA	NA	NA	NA	NA	NA	NA	NA	NA	NA	NA	NA	NA	NA	1.86462356046346e-05	NA	NA	NA	NA	1.86462356046346e-05	NA	NA	NA	NA	NA	NA	NA	NA	NA	NA	NA	NA	NA	NA	NA	NA	NA	NA	NA	NA	NA
ENSG00000183260	20	62492566	62494341	ABHD16B	0.484943542349268	0.0292101064900786	0.125618981231297	0.0734642237334776	0.0383204115976988	0.019105411733709	0.397480967226435	0.00580894353009037	0.0202774965834062	0.680545507604968	0.72626444496941	0.0490356696083374	0.0062074263102762	0.0385948864682792	0.513328445422089	0.095243351250649	NA	NA	NA	0.0773115525385811	0.282682712946514	NA	0.17865354132223	0.051106554604331	0.152303983355381	0.294264071682658	0.566005254868538	0.598083987728893	0.849833603298322	0.684933578935689	0.792079938796357	0.0439241617005569	0.773314928443678	0.277295500618703	0.748003184221378	0.733842761279816	0.285065865136219	0.0201517336943386	0.163636813050574	0.0607911271559533	NA	0.366477001893581	0.391235788178019	0.366801435161106	NA
ENSG00000129968	19	1876809	1885546	ABHD17A	0.205736472631508	0.849130550648607	0.140967208097222	0.0202145871793284	0.0365152982879512	0.341372425101863	0.000272364403602614	0.00132395760437603	0.174823540463557	0.791865092216009	0.0210292754793091	0.000570593729510934	0.433988697447733	0.000389048942233268	0.0308039022044656	0.252347713782704	NA	NA	NA	0.725331836088061	0.930545905213469	NA	0.247961435855503	0.000157156974925687	0.286567772707526	0.923058097406114	0.208837914233607	0.206657130346536	0.0316867986099853	0.221021018351516	0.0117264689664161	0.0505575551621662	0.387054840152288	0.523383873660294	0.0972078421881814	0.118142666981481	0.812087250661563	0.000558540608905356	0.683506474079531	0.136255294757757	NA	0.5133617343184	0.201539124612523	0.918441280171111	NA
ENSG00000107362	9	74477368	74525847	ABHD17B	0.449126286398769	0.381866054854819	0.37084717183925	0.263788511789075	0.537939829594967	0.263309242144753	0.949303364174169	0.868339953552895	0.516470277193256	0.733562169161728	0.343940872881023	0.539295287871154	0.311676867427545	0.46237016891233	0.566807196051256	0.782371759710301	NA	NA	NA	0.351989775563283	0.988659491640337	NA	0.474938044428861	0.735406602895836	0.473612515044263	0.862019166560097	0.912904623025619	0.711140395574821	0.90028448461595	0.404463433326145	0.882353888232639	0.895653073241538	0.972565950197269	0.596351352778233	0.845269284820757	0.817904658205231	0.820390891568002	0.494581625961071	0.896633102098126	0.616142428684402	NA	0.825339229686872	0.884710926142806	0.791858001638496	NA
ENSG00000136379	15	80972025	81047962	ABHD17C	NA	NA	NA	NA	NA	NA	NA	NA	NA	NA	NA	NA	NA	NA	NA	NA	NA	NA	0.246996335423113	NA	NA	0.0699740304673824	NA	0.135051695994915	NA	NA	NA	NA	NA	NA	NA	NA	NA	NA	NA	NA	NA	NA	NA	NA	0.699818601731724	NA	NA	NA	0.232592041071735
ENSG00000140526	15	89630690	89745591	ABHD2	0.0863192547855717	0.0696781300897797	0.452629510214792	0.657710459679142	0.0704298891535872	0.0766327126777065	0.0987527144670741	0.282467378782397	0.0596046330620794	0.233724640492715	0.153146508516288	0.0401306429811731	0.851880457221552	0.0886078882515185	0.0569333773415589	0.0664249046451301	NA	NA	NA	0.335268943002485	0.169160416000056	NA	0.925394828172007	0.0622582950851883	0.619477953099953	0.442198886918814	0.99666599403044	0.272703019811079	0.887564319357806	0.24220961709877	0.619579246378108	0.544188526221443	0.256957742182819	0.388597555562946	0.579536830909291	0.510668407544683	0.776369986642132	0.578553441040276	0.861237134129063	0.138482817594794	NA	0.989055785550688	0.890719775358023	0.520312936496399	0.756499969972886
ENSG00000158201	18	19230858	19284766	ABHD3	0.0294299920957267	0.0294299920957266	0.0294299920957266	0.0294299920957266	0.0294299920957267	0.0294299920957266	0.0294299920957266	0.0294299920957266	0.0294299920957266	0.0294299920957266	0.0294299920957266	0.0294299920957266	0.0294299920957267	0.0294299920957267	0.0294299920957267	0.0294299920957267	NA	NA	NA	0.0294299920957266	0.0294299920957267	0.926331517330383	0.0294299920957266	0.0361972738460673	0.019785380641703	0.0313293491593792	0.0667073504223182	0.0371813135430635	0.0557579138755302	0.0186662285429859	0.0225760793578538	0.0426005057651057	0.0180482116593763	0.0296478195123306	0.169317962821396	0.0233468185737159	0.0421822260942536	0.0282812792423835	0.0326427583421953	0.0272358213352329	0.93568631365578	0.0383229973311745	0.0320175373358502	0.176727378691272	NA
ENSG00000100439	14	23067146	23081265	ABHD4	0.864799997782977	0.864799997782977	0.864799997782977	0.864799997782977	0.864799997782977	0.864799997782977	NA	0.864799997782977	0.864799997782977	NA	0.864799997782977	0.864799997782977	0.864799997782977	0.864799997782977	0.864799997782977	0.864799997782977	0.85704084547564	NA	NA	0.864799997782977	0.864799997782977	NA	0.864799997782977	1	0.862835826483073	0.893387615341078	0.827487474679823	0.787113234682427	0.842513484289956	0.866247866789519	0.842242037707441	0.939619262125282	0.94855154002069	0.899934037162862	0.644513503629781	0.563048412665591	0.757203798031527	0.86123153315104	0.75584035529038	0.8702487140839	0.869116225960976	0.503313116937597	0.873810893756432	0.80912194579124	NA
ENSG00000163686	3	58223233	58281420	ABHD6	0.236494213258105	0.0182806104134556	0.01091173135207	0.268895096813793	0.169035023774837	0.00914338111299501	0.20360954676544	0.00785482474325506	0.125840577551104	0.344103497144474	0.00149174356049481	0.0158669048769577	0.00241347093364772	0.00364733869683194	0.00521571078477693	0.701183839085877	NA	NA	NA	0.00114163107529969	0.0539215135985978	0.497251445197186	0.106957588398828	0.0126402565239103	0.18730904875086	0.483824584399505	0.563113086775159	0.461790063681806	0.925932730183978	0.394568084760241	0.138921325372631	0.00779192304941912	0.406608853234002	0.746207220965116	0.0177591318850432	0.425815552405998	0.0175363891043678	0.016205994110822	0.219585754316526	0.642966071485415	0.855952806236176	0.0188626213231737	0.757103414104539	0.801858933581195	0.503559169626517
ENSG00000127220	19	17402940	17421045	ABHD8	0.245084482636534	0.477553537970294	0.0239891839726911	0.291846737596982	0.653503831281489	0.36313176730811	0.317499286765531	0.92635317706269	0.282692701590856	0.305586433079488	0.708995344439204	0.685934266564817	0.952663927631921	0.826739818204429	0.580090401155501	0.584963016547039	NA	NA	0.974425812365745	0.983096341574718	0.00785855853491	NA	0.0545842761772583	0.269221909356317	0.320065732336262	0.00432571641612138	0.347276689681678	0.00367206399996095	0.237242055678172	0.702211975576936	0.885810369889177	0.597139387261764	0.66250787215201	0.381736653884422	0.0771433616374528	0.317875759092614	0.256486378025036	0.188699284412053	0.462461049241228	0.674188687399924	0.759264804853267	0.428202306721561	0.0621364880105667	0.311781282405908	0.261039536335601
ENSG00000136754	10	27035522	27150016	ABI1	0.145970718658733	0.100374085134167	0.145360075742909	0.110901858681304	0.0470258629814966	0.138344032970662	0.0246231784642531	0.0709311140322398	0.0714073068525285	0.0530796349482395	0.0996417974032817	0.0963330442923182	0.0740614888652799	0.0995515342297871	0.090787872017859	0.129747276973885	NA	NA	0.925449327989594	0.0995220676699514	0.237035358023903	NA	0.11612470326177	0.153530059855044	0.466854949161343	0.606091079616648	0.315703014831221	0.41967364947236	0.281514489584453	0.300724761362759	0.42692885179806	0.594723305761553	0.0366820435739454	0.120460212725406	0.966825583905921	0.605344402698788	0.894505714585534	0.198012454086341	0.244889463570538	0.122796749347774	NA	0.587468004807364	0.188630740132882	0.347299295598492	NA
ENSG00000138443	2	204192942	204312446	ABI2	0.0029901769868589	0.00987261663224272	0.00103811856802642	0.637258604987083	0.849903224281322	0.13511129313532	0.0126480553148545	0.00106649948372259	0.0674980731268237	0.259681962447133	0.00199721902319686	0.00119189889179676	0.202735049320887	0.926878334605234	0.664141235448417	0.561418691890782	NA	NA	NA	0.0343984771805889	0.0206373976860982	NA	0.237945094900923	0.00325628935230682	0.399543153905794	0.854257825460656	0.701138649505507	0.251858052448851	0.94711819214482	0.837828824003278	0.381613641342359	0.973890418483258	0.927776552556649	0.195510684089191	0.0136655860447676	0.0745305666647627	0.149391392949772	0.568349580013286	0.395787887372095	0.624596785254665	NA	0.222753363291729	0.537350201037781	0.84604542331843	NA
ENSG00000108798	17	47287589	47300587	ABI3	0.817860890607634	0.725192758679116	0.878433462054412	0.402210173845163	0.437845834270585	0.28691014122985	0.758005956936695	0.658443135000362	0.810710314959121	0.65390455901156	0.439561163451753	0.534197987526799	0.386228506998379	0.525190116822865	0.65488202777748	0.849458009545799	NA	NA	0.603978476167867	0.540072715912511	0.284643055525745	NA	0.438407667204726	1	0.733441832291242	0.873989197459387	0.99837397670769	0.611009702680752	0.579543088228874	0.370780158655071	0.909228220753005	0.518694213158039	0.676595247059902	0.442864613521052	0.223642993353518	0.425136938040344	0.450295048380987	0.0744607146188482	0.599353816543573	0.681273422991096	NA	0.526893174075677	0.763154448056216	0.0202585232762672	NA
ENSG00000154175	3	100468000	100712359	ABI3BP	NA	0.0403095235144447	NA	NA	NA	NA	NA	NA	NA	NA	0.0112988646887338	0.00464727707652656	0.0147686973471719	0.127389328143573	0.0752981041554155	NA	NA	NA	NA	NA	0.304563533413405	NA	NA	0.000459672974718051	NA	0.115657245836798	NA	NA	NA	NA	NA	NA	0.350369720589532	NA	0.77611356627038	0.0504255767749088	0.00168297315346224	0.0157011462707867	0.13220351090682	NA	0.814260343417052	NA	0.666846610974869	NA	NA
ENSG00000097007	9	133589333	133763062	ABL1	NA	NA	NA	NA	NA	NA	NA	NA	NA	NA	NA	NA	NA	NA	NA	NA	NA	NA	NA	NA	NA	NA	NA	NA	NA	NA	NA	NA	NA	NA	NA	NA	NA	NA	NA	NA	NA	NA	NA	NA	NA	NA	NA	NA	NA
ENSG00000143322	1	179068462	179198819	ABL2	0.638694270095292	0.752589003333478	0.400474028101209	0.539537801061647	0.61747741780322	0.499418577059699	0.258412690865011	0.445863137217014	0.545833539369741	0.625659693331229	0.122989748334874	0.613331124847298	0.659038027604671	0.283052322846388	0.640582615945959	0.70758572501329	0.950984307360065	NA	0.934482399290481	0.408721340359057	0.992452470825542	NA	0.979320365213962	1	0.780885241593044	0.791411233478922	0.975088901230033	0.725381320037191	0.969252502564963	0.774018964565538	0.788503957525683	0.869760929916759	0.92935913029923	0.980546790531126	0.494283267742158	0.865882302419655	0.534693139573408	0.506075586792128	0.361722587733013	0.895139440966081	0.777862493472409	0.447473070005899	0.276728099391602	0.99513284703315	0.932783751839331
ENSG00000099204	10	116190872	116444762	ABLIM1	0.217574542099406	0.58543160253774	0.867873337686137	0.698696803954952	0.508645104013627	0.554287314654152	0.406629469381845	0.55131969705635	0.840183559315333	0.869882988655919	0.643595097787231	0.198367374158225	0.849428562799874	0.0636307567340188	0.666117743418974	0.166688275503931	NA	NA	NA	0.830075722666288	0.482246721647378	NA	0.614673130657364	1	0.583091983014988	0.757308085110004	0.877335602722883	0.867173608579542	0.879222075393315	0.568502945190461	0.658869935445928	0.463814488820337	0.971028070323148	0.978291612599595	0.767985492130771	0.298011457587803	0.571079632192621	0.204055633715782	0.985380003666164	0.363039332322841	NA	0.989563502717328	0.666026971327515	0.573019847558986	NA
ENSG00000163995	4	7967039	8160559	ABLIM2	NA	NA	NA	NA	NA	NA	NA	NA	NA	NA	NA	NA	NA	NA	NA	NA	NA	NA	NA	NA	NA	0.427175477155093	NA	0.427175477155093	NA	NA	NA	NA	NA	NA	NA	NA	NA	NA	NA	NA	NA	NA	NA	NA	NA	NA	NA	NA	NA
ENSG00000173210	5	148521046	148640105	ABLIM3	0.446860656994506	0.724323741729757	0.377213810094347	0.307828137641767	0.475100737755123	0.591105237988785	0.739731989432807	0.551161937106572	0.755631576016754	0.628800150099285	0.548322515594023	0.474625539597731	0.479719115957812	0.150254694344456	0.9188279263292	0.372742278200946	NA	NA	NA	NA	0.933787048555718	NA	0.02350011319616	0.466685315573305	0.660123071448901	0.79236066844619	0.526257853265249	0.572598648714584	0.513313092310889	0.621262323639679	0.146776763868798	0.143263296682558	0.613323916582982	0.637773907254322	0.4494970633627	0.486562007835271	0.0822327668889439	0.222687556155028	0.890020985143088	0.853447246374421	0.982806164345524	NA	0.631179156949829	0.0456438109126345	NA
ENSG00000174429	8	107771711	107782473	ABRA	NA	NA	NA	NA	NA	NA	NA	NA	NA	NA	NA	NA	NA	NA	NA	NA	NA	NA	NA	NA	NA	NA	NA	NA	NA	NA	NA	NA	NA	NA	NA	NA	NA	NA	NA	NA	NA	NA	NA	NA	NA	NA	NA	NA	NA
ENSG00000146386	6	139349819	139364439	ABRACL	0.00765427288192825	0.757129550197388	NA	NA	0.67553050893663	0.205476370812259	0.530302614184263	0.353455292754746	0.408083502661873	0.328090151824462	0.89126499983564	0.342242080117365	0.408505929220023	0.331797844607327	0.418819590521742	0.532952210273834	NA	NA	0.0537000599110625	0.405094020362669	0.801429862097303	0.905649128952265	0.539598647982367	0.190516051708592	0.00590428046325732	0.954431635656164	NA	NA	0.62486267520565	0.164440130340797	0.450415637065963	0.588747538941034	0.537262836152269	0.25538512937315	0.790958422646294	0.482178324569393	0.352920283245815	0.46858395821265	0.328777967904017	0.110061965581079	0.412381940172801	0.733130169475989	0.960770777310223	0.488241118884726	0.103352830812588
ENSG00000146109	6	26597180	26600278	ABT1	0.379310582430818	0.0551180561635229	0.0178560786955482	0.110754988077328	0.093086762478416	0.0380222578669794	0.229291290368063	0.019376644353243	0.025195106818225	0.214637727972113	0.0630735684763036	0.00840719180890707	0.14530481350101	0.17977790698392	0.134046336286315	0.0790394487126076	NA	NA	0.040118521213692	0.0677027363206235	0.296541649664213	NA	0.0242602121130839	0.100770866122191	0.886262730148213	0.614309688347676	0.0376841697608067	0.378064285980504	0.370410806800588	0.0557521645242663	0.126288864996708	0.663121265935788	0.0525174412289799	0.000386603328777486	4.7744954999269e-06	0.129942497246726	0.352050727975513	0.00423073503062094	0.411361721071902	5.6194513071546e-05	0.0294540934484643	0.291644462886832	0.0127449091054497	5.84205973970112e-05	NA
ENSG00000114626	3	127391778	127399768	ABTB1	NA	NA	NA	0.572800004363385	0.572800004363385	0.572800004363385	0.572800004363385	NA	0.572800004363385	0.572800004363385	NA	0.572800004363385	NA	0.572800004363385	0.572800004363385	0.572800004363385	NA	NA	0.147500011199212	0.572800004363385	0.572800004363385	NA	0.572800004363385	1	0.356590373702176	0.829288796012228	0.90848011673291	0.825414228678207	0.480530236379155	0.948879745137985	0.733169378068025	0.564817188030795	0.775722870568481	0.610504071694547	0.847133889265938	0.682572948051638	0.596695156709371	0.403089901041412	0.572642672526041	0.701592234735206	NA	0.958148069658325	0.999966163207274	0.858293263386921	0.97548564509329
ENSG00000166016	11	34172535	34379555	ABTB2	0.81670024506513	0.824390979761391	0.0531195221437588	0.751872786096467	0.145924649082885	0.0350189120640865	0.444786917507907	0.327193105114346	0.879496853947147	0.811282388208663	0.346584050765482	0.448773234532022	0.327748514569871	0.402728278918401	0.772712706755586	0.261869244657282	NA	NA	0.0988799229402222	0.104379535407155	0.383706968797964	NA	0.9737783292345	0.559076024477949	0.724392941708271	0.986781175970813	0.101074752193816	0.758962096647659	0.546740651679357	0.0414358152061758	0.115770215116844	0.627042749919093	0.795631021891085	0.649400174949725	0.105036760401524	0.329690520563577	0.34274053082898	0.590756878013907	0.626192000576072	0.311326815389551	NA	0.294225115184005	0.224343190462137	0.618839751492268	NA
ENSG00000261312	16	19717673	19726705	AC002550.5	NA	NA	NA	NA	NA	NA	NA	NA	NA	NA	NA	NA	NA	NA	NA	NA	NA	NA	NA	NA	NA	NA	NA	NA	NA	NA	NA	NA	NA	NA	NA	NA	NA	NA	NA	NA	NA	NA	NA	NA	NA	NA	NA	NA	NA
ENSG00000230333	7	11221359	11559802	AC004538.3	NA	NA	NA	NA	NA	NA	NA	NA	NA	NA	NA	NA	NA	NA	NA	NA	NA	NA	NA	NA	NA	NA	NA	NA	NA	NA	NA	NA	NA	NA	NA	NA	NA	NA	NA	NA	NA	NA	NA	NA	NA	NA	NA	NA	NA
ENSG00000175873	7	2477398	2487485	AC004840.9	NA	NA	NA	NA	NA	NA	NA	NA	NA	NA	NA	NA	NA	NA	NA	NA	NA	NA	NA	NA	NA	NA	NA	NA	NA	NA	NA	NA	NA	NA	NA	NA	NA	NA	NA	NA	NA	NA	NA	NA	NA	NA	NA	NA	NA
ENSG00000243554	7	97598317	97601566	AC004967.7	NA	NA	NA	NA	NA	NA	NA	NA	NA	NA	NA	NA	NA	NA	NA	NA	NA	NA	NA	NA	NA	NA	NA	NA	NA	NA	NA	NA	NA	NA	NA	NA	NA	NA	NA	NA	NA	NA	NA	NA	NA	NA	NA	NA	NA
ENSG00000230882	7	75700787	75704281	AC005077.14	NA	NA	NA	NA	NA	NA	NA	NA	NA	NA	NA	NA	NA	NA	NA	NA	NA	NA	NA	NA	NA	NA	NA	NA	NA	NA	NA	NA	NA	NA	NA	NA	NA	NA	NA	NA	NA	NA	NA	NA	NA	NA	NA	NA	NA
ENSG00000196295	7	30555925	30634425	AC005154.6	NA	NA	NA	NA	NA	NA	NA	NA	NA	NA	NA	NA	NA	NA	NA	NA	NA	NA	NA	NA	NA	NA	NA	NA	NA	NA	NA	NA	NA	NA	NA	NA	NA	NA	NA	NA	NA	NA	NA	NA	NA	NA	NA	NA	NA
ENSG00000267056	19	16021392	16022634	AC005336.4	NA	NA	NA	NA	NA	NA	NA	NA	NA	NA	NA	NA	NA	NA	NA	NA	NA	NA	NA	NA	NA	NA	NA	NA	NA	NA	NA	NA	NA	NA	NA	NA	NA	NA	NA	NA	NA	NA	NA	NA	NA	NA	NA	NA	NA
ENSG00000259114	14	74498500	74549566	AC005484.5	NA	NA	NA	NA	NA	NA	NA	NA	NA	NA	NA	NA	NA	NA	NA	NA	0.537077660532118	NA	NA	NA	NA	NA	NA	0.537077660532118	NA	NA	NA	NA	NA	NA	NA	NA	NA	NA	NA	NA	NA	NA	NA	NA	NA	NA	NA	NA	NA
ENSG00000243762	22	20098344	20099398	AC006547.8	NA	NA	NA	NA	NA	NA	NA	NA	NA	NA	NA	NA	NA	NA	NA	NA	NA	NA	NA	NA	NA	NA	NA	NA	NA	NA	NA	NA	NA	NA	NA	NA	NA	NA	NA	NA	NA	NA	NA	NA	NA	NA	NA	NA	NA
ENSG00000235859	7	30410987	30412357	AC006978.6	NA	NA	NA	NA	NA	NA	NA	NA	NA	NA	NA	NA	NA	NA	NA	NA	NA	NA	NA	NA	NA	NA	NA	NA	NA	NA	NA	NA	NA	NA	NA	NA	NA	NA	NA	NA	NA	NA	NA	NA	NA	NA	NA	NA	NA
ENSG00000231312	2	39663778	39892483	AC007246.3	NA	NA	NA	NA	NA	NA	NA	NA	NA	NA	NA	NA	NA	NA	NA	NA	NA	NA	NA	NA	NA	NA	NA	NA	NA	NA	NA	NA	NA	NA	NA	NA	NA	NA	NA	NA	NA	NA	NA	NA	NA	NA	NA	NA	NA
ENSG00000227403	2	162101250	162105561	AC009299.3	NA	NA	NA	NA	NA	NA	NA	NA	NA	NA	NA	NA	NA	NA	NA	NA	NA	NA	NA	NA	NA	NA	NA	NA	NA	NA	NA	NA	NA	NA	NA	NA	NA	NA	NA	NA	NA	NA	NA	NA	NA	NA	NA	NA	NA
ENSG00000236255	2	118591513	118599234	AC009404.2	NA	NA	NA	NA	NA	NA	NA	NA	NA	NA	NA	NA	NA	NA	NA	NA	NA	NA	NA	NA	NA	NA	NA	NA	NA	NA	NA	NA	NA	NA	NA	NA	NA	NA	NA	NA	NA	NA	NA	NA	NA	NA	NA	NA	NA
ENSG00000223960	2	179278666	179304970	AC009948.5	NA	NA	NA	NA	NA	NA	NA	NA	NA	NA	NA	NA	NA	NA	NA	NA	NA	NA	NA	NA	NA	NA	NA	NA	NA	NA	NA	NA	NA	NA	NA	NA	NA	NA	NA	NA	NA	NA	NA	NA	NA	NA	NA	NA	NA
ENSG00000267107	19	41960074	42006559	AC011526.1	NA	NA	NA	NA	NA	NA	NA	NA	NA	NA	NA	NA	NA	NA	NA	NA	NA	NA	NA	NA	NA	NA	NA	NA	NA	NA	NA	NA	NA	NA	NA	NA	NA	NA	NA	NA	NA	NA	NA	NA	NA	NA	NA	NA	NA
ENSG00000233038	7	157647221	157658784	AC011899.9	NA	NA	NA	NA	NA	NA	NA	NA	NA	NA	NA	NA	NA	NA	NA	NA	NA	NA	NA	NA	NA	NA	NA	NA	NA	NA	NA	NA	NA	NA	NA	NA	NA	NA	NA	NA	NA	NA	NA	NA	NA	NA	NA	NA	NA
ENSG00000212978	2	61368732	61372104	AC016747.3	NA	NA	NA	NA	NA	NA	NA	NA	NA	NA	NA	NA	NA	NA	NA	NA	NA	NA	NA	NA	NA	NA	NA	NA	NA	NA	NA	NA	NA	NA	NA	NA	NA	NA	NA	NA	NA	NA	NA	NA	NA	NA	NA	NA	NA
ENSG00000232451	2	23240997	23421927	AC016768.1	NA	NA	NA	NA	NA	NA	NA	NA	NA	NA	NA	NA	NA	NA	NA	NA	NA	NA	NA	NA	NA	NA	NA	NA	NA	NA	NA	NA	NA	NA	NA	NA	NA	NA	NA	NA	NA	NA	NA	NA	NA	NA	NA	NA	NA
ENSG00000229413	7	128293740	128293989	AC018638.1	NA	NA	NA	NA	NA	NA	NA	NA	NA	NA	NA	NA	NA	NA	NA	NA	NA	NA	NA	NA	NA	NA	NA	NA	NA	NA	NA	NA	NA	NA	NA	NA	NA	NA	NA	NA	NA	NA	NA	NA	NA	NA	NA	NA	NA
ENSG00000269352	19	50360227	50362546	AC018766.5	NA	NA	NA	NA	NA	NA	NA	NA	NA	NA	NA	NA	NA	NA	NA	NA	NA	NA	NA	NA	NA	NA	NA	NA	NA	NA	NA	NA	NA	NA	NA	NA	NA	NA	NA	NA	NA	NA	NA	NA	NA	NA	NA	NA	NA
ENSG00000256383	19	35166998	35168486	AC020910.2	NA	NA	NA	NA	NA	NA	NA	NA	NA	NA	NA	NA	NA	NA	NA	NA	NA	NA	NA	NA	NA	NA	NA	NA	NA	NA	NA	NA	NA	NA	NA	NA	NA	NA	NA	NA	NA	NA	NA	NA	NA	NA	NA	NA	NA
ENSG00000204876	7	155755326	155759037	AC021218.2	NA	NA	NA	NA	NA	NA	NA	NA	NA	NA	NA	NA	NA	NA	NA	NA	NA	NA	NA	NA	NA	NA	NA	NA	NA	NA	NA	NA	NA	NA	NA	NA	NA	NA	NA	NA	NA	NA	NA	NA	NA	NA	NA	NA	NA
ENSG00000196355	4	38628029	38666430	AC021860.1	NA	NA	NA	NA	NA	NA	NA	NA	NA	NA	NA	NA	NA	NA	NA	NA	NA	NA	NA	NA	NA	NA	NA	NA	NA	NA	NA	NA	NA	NA	NA	NA	NA	NA	NA	NA	NA	NA	NA	NA	NA	NA	NA	NA	NA
ENSG00000205312	17	16750949	16756091	AC022596.2	NA	NA	NA	NA	NA	NA	NA	NA	NA	NA	NA	NA	NA	NA	NA	NA	NA	NA	NA	NA	NA	NA	NA	NA	NA	NA	NA	NA	NA	NA	NA	NA	NA	NA	NA	NA	NA	NA	NA	NA	NA	NA	NA	NA	NA
ENSG00000233006	5	131646978	131705608	AC034220.3	NA	NA	NA	NA	NA	NA	NA	NA	NA	NA	NA	NA	NA	NA	NA	NA	NA	NA	NA	NA	NA	NA	NA	NA	NA	NA	NA	NA	NA	NA	NA	NA	NA	NA	NA	NA	NA	NA	NA	NA	NA	NA	NA	NA	NA
ENSG00000225765	2	105028685	105030466	AC068535.3	NA	NA	NA	NA	NA	NA	NA	NA	NA	NA	NA	NA	NA	NA	NA	NA	NA	NA	NA	NA	NA	NA	NA	NA	NA	NA	NA	NA	NA	NA	NA	NA	NA	NA	NA	NA	NA	NA	NA	NA	NA	NA	NA	NA	NA
ENSG00000224769	3	195341818	195347104	AC069213.1	NA	NA	NA	NA	NA	NA	NA	NA	NA	NA	NA	NA	NA	NA	NA	NA	NA	NA	NA	NA	NA	NA	NA	NA	NA	NA	NA	NA	NA	NA	NA	NA	NA	NA	NA	NA	NA	NA	NA	NA	NA	NA	NA	NA	NA
ENSG00000225507	7	47996390	47996915	AC069282.6	NA	NA	NA	NA	NA	NA	NA	NA	NA	NA	NA	NA	NA	NA	NA	NA	NA	NA	NA	NA	NA	NA	NA	NA	NA	NA	NA	NA	NA	NA	NA	NA	NA	NA	NA	NA	NA	NA	NA	NA	NA	NA	NA	NA	NA
ENSG00000228262	2	34902646	34963298	AC073218.2	NA	NA	NA	NA	NA	NA	NA	NA	NA	NA	NA	NA	NA	NA	NA	NA	NA	NA	NA	NA	NA	NA	NA	NA	NA	NA	NA	NA	NA	NA	NA	NA	NA	NA	NA	NA	NA	NA	NA	NA	NA	NA	NA	NA	NA
ENSG00000225889	2	64370373	64479993	AC074289.1	NA	NA	NA	NA	NA	NA	NA	NA	NA	NA	NA	NA	NA	NA	NA	NA	NA	NA	NA	NA	NA	NA	NA	NA	NA	NA	NA	NA	NA	NA	NA	NA	NA	NA	NA	NA	NA	NA	NA	NA	NA	NA	NA	NA	NA
ENSG00000272214	12	121407641	121410095	AC079602.1	NA	NA	NA	NA	NA	NA	NA	NA	NA	NA	NA	NA	NA	NA	NA	NA	0.44839457805647	NA	NA	NA	NA	NA	NA	0.44839457805647	NA	NA	NA	NA	NA	NA	NA	NA	NA	NA	NA	NA	NA	NA	NA	NA	0.100749785784504	NA	NA	NA	NA
ENSG00000237753	2	113399409	113403267	AC079922.3	NA	NA	NA	NA	NA	NA	NA	NA	NA	NA	NA	NA	NA	NA	NA	NA	NA	NA	NA	NA	NA	NA	NA	NA	NA	NA	NA	NA	NA	NA	NA	NA	NA	NA	NA	NA	NA	NA	NA	NA	NA	NA	NA	NA	NA
ENSG00000259820	8	135804263	135810515	AC083843.1	NA	NA	NA	NA	NA	NA	NA	NA	NA	NA	NA	NA	NA	NA	NA	NA	NA	NA	NA	NA	NA	NA	NA	NA	NA	NA	NA	NA	NA	NA	NA	NA	NA	NA	NA	NA	NA	NA	NA	NA	NA	NA	NA	NA	NA
ENSG00000212694	12	122233173	122241812	AC084018.1	NA	NA	NA	NA	NA	NA	NA	NA	NA	NA	NA	NA	NA	NA	NA	NA	0.574859756978824	NA	NA	NA	NA	NA	NA	0.574859756978824	NA	NA	NA	NA	NA	NA	NA	NA	NA	NA	NA	NA	NA	NA	NA	NA	0.0240932521041014	NA	NA	NA	NA
ENSG00000229043	7	1200010	1204903	AC091729.9	NA	NA	NA	NA	NA	NA	NA	NA	NA	NA	NA	NA	NA	NA	NA	NA	NA	NA	NA	NA	NA	NA	NA	NA	NA	NA	NA	NA	NA	NA	NA	NA	NA	NA	NA	NA	NA	NA	NA	NA	NA	NA	NA	NA	NA
ENSG00000246575	2	85542164	85543652	AC093162.5	NA	NA	NA	NA	NA	NA	NA	NA	NA	NA	NA	NA	NA	NA	NA	NA	NA	NA	NA	NA	NA	NA	NA	NA	NA	NA	NA	NA	NA	NA	NA	NA	NA	NA	NA	NA	NA	NA	NA	NA	NA	NA	NA	NA	NA
ENSG00000240859	7	149597	155465	AC093627.10	NA	NA	NA	NA	NA	NA	NA	NA	NA	NA	NA	NA	NA	NA	NA	NA	NA	NA	NA	NA	NA	NA	NA	NA	NA	NA	NA	NA	NA	NA	NA	NA	NA	NA	NA	NA	NA	NA	NA	NA	NA	NA	NA	NA	NA
ENSG00000237940	2	242912834	242919427	AC093642.3	NA	NA	NA	NA	NA	NA	NA	NA	NA	NA	NA	NA	NA	NA	NA	NA	NA	NA	NA	NA	NA	NA	NA	NA	NA	NA	NA	NA	NA	NA	NA	NA	NA	NA	NA	NA	NA	NA	NA	NA	NA	NA	NA	NA	NA
ENSG00000152117	2	132250386	132279146	AC093838.4	NA	NA	NA	NA	NA	NA	NA	NA	NA	NA	NA	NA	NA	NA	NA	NA	NA	NA	NA	NA	NA	NA	NA	NA	NA	NA	NA	NA	NA	NA	NA	NA	NA	NA	NA	NA	NA	NA	NA	NA	NA	NA	NA	NA	NA
ENSG00000228133	17	1921010	1924000	AC099684.1	NA	NA	NA	NA	NA	NA	NA	NA	NA	NA	NA	NA	NA	NA	NA	NA	NA	NA	NA	NA	NA	NA	NA	NA	NA	NA	NA	NA	NA	NA	NA	NA	NA	NA	NA	NA	NA	NA	NA	NA	NA	NA	NA	NA	NA
ENSG00000234949	2	238499663	238504624	AC104667.3	NA	NA	NA	NA	NA	NA	NA	NA	NA	NA	NA	NA	NA	NA	NA	NA	NA	NA	NA	NA	NA	NA	NA	NA	NA	NA	NA	NA	NA	NA	NA	NA	NA	NA	NA	NA	NA	NA	NA	NA	NA	NA	NA	NA	NA
ENSG00000223991	2	241920932	241925489	AC104809.2	NA	NA	NA	NA	NA	NA	NA	NA	NA	NA	NA	NA	NA	NA	NA	NA	NA	NA	NA	NA	NA	NA	NA	NA	NA	NA	NA	NA	NA	NA	NA	NA	NA	NA	NA	NA	NA	NA	NA	NA	NA	NA	NA	NA	NA
ENSG00000226321	2	241858202	241932728	AC104809.3	NA	NA	NA	NA	NA	NA	NA	NA	NA	NA	NA	NA	NA	NA	NA	NA	NA	NA	NA	NA	NA	NA	NA	NA	NA	NA	NA	NA	NA	NA	NA	NA	NA	NA	NA	NA	NA	NA	NA	NA	NA	NA	NA	NA	NA
ENSG00000242282	2	3579403	3584463	AC108488.4	NA	NA	NA	NA	NA	NA	NA	NA	NA	NA	NA	NA	NA	NA	NA	NA	NA	NA	NA	NA	NA	NA	NA	NA	NA	NA	NA	NA	NA	NA	NA	NA	NA	NA	NA	NA	NA	NA	NA	NA	NA	NA	NA	NA	NA
ENSG00000232724	17	73070401	73075644	AC111186.1	NA	NA	NA	NA	NA	NA	NA	NA	NA	NA	NA	NA	NA	NA	NA	NA	NA	NA	NA	NA	NA	NA	NA	NA	NA	NA	NA	NA	NA	NA	NA	NA	NA	NA	NA	NA	NA	NA	NA	NA	NA	NA	NA	NA	NA
ENSG00000231259	2	87257800	87303536	AC125232.1	NA	NA	NA	NA	NA	NA	NA	NA	NA	NA	NA	NA	NA	NA	NA	NA	NA	NA	NA	NA	NA	NA	NA	NA	NA	NA	NA	NA	NA	NA	NA	NA	NA	NA	NA	NA	NA	NA	NA	NA	NA	NA	NA	NA	NA
ENSG00000273117	7	155087628	155089251	AC144652.1	NA	NA	NA	NA	NA	NA	NA	NA	NA	NA	NA	NA	NA	NA	NA	NA	NA	NA	NA	NA	NA	NA	NA	NA	NA	NA	NA	NA	NA	NA	NA	NA	NA	NA	NA	NA	NA	NA	NA	NA	NA	NA	NA	NA	NA
ENSG00000060971	3	38144620	38178733	ACAA1	0.395486283896926	0.176962322449014	0.446570481981723	0.266295433265691	0.687580734929524	0.89619792481777	0.396720815300767	0.0718800187598895	0.221031395271294	0.532774261462862	0.207620388352919	0.84124898658129	0.058506045828373	0.855391892787323	0.0320241346827194	0.45865767834053	NA	NA	NA	0.905867411958188	0.623106960023936	NA	0.348623516086909	0.505476586799774	0.12706019548341	0.863231032713252	0.400788583815936	0.39252545979654	0.584048908427123	0.506421238000618	0.869591156477155	0.000615925305856418	0.693972998085357	0.238955890509727	0.166899284325202	0.975686959942564	0.0211118037182862	0.4711668049354	0.00861864897261041	0.402779810746873	0.129485718993576	0.654059625396421	0.593481860166764	0.499824093567403	NA
ENSG00000167315	18	47309869	47340330	ACAA2	0.627399993983904	0.0192696236361555	NA	NA	NA	NA	NA	0.000783700327511562	0.0193834171294925	0.214217992280242	0.195183853964146	0.227856672316209	0.00859095736737276	0.0036104305475521	0.962821421875601	0.760851183941987	NA	NA	NA	0.829289098414328	0.00312512416394669	NA	0.114952348917754	0.000200901138424969	0.560008396002626	0.0627997639029803	NA	NA	NA	NA	0.835890221938787	0.00241976012584152	0.0473865718257723	0.330585169764511	0.473860333928825	0.144250951633889	0.485417541830436	0.00217017708792973	0.908676195186745	0.657883732446332	NA	0.741991012954385	0.0171373793855372	0.254668426047124	NA
ENSG00000076555	12	109554400	109706031	ACACB	NA	0.03389366688954	NA	NA	NA	NA	NA	NA	NA	NA	0.0283927464747106	0.0451971665304185	0.166819472431031	0.0373905656208094	0.1142224728369	0.0306152208088376	0.993975528996843	NA	0.323389727311384	NA	0.266655328328595	0.968484225278899	0.0371509797213922	0.00660460578562283	NA	0.00757759319949129	NA	NA	NA	NA	NA	NA	NA	NA	0.00613236110040951	0.0284404118362896	0.0956042426778452	0.0188801601763966	0.0284174555364182	0.287735799815444	0.865510236705273	NA	0.114896692429889	0.152485812416086	0.655612623584875
ENSG00000111271	12	112123857	112194903	ACAD10	0.00404422008871133	0.429071384478043	0.00699864311957373	0.0205710890277352	0.232449917940203	0.00186353527739904	0.0320977730172745	0.00097767056549675	0.0112341619268849	0.00415419051515774	0.0222433993512728	0.0222878848433685	0.015990126475439	0.0165854254916159	0.12169379177392	0.918940100405173	NA	NA	NA	0.0929687002200099	0.0184481455976576	NA	0.370742194367484	0.0237584071888374	0.0272582109579967	0.811227802910225	0.85810999092868	0.836238378613832	0.125271492159937	0.622424824841172	0.479069743470028	0.862712700723893	0.123079934515813	0.336837222451836	0.983566359966248	0.678710468714431	0.517382716631971	0.508447685788747	0.698615772662019	0.0923814472094057	NA	0.68299248261026	0.171204256309392	0.572682221566915	NA
ENSG00000240303	3	132276982	132379567	ACAD11	NA	NA	NA	NA	NA	NA	NA	NA	NA	NA	NA	NA	NA	NA	NA	NA	NA	NA	NA	NA	NA	NA	NA	NA	NA	NA	NA	NA	NA	NA	NA	NA	NA	NA	NA	NA	NA	NA	NA	NA	NA	NA	NA	NA	NA
ENSG00000151498	11	134123389	134135749	ACAD8	NA	0.0326914669746112	0.367399996284714	NA	0.047885520533844	0.0464088824130204	0.197325301677181	0.0640235095176649	NA	0.589891494027714	0.816963104411241	0.437110749318479	0.51846676751825	0.557548084331405	0.526182497127276	0.601190394310771	0.000523964506871828	NA	4.92724172352981e-05	0.051647732007833	0.0467056599262386	NA	0.135128514040973	0.0020454280390676	NA	0.1156001234741	0.361244066326313	NA	0.148174378039333	0.107735072283541	0.473641460658614	0.175846453634667	NA	0.77819536878619	0.714597158252023	0.718790647768941	0.715792297796303	0.881813793373009	0.992356820411773	0.992260185407982	0.000486804467371514	0.47415799581263	0.0416873051673919	0.163116636563684	0.614785452237299
ENSG00000177646	3	128598439	128634910	ACAD9	0.0888484911592993	0.587115123276905	0.227446051268704	0.375557253901636	0.133201910099775	0.341932663460871	0.758403097171616	0.113111955006655	0.918988807455351	0.72084437933159	0.608574289749893	0.196472816651218	0.52131156634861	0.124463990873529	0.0464046681891879	0.907239599711569	NA	NA	0.919374188744662	0.14965299232057	0.0663599812783401	NA	0.135790711319649	0.274182373994142	0.332175272427382	0.668531808175472	0.525704705586517	0.383269905072854	0.572384168951854	0.0195637382217623	0.823367031291578	0.233642055929173	0.830823293137442	0.566591918318131	0.353126027237195	0.933276974944921	0.791005403556995	0.692733168641575	0.221190155025437	0.876367124682009	0.498194481002429	0.994315721727508	0.267426201302418	0.208498023203475	NA
ENSG00000115361	2	211052663	211090215	ACADL	NA	0.263003101863201	NA	0.26332582042891	0.273307629186266	0.816599996755602	0.265601059504488	0.345763784215942	0.264565838107469	NA	0.8148383225443	0.257773446939518	0.261675130905628	0.874115480431428	0.261067843283063	0.648871575377091	NA	NA	NA	0.271887541504122	0.644099996241262	NA	NA	0.347145427011749	0.982229080079393	0.849780011881139	0.797791189438623	0.515990601451055	0.94485248024349	0.8012059633107	0.284160403858197	0.657085171544444	0.880979127658144	NA	0.883362562028312	0.902579369897749	0.817455608270573	0.692824161230006	0.355568505936521	0.74900303495424	NA	0.851328423384322	0.561318867196212	NA	NA
ENSG00000117054	1	76190036	76253260	ACADM	0.329245761048793	0.113489343005535	0.857448090941382	0.744827473171812	0.711359245027346	0.532108949172985	0.088875301525091	0.0105743513744738	0.534151683737812	0.137627529628645	0.330946906778217	0.370711208525586	0.437189192951233	0.20362180194036	0.395044575519147	0.314691677840959	0.772622399587046	NA	0.385369783732004	0.175215713378325	0.747233250633639	0.155101349523863	0.426232655896161	0.222897557154271	0.967130291882027	0.529960099560675	0.843007566191913	0.521616377075201	0.0386956800696799	0.330611005509325	0.357295411561097	0.00565515417461459	0.431749717776008	0.430921583202595	0.308224585803138	0.75792423903132	0.533936472866342	0.321038010093418	0.607067260271777	0.311342925164344	0.866826446079286	0.846415614661623	0.238551311238772	0.47808526571525	0.189548938125826
ENSG00000122971	12	121163538	121177811	ACADS	0.649663643353929	0.501563871798074	0.890275156270158	0.836227007359322	0.563663072077133	0.512680033795604	0.734752761741192	0.663842994610066	0.697009805160592	0.590292975315204	0.328682333496098	0.255253615184907	0.10821883100854	0.501421942494512	0.673484805243123	0.389427517394909	NA	NA	0.0822449421328574	0.575551933479766	0.901384494154409	NA	0.612428123510164	1	0.47507759639502	0.841717885641024	0.00524568840214844	0.00915795602855392	0.457305802265845	0.972045425726068	0.772044786989734	0.922872486526181	0.922875419907664	0.671379889527334	0.303307474655837	0.016643692129031	0.294151454237868	0.886308653482554	0.58369126800617	0.321127185475269	NA	0.545514051611237	0.187175499384392	0.744621930555275	NA
ENSG00000196177	10	124768495	124817827	ACADSB	NA	NA	NA	NA	NA	NA	0.949199999750359	NA	NA	NA	0.0559500025175143	0.0559500025175143	NA	NA	NA	0.0513000551301102	NA	NA	0.0390075423466949	NA	NA	NA	NA	0.00471367116700761	NA	NA	NA	0.370993424828415	NA	NA	0.266270190537229	NA	NA	NA	0.198670589526045	0.118377342686618	0.581815878367483	0.549194200301625	NA	0.0364380173237747	NA	NA	NA	NA	0.952064770114969
ENSG00000072778	17	7120444	7128592	ACADVL	NA	NA	NA	NA	NA	NA	NA	NA	NA	NA	NA	NA	NA	NA	NA	NA	NA	NA	NA	NA	NA	NA	NA	NA	NA	NA	NA	NA	NA	NA	NA	NA	NA	NA	NA	NA	NA	NA	NA	NA	NA	NA	NA	NA	NA
ENSG00000157766	15	89346674	89418585	ACAN	NA	NA	NA	NA	NA	NA	NA	NA	NA	NA	NA	NA	NA	NA	NA	NA	NA	NA	NA	NA	NA	0.971429441907579	NA	0.971429441907579	NA	NA	NA	NA	NA	NA	NA	NA	NA	NA	NA	NA	NA	NA	NA	NA	NA	NA	NA	NA	NA
ENSG00000072818	17	7239848	7254797	ACAP1	0.491190855216378	0.129021245815273	0.0109046186418325	0.0809232654025693	0.317228067328442	0.00198553695665999	0.100836597450517	0.0374965002508588	0.0055133183676191	0.0114611401809693	0.194341121327088	0.207650310586689	0.0210259687451645	0.00696013947820497	0.47329444308073	0.00821805163953376	NA	NA	0.279012552287827	0.334136332771962	0.289473049481795	0.459014551840402	0.122675362862268	0.00562236780773129	0.928598315664479	0.0823698343896861	0.167881511413045	0.965569549212645	0.637668496688033	0.251052224410928	0.139244611858961	0.0899710527700369	0.123104228617955	0.172890031248686	0.795097536375606	0.394884896878776	0.497771211740358	0.220909153546188	0.315746230360007	0.0484565530561696	NA	0.764887388117573	0.44069391442646	0.773648275160658	0.671375341534468
ENSG00000114331	3	194995465	195163807	ACAP2	0.07765712688488	0.0772189257697765	0.078312347205784	0.0850757280630003	0.074721107992774	0.0805393972336439	0.0788768585661358	0.0773618869456998	0.0769825583553634	0.0773644522968918	0.0954739024873955	0.0850376807738887	0.0782781444376916	0.0812714686973305	0.0822649640469112	0.0807992271415078	NA	NA	NA	0.0904361676550821	0.0728220596568661	NA	0.0812276717429729	0.0937323109466957	0.282132815756601	0.159722416243957	0.116362219240478	0.135232228896798	0.120294025926444	0.139646812399485	0.0595301767762268	0.103716067312966	0.181981574344588	0.170215060273314	0.138667189913712	0.316946615451589	0.165822348260285	0.243409068614594	0.546460587906204	0.0590029453090189	NA	0.297298657884774	0.281352989929284	0.243071094047615	0.916047114101238
ENSG00000131584	1	1227756	1244989	ACAP3	0.248588267409553	0.0128521993950441	0.218174772618321	0.428570185627553	0.295787446606735	0.304114835659163	0.268471728960941	0.00322909806241994	0.0574602008093556	0.00124328769239469	0.630063984733701	0.0017768876022718	0.899580722345609	0.930387700623342	0.908203748768011	0.396943778077252	0.00560506796705461	NA	3.75642133182905e-05	0.804846767425029	0.381237860845792	NA	0.889352063097248	0.00269098337155016	0.941969592719467	0.403928709776377	0.116383164402908	0.923647953340828	0.906499272924713	0.0880845528937514	0.558693952824526	0.116104707890788	0	0.409314538692009	0.0266472876298366	0.713676366204437	0.247077887483708	0.00738823991853868	0.811259182488055	0.922772052147447	0.592096978883908	0.0390449157589431	0.015051695146178	0.0225869635325146	NA
ENSG00000075239	11	107992243	108018503	ACAT1	NA	NA	NA	NA	NA	NA	NA	0.669700000605929	NA	NA	0.247131920536951	0.61134844111397	0.477870637185675	NA	0.245410290508297	0.277790607012462	0.442802116058965	NA	0.000194773568458861	0.716371376124842	NA	0.0301279701226407	0.686195236862062	0.00427290575881734	NA	0.381153087308225	NA	NA	NA	NA	NA	0.474979191683428	NA	0.195949178602352	0.110963280948264	0.936455194521343	0.54483382108408	0.530095055369011	0.560523822784539	0.565333985169642	0.542894106211123	0.394906297817918	0.942272588093749	0.534094641312939	0.16428483613919
ENSG00000120437	6	160181360	160200144	ACAT2	0.280671685728999	0.222582117987946	0.0213006090964483	0.697405440377044	0.0267961835312113	0.730810561908385	0.306887311958253	0.0894894975573712	0.212518477268894	0.189669211402206	0.19699000101375	0.283408739502791	0.814491338420405	0.721645945355203	0.0236064728634943	0.246118522780798	NA	NA	0.173438679066716	0.361694195899174	0.041242077892214	0.119108671731354	0.174195515902358	0.252223801475808	0.316504097680426	0.052268826280725	0.00381832171409251	0.794111408958088	0.0124448533229178	0.0171414354791688	0.809523721293159	0.312506666104293	0.217542322230111	0.00319417445035195	0.000711946588081079	0.93745573605913	0.0106080023911044	0.602187843105799	0.0448081630347453	0.341243050496663	NA	0.0391338702071953	0.000156885469482377	0.489895257007393	0.25533740343119
ENSG00000182827	1	226332380	226374431	ACBD3	0.328271561402735	0.823886655581357	0.251500469185789	0.423418087030196	0.595585212706298	0.352102972964628	0.601055471116751	0.205885445854503	0.237503966783303	0.211112474355895	0.449920129384765	0.359953889868038	0.336154790501934	0.41426225853495	0.367853651931812	0.818045453131157	NA	NA	NA	0.660167999336422	0.658638841613134	0.0968989648907558	0.80715191313465	0.492845057815429	0.640423200428703	0.225489555202821	0.0727001522328042	0.384923011231515	0.25611282232407	0.652326348943579	0.441980237039916	0.588692422465795	0.160610844861316	0.534674814809495	0.312940545134082	0.581373631873155	0.224039078704721	0.945394420422791	0.0928240170658792	0.765408800110962	NA	0.321180508626674	0.813531997362062	0.624255819604302	NA
ENSG00000181513	17	43209967	43221548	ACBD4	0.0116583603808144	0.00509667357798886	0.0220926902120692	0.0288481807754442	0.0413780878945108	0.017917855453446	0.15167538571315	0.00891060204742171	0.000269870612833939	0.294290387670564	0.00656728330037388	0.131799011348768	0.0492158963257495	0.0232157080178522	0.0330132399970215	0.739235271448675	NA	NA	0.587332629551363	0.498372249155397	0.0350498052416126	0.0251802037174946	0.643097197409554	0.0109467713132886	0.0637437519596609	0.0658823200668226	0.533623583351934	0.374194240072881	0.97851353433739	0.611282942204402	0.322528433660634	0.349396979050458	0.245722736528206	0.854001827157827	0.0273637174721943	0.464545826230616	0.853030081224578	0.927755799819489	0.727255375015053	0.0175876015337514	0.646408877125074	0.692403582381458	0.694203138963386	0.516450780004877	0.398543814716401
ENSG00000107897	10	27484146	27531059	ACBD5	0.25460252391758	0.372160388055962	0.488052124314289	0.195229612019032	0.00113159432604811	0.0818783608166299	0.0376164990190387	0.108087998702482	0.0910330498983443	0.956638312201855	0.521579247933843	0.0318449296882613	0.85581474098671	0.816180521071765	0.86780751486215	0.169556181163029	NA	NA	NA	0.299556642879992	0.889416584260565	NA	0.503732899811453	0.0545706372018886	0.380565394235255	0.851878750068216	0.639296603569356	0.651433618108778	0.157845221423006	0.471932908067667	0.217909929511016	0.537748846316317	0.16509800279371	0.350132987842142	0.667957484496672	0.188457803625368	0.950560499789363	0.476415181132824	0.956350832966504	0.397338451057119	NA	0.312177339198775	0.822419443301702	0.575836055179106	0.878055119114311
ENSG00000135847	1	180244515	180472089	ACBD6	0.306658192290003	0.557108763473166	0.560178519365116	0.306110545200992	0.480173811834603	0.84195803812564	0.619773625611172	0.630547841935097	0.366633780873962	0.233050072337518	0.975566655225075	0.0540630447900382	0.605221192178208	0.993610135804281	0.695402856882773	0.989950265766488	NA	NA	0.0404004687354205	0.496480037114552	0.307855280810735	NA	0.259102854402524	0.627084818555083	0.435815583157906	0.766804207640666	0.176385820032606	0.204097092735685	0.947422487677647	0.647784161845058	0.938372225807987	0.253902050846232	0.91819171546773	0.384739424989697	0.914268783611678	0.312081995816354	0.843405333806096	0.6775497682287	0.9953336275173	0.705957183388353	NA	0.703704761170704	0.319665965378363	0.808460909225291	NA
ENSG00000110455	11	44087475	44105772	ACCS	0.0110771464758419	0.224925742470224	0.146341721742537	0.536358287447407	0.250787246342445	0.415016233555687	0.875341502858924	0.0404315956750285	0.559582846188318	0.289811584903196	0.129457164850583	0.501790953071348	0.0533349539147933	0.428792424335072	0.110668038732959	0.323174279184194	0.198369494515489	NA	NA	0.849440315030895	0.443288101536226	0.199084696703778	0.853502360313155	0.124962570329437	0.526257762972237	0.510123278385288	0.220303373861202	0.235441686375566	0.56004219311647	0.919483702651294	0.387301017486012	0.307614829469615	0.388336861623666	0.128564898972893	0.792880929407347	0.462277467510316	0.493148622231497	0.940809619317297	0.796819224195025	0.124003956867553	0.210720400058612	0.305785846961191	0.0838938878344942	0.141845941457838	0.0923765887302818
ENSG00000205126	11	44069531	44081527	ACCSL	NA	NA	NA	NA	NA	NA	NA	NA	NA	NA	NA	NA	NA	NA	NA	NA	NA	NA	NA	NA	NA	NA	0.671658315331064	0.671658315331064	NA	NA	NA	NA	NA	NA	NA	NA	NA	NA	NA	NA	NA	NA	NA	NA	NA	NA	NA	0.969831032513375	NA
ENSG00000102977	16	67691415	67694713	ACD	0.0904373594781772	0.670769488807809	0.484205466068906	0.0905612546137607	0.611794084667833	0.426148614403654	0.192247379120498	0.992435455077132	0.538543752645735	0.609429933272461	0.853248101486887	0.195786871330961	0.0963207864650168	0.391216930986392	0.261353726870999	0.169031620704544	NA	NA	0.00610760853036617	0.609347873338628	0.814493388381696	NA	0.42468737064336	0.243786665804559	0.267473874350769	0.405085530381582	0.64850273372656	0.520244659711316	0.813779622151396	0.857630877925516	0.0296940104682385	0.824608469753166	0.670511175075713	0.90195321174718	0.120630317714933	0.988717558911403	0.902728891450059	0.459592445184785	0.0276300358769124	0.551468922707727	NA	0.65606149282145	0.464485895082634	0.82528470831182	NA
ENSG00000159640	17	61554422	61599205	ACE	NA	0.790991981740502	NA	NA	NA	NA	NA	NA	0.431540966002361	0.425206750602386	0.23463390608224	0.797859604608619	0.403329625201835	0.219380319915654	0.88630113463405	NA	NA	NA	NA	NA	0.857901866670089	NA	0.236399985674047	0.732841524633714	0.439328955348949	0.431649659416749	NA	NA	NA	NA	NA	NA	0.693478459676476	0.359648020015685	0.432653561854774	0.577363008787714	0.323522783898813	0.563362476357006	0.194868428237196	NA	0.744443634321847	0.952641447519134	0.895296930807708	0.952711743186709	NA
ENSG00000167769	19	6306153	6333640	ACER1	NA	NA	0.123399874016565	0.567593756773792	0.11810430745524	NA	NA	NA	NA	NA	0.102706777714199	0.0268984934953561	0.0093307722405692	0.061166927550007	0.389016756176389	0.132079362228638	NA	NA	NA	NA	0.523296513911896	NA	0.0157269784273124	0.0161815764587883	NA	NA	0.789780596962237	0.961361426519253	0.851894488177242	NA	NA	NA	NA	NA	0.65267628806412	0.808812923107674	0.556770708543981	0.705327352708926	0.945948169755147	0.540110213598324	NA	NA	0.860357579495854	0.637367020672168	NA
ENSG00000078124	11	76571911	76737841	ACER3	0.17318855387586	0.0124311181972946	0.000402564366524606	0.00105174698961925	0.00645247014642592	0.00859223035870275	0.0302580660007942	4.2822539374559e-06	0.489852110307574	0.0450849676775689	0.390031616350859	0.83503405851427	0.902174693392522	0.080596626383886	0.00930578823176252	0.606684517755919	NA	NA	0.0293776036069379	0.685905737417994	0.342901702855638	0.0416176640806261	0.00263405285842665	0.000279492966083206	0.34822352527459	0.567433276345558	0.00107435292525048	0.0245946275526627	7.97776229501431e-05	0.0147492128410188	0.168812226029101	7.60623119867209e-06	0.00139804499119741	0.0571384659296522	0.591231840509777	0.119395868585118	0.0699060220513113	0.0163001343533288	0.0967375007348108	1.15506100410765e-05	NA	6.22265482278511e-07	0.100359271883005	0.00705649541248957	NA
ENSG00000087085	7	100487615	100494594	ACHE	0.485800016779986	0.0918322790322787	0.931557139915428	0.471751259165449	0.990439165773619	0.605200921265414	0.0110827807296107	0.055052595586694	0.0414668254970853	0.0307081197584866	0.077689627276897	0.752798809955269	NA	0.607710027011739	NA	0.55759999520381	NA	NA	NA	0.484019418790335	0.0667498257614689	NA	0.653436055219802	0.122204295811127	0.220540996057588	0.345876761020546	0.621676443489191	0.00605674574628276	0.0150914753341989	0.0596436258881237	0.0144166802728972	0.426621926469236	0.0285658263339183	0.0331155350896387	0.151421908716947	0.203662481581596	NA	0.278543973833554	NA	0.157116526311124	0.934924185031134	0.11239530668783	0.00882946971765159	0.657563054537451	NA
ENSG00000100813	14	23527773	23564823	ACIN1	0.822978237540345	0.24140000566611	0.962917338508661	0.753174139884222	0.348970952114277	0.610918230445762	0.675426947889782	0.990456356407744	0.984525216350681	0.676976945422509	0.648125665090423	0.824942958891329	0.521707264803052	0.622467503122124	0.952906206810909	0.529795695616143	NA	NA	NA	0.603034582678877	0.745165135190299	NA	0.91488653499847	1	0.587686061623927	0.556828753021977	0.841450990909424	0.966303192156096	0.943840238597336	0.897790844459025	0.990570305593502	0.81358898962271	0.792994187377436	0.783060026830224	0.506930849429924	0.998522071783438	0.925316384051711	0.870957898643477	0.553720343310436	0.737276513659311	NA	0.97286069387015	0.808621036471014	0.855245898052128	NA
ENSG00000144648	3	42846244	42929466	ACKR2	0.158125468140674	0.904119213264186	NA	0.0328976816239494	0.216240021540026	0.390593189421369	0.297788181812626	0.871270665246322	0.150782072792321	NA	0.230865759136567	0.536014844186696	0.121861773398676	0.0660074560806608	0.31564932261734	0.438999731345306	NA	NA	NA	0.267558229686742	0.278210522789475	NA	0.707513046184021	0.247137916591191	0.711976564252878	0.0124260930157468	NA	0.978513717467254	0.0248968801642098	0.216582482403582	0.291500615863427	0.775954520826849	0.583957734044449	0.844044680999704	0.207124099412767	0.718064980659573	0.406299519183022	0.100955802912829	0.093897894969431	0.31073927614557	NA	0.424021385175417	0.34246101106392	0.833695862097585	NA
ENSG00000144476	2	237476430	237491001	ACKR3	NA	NA	NA	NA	NA	NA	0.183200003843495	NA	0.650885902120159	NA	0.147361304449318	0.628401434500105	0.166797193758366	0.504040695909127	0.398489073113772	0.872396102996185	NA	NA	NA	0.997876562287232	0.833862658346968	NA	NA	0.580115736283592	NA	NA	NA	NA	NA	NA	0.223906875879036	NA	0.69249369500759	NA	0.144311194545304	0.683794346865459	0.202158441742174	0.283842508092759	0.284853988603738	0.934763671808409	0.749977547086845	0.949007602029629	0.900903220126945	NA	0.864069599552512
ENSG00000129048	3	132316081	132337811	ACKR4	NA	NA	NA	NA	NA	NA	NA	NA	NA	NA	0.911660728593748	0.70678304536323	0.94999375046437	0.534863950904982	0.796725686746807	NA	NA	NA	NA	0.857623404530103	0.602857102646004	NA	NA	1	NA	NA	NA	NA	NA	NA	NA	NA	NA	NA	0.779010908037308	0.700538426572523	0.864266899388942	0.439151008091612	0.709221518217811	NA	NA	0.979156510762119	0.14921512213002	NA	NA
ENSG00000131473	17	40023161	40086795	ACLY	NA	0.301704551989853	NA	NA	NA	NA	NA	0.11966626239063	NA	NA	0.408016750198469	0.035472892798194	NA	0.0367092376068209	NA	0.0245270361131633	NA	NA	0.518145212739304	0.892885728817866	NA	NA	0.601907529115754	0.0342125873828703	NA	0.539625504789281	NA	NA	NA	NA	NA	0.238466806446675	NA	NA	0.126614372856145	0.173215877249415	NA	0.0972639279996139	NA	0.088721518494045	NA	0.525094397616918	NA	0.411856783583122	0.106219478762026
ENSG00000153086	2	135596117	135659604	ACMSD	NA	NA	NA	NA	NA	NA	NA	NA	NA	NA	NA	NA	NA	NA	NA	0.175549715272016	NA	NA	NA	NA	NA	NA	NA	0.175549715272016	NA	NA	NA	NA	NA	NA	NA	NA	NA	NA	NA	NA	NA	NA	NA	0.862492739283083	NA	NA	NA	NA	NA
ENSG00000196636	7	96745902	96811075	ACN9	NA	NA	NA	NA	NA	NA	NA	NA	NA	NA	NA	NA	NA	NA	NA	NA	NA	NA	NA	NA	NA	NA	NA	NA	NA	NA	NA	NA	NA	NA	NA	NA	NA	NA	NA	NA	NA	NA	NA	NA	NA	NA	NA	NA	NA
ENSG00000122729	9	32384618	32454767	ACO1	0.676103185960181	0.139468420135573	0.671042659946199	0.732800112018627	0.841274270223181	0.959944768952144	0.144137398856466	0.540883642670569	0.672153037396874	0.888112662180194	0.607284582643547	0.547213140989978	0.22572673177724	0.0969131642139801	0.259188171807503	0.0913530344012234	NA	NA	NA	0.176158643294083	0.565782477266675	0.39399067119047	0.997521260868048	0.560798524727667	0.66781445256429	0.258939566448057	0.862508443137964	0.534503357530435	0.603186578631654	0.893905261435931	0.106180990159246	0.635120439155149	0.659698713963354	0.961483486614724	0.157359754036471	0.317975771185137	0.0598630069974691	0.102518951865565	0.182340339925603	0.0752280787554681	NA	0.0742060744021739	0.61177743650277	0.996081969944078	0.293367254634333
ENSG00000100412	22	41865129	41924993	ACO2	0.704701367382905	2.36609059459169e-08	1.56530696565828e-06	0.417458572858195	0.00241589259933384	0.0167405324095304	1.70646239329095e-06	0.0188125177380351	1.2822971782117e-06	7.70500820150822e-07	5.07900890045794e-07	0.00578702201078485	0.00218067608523321	0.479411026308997	0.000402981324602312	9.91825255331361e-07	NA	NA	NA	0.218826596506252	9.9565428857988e-07	NA	0.00259526167506627	4.73125711941691e-07	0.176548504189452	0.00193125199497732	0.0818662012897458	0.346267810333075	0.85817292361427	0.571272174818467	0.0926557861052403	0.240586831223356	0.0419562352594516	0.702199748011141	0.00136443187670459	0.885243017503748	0.866938712772307	0.748975070602902	0.331182043514845	0.664694911872372	NA	0.0337247403455453	0.640239403074417	0.379683735626104	NA
ENSG00000184227	14	74003818	74010498	ACOT1	0.275853207038479	0.267761579690559	0.583580188087744	0.441530192384756	0.51063664599544	0.443951137885868	0.388917968894572	0.305919507580617	0.336764733402425	0.421906156909408	0.502142461261472	0.518583558952998	0.629725866524999	0.460819663013148	0.531000666523604	0.257905139963969	0.587870450862214	NA	NA	0.658963992457995	0.504436053598928	0.918892921739545	0.899765024268499	1	0.377303157494671	0.922287733257016	0.860257346580076	0.585888337747731	0.544804252761797	0.977892955415012	0.661195389943281	0.946862425599255	0.853650372232	0.768793105447788	0.588503854936821	0.684828118021523	0.969978693476238	0.466854627158174	0.69869354085636	0.485394092995499	0.698290917932706	0.999138413224448	0.392211524437229	0.804893978986969	0.82887756051347
ENSG00000162390	1	55007930	55104865	ACOT11	0.0407237836513657	0.113289512253564	0.0927701649449998	0.386800009963158	0.123592747368904	0.110339664792909	0.128076569599532	0.0585400026412642	0.147152823414506	0.112972134163233	0.106700650526257	0.089047598054036	0.102183602100714	0.114218508290169	0.106082034822638	0.0899399887282341	NA	NA	NA	0.116085027938729	0.173483630787132	NA	0.105125484814354	0.160528208782374	0.33757672822487	0.134500396092954	0.165950263170433	0.267098555582105	0.98453480981294	0.948019962176671	0.304579472740028	0.896590389212387	0.921068668897862	0.645018337372658	0.179856090042687	0.763290009398241	0.0224839436938355	0.962912892001031	0.828094527922525	0.291488795410835	NA	0.459334681051197	0.375469011050453	0.64857736489102	0.805156318371891
ENSG00000172497	5	80625824	80689998	ACOT12	NA	NA	NA	NA	NA	NA	NA	NA	NA	NA	NA	NA	NA	NA	NA	0.232038040626329	NA	NA	NA	NA	0.958600001055133	NA	0.106085183657168	0.216815237505162	NA	NA	NA	NA	NA	NA	NA	NA	NA	NA	NA	NA	NA	NA	NA	0.626101871595219	0.983746939300212	NA	0.830925508925675	0.0993962398388118	NA
ENSG00000112304	6	24667263	24705293	ACOT13	0.849082186727557	0.26217926130067	0.363654824947507	0.141723994409874	0.156914506263674	0.480854647335856	0.382746187244212	0.132499671489807	0.582078205393883	0.337913000596119	0.538740777902847	0.468834016086201	0.908026411423412	0.229491211025039	0.381515195937027	0.550839660436548	NA	NA	NA	0.876793409641902	0.249597349026522	NA	0.095248436700133	0.632621384344333	0.937834886339413	0.342080604536756	0.732394368246225	0.837956156202129	0.391109476046934	0.216225178767955	0.0911322727967916	0.284080602807575	0.59879016206838	0.377615413154575	0.897397196068283	0.716616957643084	0.643491665053329	0.567711584749245	0.89671522067866	0.449375564754995	0.732780716067718	0.450460423182006	0.285317455594838	0.134202933285451	0.542246208631839
ENSG00000119673	14	74034324	74042357	ACOT2	0.307283466228542	0.242410852632029	0.418516372047486	0.351770629746273	0.22839423401137	0.325207659747256	0.304673948194873	0.317463186685271	0.360543986242057	0.440796309152876	0.197565388384981	0.1956444902664	0.1296674960918	0.261126681449293	0.171784794888132	0.232836376496869	0.613627726316717	NA	NA	0.0651471325703675	0.338657767688454	0.878658897142743	0.82631134973958	0.491149527598099	0.529733164076878	0.852371472354399	0.1757573431314	0.565885207883894	0.0785302274213802	0.274034741005456	0.529557682964264	0.653443151668058	0.414832816077544	0.739559290560594	0.504749387671551	0.694198518340003	0.248686442083669	0.275311180222845	0.275952573909431	0.792231516247437	0.22912761595358	0.173789589713972	0.292369284195027	0.330484324511399	0.763563474870095
ENSG00000177465	14	74058410	74063200	ACOT4	0.994811587252034	0.72827671103433	0.901005383072165	0.798184846760175	0.866677049387977	0.903436225600995	0.835442542813707	0.875827306630717	0.800814157821228	0.749353721686827	0.986351194917677	0.960613302450571	0.980803156636739	0.899823624271047	0.950807059059599	0.777421708503985	0.320741776086961	NA	NA	0.973112602123923	0.99385935385279	0.840562611839453	0.851304972072526	1	0.188979337115928	0.918307362763758	0.82499742836572	0.396739666187604	0.832952438203544	0.773902174297979	0.468445280019652	0.535624545476732	0.892528835550687	0.267451934720216	0.754032495074857	0.580628979327172	0.412443520525203	0.24152193482629	0.257566348000429	0.68642570290333	0.262396902830901	0.324745543884412	0.717965791612251	0.333210315114691	NA
ENSG00000205669	14	74077649	74086592	ACOT6	NA	0.756435849633087	0.74694168535984	0.757546913197158	0.743420781923507	0.745800985264958	NA	0.766030166101706	0.745228283873566	0.743387721847752	NA	NA	NA	NA	NA	0.731458371078925	0.931357847514301	NA	NA	NA	NA	NA	NA	1	NA	0.948471476226927	0.280091343981926	0.365323944708647	0.23343608286818	0.302887323165797	NA	0.680530779246078	0.409446302591462	0.329859868903937	NA	NA	NA	NA	NA	0.775682931948809	0.401041498840415	NA	NA	NA	NA
ENSG00000097021	1	6324329	6454451	ACOT7	0.821166903145627	0.614259355772278	0.229238902813141	0.418646509986056	0.482335252926454	0.424951759613692	0.435505599376775	0.396994077603281	0.675851989855662	0.543298341683767	0.873437450126104	0.779608861757724	0.801704948439755	0.413961418596873	0.414315399736363	0.895281115113985	0.0237993868842847	0.135346785854352	NA	0.235299980169863	0.262633086091828	NA	0.583456064468105	0.640789207809761	0.935928410018025	0.480701484292994	0.698754127606732	0.673891104190367	0.923315842194001	0.917092863197293	0.525455604441219	0.861440223706544	0.542493528885686	0.702131724238519	0.870381251951635	0.956343973503319	0.785959615495851	0.990101654485556	0.487458679470416	0.881800585726469	0.0251822446573691	0.232800532877945	0.225027264596717	0.747639688701803	0.159733085275577
ENSG00000101473	20	44470360	44486045	ACOT8	0.0191037959489404	0.00203573577793358	0.00528118733104367	0.161349661202002	0.000940065446268162	0.056549818502338	0.0144868256137612	0.0539588101298511	0.0026564912614208	0.237746780617839	0.347443822772792	6.48837355221632e-05	0.00150680124922581	0.931037362672124	0.987594821638555	0.390569900402101	NA	NA	0.568840929995361	0.000827723037347777	0.00614759727808293	NA	0.727227720749669	0.000984668515360831	0.0217322141814997	0.00875241358205982	0.0206175076767227	0.928664640937279	0.076655675846715	0.920790350361769	0.484742239246352	0.437503687744208	0.0651031820160323	0.499321913647956	0.626103338641758	0.0133254851496811	0.820018730614062	0.108112017681131	0.712206253297571	0.845237108206806	NA	0.298761702499535	0.0214232577709034	0.10651518133641	NA
ENSG00000161533	17	73937588	73975515	ACOX1	NA	NA	NA	NA	NA	NA	NA	NA	NA	NA	NA	NA	NA	NA	NA	NA	NA	NA	0.266785953428624	NA	NA	0.477179909302068	NA	0.462397161910428	NA	NA	NA	NA	NA	NA	NA	NA	NA	NA	NA	NA	NA	NA	NA	NA	NA	NA	NA	NA	0.860289807819466
ENSG00000168306	3	58490863	58523046	ACOX2	NA	NA	NA	NA	NA	NA	NA	NA	NA	NA	NA	NA	NA	NA	NA	NA	NA	NA	NA	NA	NA	NA	NA	NA	NA	NA	NA	NA	NA	NA	NA	NA	NA	NA	NA	NA	NA	NA	NA	NA	NA	NA	NA	NA	NA
ENSG00000087008	4	8368009	8442450	ACOX3	0.576081230699606	0.0945520485943034	0.119160530030429	0.0689878202636521	0.0668889117048056	0.284049194036621	0.177374026871807	0.556387591081002	0.15100747284081	0.150598401899585	0.0889306362810563	0.0824075033090582	0.186225436651485	0.929660275414288	0.0800794199747001	0.0932137687603251	NA	NA	0.39171880315527	0.0778841648904085	0.100468782580783	0.401671422843818	0.0638953280477111	0.17245771316272	0.969763107923176	0.191237973123099	0.21130889674567	0.142787557788585	0.0752711534245651	0.369077377166988	0.495922433123483	0.5480962693087	0.391694978079921	0.245007943636634	0.135891330918266	0.165025302388117	0.484080236051322	0.269889627760402	0.211006794601168	0.259142605941574	0.225438725408898	0.151700397644405	0.305864868353435	0.100809632648034	0.341389292552451
ENSG00000153093	2	111490150	111875799	ACOXL	NA	NA	NA	NA	NA	NA	NA	NA	NA	NA	NA	0.0286759548839083	NA	NA	NA	NA	NA	NA	0.207641480670199	NA	NA	NA	0.779556875577523	0.144762971444097	NA	NA	NA	NA	NA	NA	NA	NA	NA	NA	NA	0.272647309894288	NA	NA	NA	NA	NA	NA	NA	0.937079853071922	NA
ENSG00000143727	2	264140	278283	ACP1	0.590331362066879	0.710066278968089	0.197720407591792	0.882094881820615	0.37181406250492	0.427545391515265	0.595464643185763	0.81546126961882	0.336209931421099	0.415912561457688	0.136341497375745	0.571995065854535	0.508420287369712	0.184599661595433	0.135971331752196	0.936658711118225	NA	NA	0.0311675506834477	0.41296507653337	0.224607518385865	NA	0.314149744630396	0.600851084697024	0.70048644119044	0.824851416074024	0.198932508296146	0.594515634819503	0.993456440745219	0.535223230792656	0.742753467112858	0.915147270515189	0.38971089790706	0.705579361140244	0.124999279179534	0.950553373209597	0.699346220969355	0.840380454060003	0.457453329162476	0.342713252738699	0.132552326068288	0.814259802176885	0.902267330709018	0.668495040260749	NA
ENSG00000134575	11	47260853	47270457	ACP2	0.256217284859795	0.278445805455666	0.877480506161733	0.674536085482645	0.889908241240462	0.0595848669400287	0.939819160945122	0.00337187766244255	0.617781656468319	0.749389854744751	0.797199115006951	0.705207294824478	0.29995764488543	0.910489653817561	0.812863490579908	0.654817447577715	0.483635883843859	NA	0.0760290342379388	0.681504730113365	0.769349851993841	0.174321162191711	0.833337973435846	0.0897219841200172	0.339702835531023	0.266400133639104	0.466432887779284	0.221174011760199	0.239813782431115	0.681151969082351	0.646172346691596	0.285159282976419	0.0733703516830443	0.209764400175697	0.24860212650943	0.413276612754286	0.0111774041515287	0.0449785072058779	0.114867634857285	0.268491135274716	0.187827805698301	0.0283922799554228	0.0804128140323641	0.0350086886881005	0.082311961151671
ENSG00000102575	19	11685475	11689823	ACP5	0.756283071392734	0.761378784900129	0.407358880467482	0.728873087713101	0.791483200305486	0.474244631263074	0.454390224993976	0.466251811459074	0.587243798552436	0.705203155921644	0.726256774360944	0.685982215487134	0.383140526856127	0.458924999453456	0.765094213226486	0.0518301830472259	NA	NA	0.383663939089499	0.767026252286244	0.810916459459909	0.303138404738808	0.573904240208084	1	0.935020830783163	0.00400947498435073	0.496252028028601	0.880805132799908	0.665540578570339	0.152042547495898	0.620483670360346	0.498028253601567	0.12278168219306	0.940748304550682	0.0102019262458752	0.187958442787706	0.713786988650184	0.030239337021426	0.114233564020261	0.95129238129745	0.207869757023417	0.0209480177193628	0.473265630628699	0.863094936626728	0.238837339716023
ENSG00000162836	1	147101453	147142618	ACP6	0.743663500472731	0.762213379077838	0.928955091649466	0.997054349574685	0.832944251194703	0.822394815250609	0.760442608868247	0.708186419647994	0.854013108457454	0.871731365298909	0.872850467630105	0.803671720469403	0.833031763672011	0.831261890291906	0.836464691842522	0.689996574443603	0.885125792365725	0.839813549982601	NA	0.984424429241925	0.964773688130683	0.793030742114353	0.750941694470699	1	0.762895417730996	0.781237640955079	0.919242306329759	0.883916350197942	0.86111929235491	0.809372123583761	0.76419732488977	0.928011543196593	0.970925301144277	0.853136315887738	0.961408751093645	0.830118175162932	0.888706788417471	0.874842516912001	0.907151938025249	0.741108928096128	0.891740689756869	0.973348427632887	0.97176798798088	0.843494495756959	0.842489333377084
ENSG00000155893	3	140947568	141013748	ACPL2	0.89067235620025	0.841258541679353	0.619456802437535	0.47365926125521	0.821881985636571	0.753141905383214	0.515638422453334	0.647801144575773	0.83681400421659	0.318749359074096	0.795618358204577	0.845428610750414	0.77824012862427	0.832468026229195	0.91832704113456	0.748794836665048	NA	NA	0.32211506472108	0.990001203169155	0.91046243525556	0.643133952006517	0.919344241616999	1	0.756019022053259	0.96877132204031	0.754123891935412	0.342838686910001	0.686286157841126	0.850863566003681	0.433688348869033	0.684371115915927	0.939712626192668	0.252943572583855	0.818723842918166	0.685844218734501	0.661519488746397	0.9984554537454	0.910336959173332	0.579777060818641	0.469019586832624	0.396065200570341	0.905778664223168	0.597067099117843	0.428520022536918
ENSG00000014257	3	132036211	132087142	ACPP	NA	NA	NA	NA	NA	NA	NA	NA	NA	NA	NA	NA	NA	NA	NA	NA	NA	NA	NA	NA	NA	NA	NA	NA	NA	NA	NA	NA	NA	NA	NA	NA	NA	NA	NA	NA	NA	NA	NA	NA	NA	NA	NA	NA	NA
ENSG00000142513	19	51293672	51298481	ACPT	NA	NA	NA	NA	NA	NA	0.861452349768801	0.532000007174992	NA	NA	NA	NA	NA	NA	NA	NA	NA	NA	NA	NA	NA	0.508185167195132	NA	0.689126853160067	NA	NA	NA	NA	NA	NA	0.907698030136733	0.65003918570477	NA	NA	NA	NA	NA	NA	NA	NA	NA	NA	NA	NA	NA
ENSG00000100312	22	51176624	51183762	ACR	NA	0.98596804954892	0.649768530071935	0.664526645323285	0.81300843277159	0.0814852590501538	NA	NA	0.756252886948408	0.800073171661552	0.975720158466828	0.52135001972319	0.809233167129724	0.61668095546081	0.626257604562288	0.470187932486039	NA	NA	NA	NA	0.516230524920344	NA	NA	1	NA	0.684638300329378	0.655504133183064	0.985187811552262	0.847809528713256	0.429697506627095	NA	NA	0.586274551923408	0.964781972509012	0.749060359050311	0.276363203125877	0.44714313090194	0.676302109525656	0.446361234289733	0.900185189913379	NA	NA	0.186553378799723	NA	NA
ENSG00000111644	12	6747241	6756626	ACRBP	NA	NA	NA	0.967314476869578	NA	NA	NA	NA	NA	NA	0.198700625324074	0.99129999965594	0.199743919609858	NA	NA	NA	NA	NA	0.375077300851367	0.167193094959825	0.989040111066856	NA	0.289750098740895	0.417201345455351	NA	NA	NA	0.713297268751208	NA	NA	NA	NA	NA	NA	0.50500790006053	0.897070396917123	0.0702795770444621	NA	NA	NA	NA	0	0.827380969972142	0.827936150252771	NA
ENSG00000134940	11	125541417	125551018	ACRV1	NA	0.00717700072617909	NA	NA	NA	NA	NA	NA	NA	NA	NA	NA	NA	NA	NA	NA	NA	NA	NA	NA	NA	NA	NA	0.00717700072617909	NA	0.0102043810564692	NA	NA	NA	NA	NA	NA	NA	NA	NA	NA	NA	NA	NA	NA	NA	NA	NA	NA	NA
ENSG00000103740	15	78459810	78538030	ACSBG1	0.983417324550388	0.430961981855848	0.164927086002134	0.739809954859786	0.463104193701994	0.812922192047238	0.719073963016267	0.18154418531013	0.655227840277913	0.625304127823063	0.145208694153643	0.319258001765	0.313350740819281	NA	0.274926138415592	NA	NA	NA	NA	NA	NA	NA	NA	0.66616209155162	0.394583159144455	0.774743517102004	0.242708785200954	0.273342599995606	0.942766521579029	0.351721114785831	0.296205316236771	0.295026768518509	0.810843078480287	0.84939704446165	0.137152175572997	0.677095766622195	0.611034092233815	NA	0.306874806181144	NA	NA	NA	NA	NA	NA
ENSG00000130377	19	6135258	6193112	ACSBG2	NA	NA	NA	NA	NA	NA	NA	NA	NA	NA	NA	NA	0.361024628876632	NA	0.862214420075329	NA	NA	NA	NA	NA	NA	NA	NA	0.591710475097846	NA	NA	NA	NA	NA	NA	NA	NA	NA	NA	NA	NA	0.699240270504405	NA	0.643670102060133	NA	NA	NA	NA	NA	NA
ENSG00000167107	17	48503519	48552206	ACSF2	0.854757196462974	0.958299998845569	0.967605183444093	0.888189348719312	0.958299998845569	0.958299998845569	0.958299998845569	0.958299998845569	0.865589071039632	0.958299998845569	0.882782238380926	0.977757253363024	NA	0.955020458427697	0.958299998845569	0.937730219888505	NA	NA	0.757974580836667	0.888553574788665	0.956491846670917	NA	0.948106432947456	1	0.793870438688206	0.955727271626737	0.380253158378089	0.608857249973255	0.716667127260262	0.825839721533048	0.943100135409525	0.859008930609335	0.733553193185951	0.99502419740048	0.729774798664687	0.638528303302398	0.97655299217423	0.6658096878449	0.524340272468551	0.961612535062354	0.895516733454623	0.818433304384332	0.863433416054138	0.774357283235688	0.853721133710778
ENSG00000176715	16	89154783	89222254	ACSF3	0.936252575914833	0.809558790015137	0.00966650176443648	0.16723592219041	0.638879881728818	0.870404672548487	0.88516811602496	0.762467128966071	0.87064852349081	0.895959628137758	0.671900072920635	0.721159909543772	0.662756334425577	0.74088398153528	0.862978946979169	0.872403185772176	NA	NA	NA	0.566623724979972	0.377955830752467	0.332319809885685	0.983909237004097	0.133718485579244	0.753101251978007	0.609967608768363	0.896234979139079	0.551698216720046	0.383788842386526	0.51385694356575	0.833296912458476	0.44642973036374	0.265079347544872	0.0597481159188541	0.406094758554431	0.873850519494506	0.0478408375020879	0.985888687616653	0.822579345935047	0.292562388083595	0.433127435015853	0.621021196838257	0.05383433601852	0.224955286112339	0.432201943065754
ENSG00000151726	4	185676749	185747972	ACSL1	NA	NA	NA	NA	NA	NA	NA	NA	NA	NA	NA	NA	NA	NA	NA	NA	NA	NA	NA	NA	NA	NA	NA	NA	NA	NA	NA	NA	NA	NA	NA	NA	NA	NA	NA	NA	NA	NA	NA	NA	NA	NA	NA	NA	NA
ENSG00000123983	2	223725652	223809357	ACSL3	0.980399999365736	0.980399999365736	0.980399999365736	0.980399999365736	NA	NA	0.980399999365736	0.980399999365736	0.980399999365736	0.980399999365736	NA	0.980399999365736	0.980399999365736	0.980399999365736	NA	NA	NA	NA	NA	NA	NA	NA	NA	1	0.604888738502267	0.674771607232296	0.877602977800189	0.905452381217928	0.975351396984252	0.856467540608804	0.871144059643932	0.967564755458744	0.831956920468106	0.984873180974376	0.943852696478576	0.800118294037524	0.587703915791392	0.999894072861685	0.938633566640626	0.916921817713999	0.858770063113499	0.961208683314085	0.945443227609702	0.98003621072994	1
ENSG00000197142	10	114133776	114188138	ACSL5	NA	NA	NA	NA	NA	NA	NA	NA	NA	NA	NA	NA	NA	NA	NA	NA	NA	NA	NA	NA	NA	NA	NA	NA	NA	NA	NA	NA	NA	NA	NA	NA	NA	NA	NA	NA	NA	NA	NA	NA	NA	NA	NA	NA	NA
ENSG00000164398	5	131142683	131347936	ACSL6	0.171804872662526	9.14466442765368e-08	0.924601350182189	0.515749748579652	0.915988065789473	0.0190830309868393	0.845928781730088	0.00645350665671634	0.000560215473342862	0.0702526181570209	1.4250286117053e-07	0.0148922713286726	4.20148397270221e-14	0.0032801133847565	2.95472018723775e-08	0.149048071398638	NA	NA	NA	1.49774996763573e-26	0.540138069273573	NA	0.106640113130938	9.87253885387229e-06	0.039796473575247	0.159689971554551	0.0584208805501086	0.135516757800871	5.68499906852019e-05	0.0163568131032598	0.260200673892023	0.286856964715361	0.0140631811411153	0.112664854179163	0.00061555603880994	0.0702773798164034	0.000110125046811388	0.399706941143219	0.254192008836087	0.143505423338639	1.4515510489146e-10	0.13716794842288	2.74739663821444e-16	0.746703199043437	NA
ENSG00000166743	16	20634559	20710212	ACSM1	NA	NA	NA	NA	NA	NA	NA	NA	NA	NA	NA	NA	NA	NA	NA	NA	NA	NA	NA	NA	NA	NA	NA	NA	NA	NA	NA	NA	NA	NA	NA	NA	NA	NA	NA	NA	NA	NA	NA	NA	NA	NA	NA	NA	NA
ENSG00000183747	16	20462783	20498991	ACSM2A	NA	NA	NA	NA	NA	NA	NA	NA	NA	NA	NA	NA	NA	NA	NA	0.89668289858064	NA	NA	NA	NA	NA	NA	0.0718995006214325	0.138629463053258	NA	NA	NA	NA	NA	NA	NA	NA	NA	NA	NA	NA	NA	NA	NA	0.704908866930066	0.659868602146793	NA	NA	0.279923684427551	NA
ENSG00000066813	16	20547548	20587749	ACSM2B	NA	NA	NA	NA	NA	NA	NA	NA	NA	NA	NA	NA	NA	NA	NA	0.52449998233714	NA	NA	NA	NA	NA	NA	NA	0.52449998233714	NA	NA	NA	NA	NA	NA	NA	NA	NA	NA	NA	NA	NA	NA	NA	0.712064459890569	0.453020423118527	NA	NA	NA	NA
ENSG00000005187	16	20621565	20808903	ACSM3	NA	NA	NA	NA	NA	NA	NA	NA	NA	NA	0.127621193319984	0.352765743990321	0.245191019043689	0.205130035309954	0.587804934852604	0.940059314089188	NA	NA	NA	0.404410919267797	0.285999976146724	NA	NA	0.376597039604316	NA	NA	NA	NA	NA	NA	NA	NA	NA	NA	0.254576847242575	0.875664648401046	0.732032223816834	0.434606453792056	0.738960279607477	0.683014978395962	0.774799446267403	0.4025074787578	0.521068724930148	NA	0.991124023595399
ENSG00000215009	12	7456880	7481320	ACSM4	NA	NA	NA	NA	NA	NA	NA	NA	NA	NA	NA	NA	NA	NA	NA	NA	NA	NA	NA	NA	NA	NA	NA	NA	NA	NA	NA	NA	NA	NA	NA	NA	NA	NA	NA	NA	NA	NA	NA	NA	NA	NA	NA	NA	NA
ENSG00000183549	16	20420856	20452658	ACSM5	0.371684332789137	0.0775599792090972	NA	0.433299991681155	0.18812342438443	0.153900002137655	0.531507163705868	0.472749318412952	0.204115376731894	0.221166780793548	0.653513100759959	0.824619943656688	NA	NA	0.0673058542090254	0.550684088307439	NA	NA	NA	NA	NA	NA	0.301300185584244	0.363824720661373	0.698625406666627	0.348305820648086	NA	0.99560146489289	0.741057666662211	0.868034242925673	0.639028831943201	0.715418639487471	0.939309456918181	0.821261340380058	0.796262101423968	0.83541278972155	0.972074495661175	NA	0.612518066417019	0.85480999683427	0.674657192183434	NA	0.886092519961215	0.805581191695632	NA
ENSG00000154930	20	24986868	25039616	ACSS1	0.0459734732862397	0.0369556156871607	0.41222739746763	0.416644968466102	0.369758275220265	0.081653206659333	0.100950348980194	0.0375620901537056	0.0572894539052572	0.0405791482313391	0.244243415881988	0.345054885117142	0.0490750564435782	0.0594716873803235	0.575764744240137	0.986926063075069	NA	NA	0.444084150026744	0.0386428783997417	0.16928217502907	0.643643249951436	0.234052390397238	0.103453050098569	0.0176369733314408	0.14781144552803	0.749449513836806	0.971482359768063	0.532647524988785	0.223459311496433	0.400017042977721	0.68311668487654	0.422879664308551	0.275336990897396	0.930477423987358	0.717630474799634	0.338103362224665	0.0253651167086467	0.30539606920083	0.850553755503493	NA	0.0607906909557348	0.718967185836998	0.890542279652981	0.869023548992487
ENSG00000131069	20	33459949	33515769	ACSS2	NA	NA	NA	NA	NA	NA	NA	NA	NA	NA	0.39156132337321	0.296094322914916	0.309556968654119	0.329746683071975	0.311627202922563	0.388551628596898	NA	NA	NA	0.391129042446495	0.566210865091027	0.362193681004477	0.572051846981887	0.586500748043119	NA	NA	NA	NA	NA	NA	NA	NA	NA	NA	0.166555711666715	0.0134130751090191	0.0872213391769298	0.295646398165653	0.135535863897859	0.292983745390136	NA	0.987906101799756	0.699700533880521	0.742237875449544	0.602165336172936
ENSG00000111058	12	81331594	81650533	ACSS3	0.964799121229602	0.684631264788457	NA	NA	0.998013677418918	0.926040970133679	0.794264661793102	0.538199992836058	0.801726853964837	0.896319851216436	0.959538358459871	0.918980061626843	0.98213987915866	0.995577692167143	0.932671290096285	0.359009415021075	0.467709068805758	NA	0.466518351870301	0.917697830791507	0.522549705370577	NA	NA	1	0.548145627929294	0.701917207843086	NA	NA	0.545358388705567	0.861970618519149	0.995441173063612	0.704524780330395	0.794215207223628	0.730104421877637	0.981972402611604	0.615918156707237	0.707539220878472	0.472072010162959	0.456604276228738	0.944294543831338	0.471466441440024	0.453422158425034	0.749503829874168	NA	NA
ENSG00000143632	1	229566992	229569845	ACTA1	NA	NA	NA	NA	NA	NA	NA	NA	NA	NA	NA	NA	NA	NA	NA	NA	NA	NA	NA	NA	NA	NA	0.231899295238745	0.231899295238745	NA	NA	NA	NA	NA	NA	NA	NA	NA	NA	NA	NA	NA	NA	0.996735951514802	NA	NA	NA	NA	0.26135195533933	NA
ENSG00000107796	10	90694831	90751147	ACTA2	NA	NA	NA	NA	NA	NA	NA	NA	NA	NA	0.389876090923472	0.38953481413215	NA	0.776199989407423	0.390200000884291	NA	NA	NA	0.245802784969898	NA	0.390162548933106	NA	NA	0.658868348250894	NA	NA	NA	NA	NA	NA	NA	NA	NA	NA	0.990366860619519	0.38783120020234	NA	0.553829387872199	0.527414259936478	NA	NA	NA	0.716140509854473	NA	0.115731111226338
ENSG00000075624	7	5566782	5603415	ACTB	NA	NA	0.000290896825042094	NA	NA	NA	0.00217299951964887	0.00193600008895118	0.000197627242153246	0.00193600008895117	0.000468983608351959	0.00193600008895118	0.00217299951964887	0.00207956875576712	0.000276804232793584	0.00217299951964887	NA	NA	NA	NA	0.000773406909910805	NA	0.00252271694880676	0.000107967909341311	NA	0.805830640601915	2.22942288957203e-05	NA	NA	NA	0.960848537029626	0.734099595587344	0.00013419407034407	0.419649799711612	0.00752223413071518	0.00688702331461194	0.37697859266111	0.399614644166542	0.00244513446675314	0.0054517658240022	NA	0.808980337743959	0.000479389001300075	0.154364442103218	NA
ENSG00000169067	5	56775846	56778636	ACTBL2	NA	NA	NA	NA	NA	NA	NA	NA	NA	NA	NA	NA	NA	NA	NA	NA	NA	NA	NA	NA	NA	NA	NA	NA	NA	NA	NA	NA	NA	NA	NA	NA	NA	NA	NA	NA	NA	NA	NA	NA	NA	NA	NA	NA	NA
ENSG00000159251	15	35080297	35088340	ACTC1	NA	NA	NA	NA	NA	NA	NA	NA	NA	NA	NA	NA	NA	NA	NA	NA	NA	NA	NA	NA	NA	NA	NA	NA	NA	NA	NA	NA	NA	NA	NA	NA	NA	NA	NA	NA	NA	NA	NA	NA	NA	NA	NA	NA	NA
ENSG00000184009	17	79476997	79490873	ACTG1	NA	NA	NA	NA	NA	NA	NA	NA	NA	NA	NA	NA	NA	NA	NA	NA	NA	NA	NA	NA	NA	NA	NA	NA	NA	NA	NA	NA	NA	NA	NA	NA	NA	NA	NA	NA	NA	NA	NA	NA	NA	NA	NA	NA	NA
ENSG00000163017	2	74119441	74146992	ACTG2	NA	NA	NA	NA	0.875083919135526	NA	NA	NA	NA	NA	0.890581239842403	0.867483173702794	0.846642414060815	0.82723556127163	0.901092374867318	0.731903718461218	NA	NA	NA	NA	0.962111561490674	NA	0.873119449654974	1	NA	NA	NA	NA	0.561253265288752	NA	NA	NA	NA	NA	0.798260626287219	0.705785783265879	0.775673188349584	0.763520201562759	0.893090540703701	0.974631418769203	NA	NA	0.828662619813404	0.667530938720899	NA
ENSG00000182584	20	32254304	32256331	ACTL10	NA	0.0946118655149887	NA	0.0553389394799158	0.0441589927957706	0.179951240326729	0.062565435096281	0.0882248475132574	0.173654413318057	0.0496081771787186	0.0864862606010253	0.197341267289408	0.0489511439198	0.0464961413767377	0.043958820713851	0.0465292577004078	NA	NA	NA	0.0494190392715298	0.0576578079128663	NA	0.0449791859973738	0.0702009073646823	NA	0.197273773608571	NA	0.131221845251987	0.204169164457762	0.535843243108623	0.11432438934515	0.960202603603511	0.452226930061247	0.985269089289989	0.680584692151929	0.42615925880131	0.247277995215142	0.736135552271676	0.168986515073812	0.439895478726432	NA	0.902078340978805	0.735048993150133	0.365635947851366	0.949928224264067
ENSG00000136518	3	179280668	179306196	ACTL6A	NA	NA	NA	NA	NA	NA	NA	NA	NA	NA	NA	NA	NA	NA	NA	NA	NA	NA	NA	NA	NA	NA	NA	NA	NA	NA	NA	NA	NA	NA	NA	NA	NA	NA	NA	NA	NA	NA	NA	NA	NA	NA	NA	NA	NA
ENSG00000077080	7	100240720	100254084	ACTL6B	0.918549726687101	0.789075526328134	0.896998446451051	0.724271476557671	0.319329542619148	0.828075248533418	0.51219774649798	0.701781703415441	0.818041371333225	0.771904074256237	NA	NA	NA	NA	NA	NA	NA	NA	NA	NA	NA	NA	NA	1	0.737072175280719	0.292392462210626	0.689392068272056	0.325394200087289	0.0327344950500781	0.556621698451883	0.789243691922032	0.0488441217067774	0.759657272848528	0.195320043531473	NA	NA	NA	NA	NA	NA	NA	NA	NA	NA	NA
ENSG00000187003	9	111624603	111626035	ACTL7A	NA	NA	NA	NA	NA	NA	NA	NA	NA	NA	NA	NA	NA	NA	NA	NA	NA	NA	NA	NA	NA	NA	NA	NA	NA	NA	NA	NA	NA	NA	NA	NA	NA	NA	NA	NA	NA	NA	NA	NA	NA	NA	NA	NA	NA
ENSG00000148156	9	111616871	111619239	ACTL7B	NA	NA	NA	NA	NA	NA	NA	NA	NA	NA	NA	NA	NA	NA	NA	NA	NA	NA	NA	NA	NA	NA	NA	NA	NA	NA	NA	NA	NA	NA	NA	NA	NA	NA	NA	NA	NA	NA	NA	NA	NA	NA	NA	NA	NA
ENSG00000117148	1	18081808	18153558	ACTL8	NA	NA	NA	NA	0.226337731407891	0.27432349067247	NA	NA	NA	NA	NA	0.934166558448461	NA	0.235030783857268	NA	NA	NA	NA	NA	NA	NA	NA	NA	0.357070037212684	NA	NA	NA	NA	0.732137954043707	0.367550194513292	NA	NA	NA	NA	NA	0.877873133316648	NA	0.808788064151052	NA	NA	NA	NA	NA	NA	NA
ENSG00000181786	19	8807751	8809172	ACTL9	NA	NA	NA	NA	NA	NA	NA	NA	NA	NA	NA	NA	NA	NA	NA	NA	NA	NA	NA	NA	NA	NA	NA	NA	NA	NA	NA	NA	NA	NA	NA	NA	NA	NA	NA	NA	NA	NA	NA	NA	NA	NA	NA	NA	NA
ENSG00000072110	14	69340860	69446157	ACTN1	0.44130001007005	0.411497482504341	NA	NA	NA	0.478016520287506	0.67896848016644	0.154152100777609	0.0314570646161532	0.0636420552327231	0.358260653605952	0.759339056831517	0.383789901293362	0.365237758180938	0.46027090938022	0.469377512857488	0.568533971990266	NA	NA	0.509734543956702	0.032231062692538	0.139606470006767	0.625497872641679	0.405961098838088	NA	NA	NA	NA	NA	NA	NA	NA	NA	NA	NA	NA	NA	NA	NA	NA	NA	NA	NA	NA	NA
ENSG00000077522	1	236849754	236927931	ACTN2	0.760300005402247	NA	NA	NA	NA	NA	0.505499981874712	NA	0.322699993402438	0.647053632079948	NA	NA	0.613656847350276	NA	0.438878698974215	NA	NA	NA	NA	NA	NA	NA	0.789416833658661	1	0.646250658599827	0.99699604632251	NA	NA	NA	NA	0.781832934720503	0.856020357644016	0.894911301965217	0.80177880149826	NA	NA	0.598110912303791	NA	0.374228745364591	NA	NA	NA	NA	0.814626587899368	NA
ENSG00000130402	19	39138289	39222223	ACTN4	0.225195157965112	0.210612310303575	NA	NA	0.35003964555102	NA	0.219542742651068	0.492181949274039	NA	NA	0.276394177909205	0.314850662628394	0.352730109549835	0.494039128335079	0.302880284579659	NA	NA	NA	NA	0.566829931801994	0.218003103805497	NA	0.292712384676419	0.434650467515778	0.00629923941926077	0.675197157089329	NA	NA	0.387117213984531	0.983697529164717	0.16144654113641	0.342172689098884	NA	0.0244113166035377	0.167666206476463	0.43990326066144	0.964666679726501	0.956368290288569	0.026282374117339	0.152134693449677	NA	0.422547173279616	0.0402691750028152	0.0477821934925877	NA
ENSG00000131966	14	58666798	58701750	ACTR10	NA	NA	NA	NA	NA	NA	NA	NA	NA	NA	NA	NA	NA	NA	NA	NA	NA	NA	0.00513624337594684	NA	NA	NA	NA	0.00513624337594684	0.989403947926591	0.972009848586363	0.618450828122214	0.980468103481021	0.954967086459881	0.324467141564575	0.847437158303211	0.71141994322998	0.833447692202089	0.627006017876429	0.890746791046027	0.739424757921615	0.900910270048198	0.858654872106201	0.916665668642047	0.843211154898975	NA	0.0503578042844762	0.813046774284468	0.985558313022566	NA
ENSG00000138107	10	104238986	104262482	ACTR1A	0.676013797312485	0.063760929545085	0.190697281755659	0.0484344330843898	0.035368649140809	0.0534578410547751	0.0577143615356596	0.0529747158006301	0.0493291790560152	0.0144784362907074	0.000765441476950768	0.643615916407271	0.221030386401393	0.0758292885512874	0.105836771285561	0.0271134801961854	NA	NA	NA	0.0742814517974744	0.576220947233783	NA	0.0153160942284651	0.0322568166909568	0.0855883587830465	0.336968262909482	0.337473852965597	0.27392146153618	0.0693284949910528	0.913854548746623	0.973964817746171	0.490310894984104	0.0259250551413747	0.0296209994263501	0.160618088300387	0.639923829823184	0.384794268968452	0.33147957425432	0.202748464587688	0.645310126914779	NA	0.375485748798657	0.527096919121978	0.62908766756568	0.866390756519385
ENSG00000115073	2	98272431	98280570	ACTR1B	0.0371171339432335	0.160054213524599	0.0909834570168836	0.192706663434554	0.919103996673491	0.983608182810314	0.714950861448993	0.834520591991259	0.158333912512265	0.896212519140377	0.363234037837096	0.603857812114315	0.434152933131296	0.223671185481248	0.392280672909771	0.0827373533982543	NA	NA	NA	0.394189462686836	0.673819723932407	0.294612239559812	0.495896902267509	0.468806768154242	0.00887623963670819	0.0493248562984534	0.0656430752232357	0.308999703130055	0.110740907431468	0.927879915668478	0.849501005589057	0.476503313516963	0.00111834502707596	0.993127958811684	0.0828947681487012	0.933008064287359	0.455673636478178	0.12373314412401	0.17791180414399	0.176670738792638	0.456251852504541	0.288401340030641	0.77764088331709	0.11394748780307	0.377158282753304
ENSG00000138071	2	65454887	65498387	ACTR2	0.483198931044036	0.754376181081479	0.460794219614288	0.819029469379826	0.256761303387113	0.472411339608213	0.907151809146026	0.517271510910263	0.480893173743993	0.821342334018733	0.405992358835826	0.215247844566678	0.178160841874369	0.608950393076899	0.458877647756361	0.713461876147598	NA	NA	NA	0.439711871483133	0.573064301704774	0.0560279039405335	0.106666058273939	1	0.893079861220196	0.897282576227171	0.400261148121201	0.79682896830496	0.179390094630906	0.787830935769795	0.385912455839971	0.586690897165561	0.897893356028138	0.422780714789763	0.87830561685641	0.257810622929073	0.146753585010493	0.589421035109332	0.56978475294885	0.491419719442526	0.30903508627398	0.887232481783609	0.727647635337713	0.106759330837821	0.0446352685209661
ENSG00000115091	2	114647537	114720173	ACTR3	0.955843739246249	0.616614286141249	0.02385842416072	0.736249752584816	0.00553343054257175	0.831132933980384	0.00982147635465501	0.273959505489707	0.519349799788236	0.69948876431823	0.0175765826971899	0.0114399708690002	0.188985018760271	0.00289455150088843	0.0188682547442222	0.0187895540957605	NA	NA	0.00141673598536557	0.0366503806289966	0.00068028235884701	NA	0.643091495470358	0.000792843102885632	0.826937090011182	0.195236587577563	0.12242485887425	0.893526121961935	0.242575431008739	0.921494679575763	0.0345361493076929	0.96852536048928	0.769530210254334	0.770239775897577	0.0357911486352956	0.0689195745050001	0.180337037481173	0.0351956780424124	0.0763835102647496	0.12726422172221	0.077367753157628	0.155761629074792	0.0180524532826507	0.90807930869194	NA
ENSG00000133627	7	152456834	152552463	ACTR3B	0.375254533450041	0.892531955616717	0.594952353143079	0.995964621539251	0.910488627161217	0.859022642013516	0.697716550500258	0.969619222437765	0.804206803840221	0.743002861982094	0.88892187621001	0.745097610064451	0.432264703757766	0.884437906977969	0.224158736193125	0.956277051472818	NA	NA	NA	0.546940971357893	NA	0.534999996567137	0.86421922836302	1	0.751668577249344	0.962929271065918	0.756097803619508	0.97635952649386	0.974641817999936	0.984643197902184	0.861684604063282	0.987400167858328	0.892164664380733	0.995141302680351	0.95218277668097	0.830832588670797	0.981836498783558	0.943948685851475	0.936490277608456	0.877083248550125	NA	0.9393141362607	0.991156630656452	0.9697904828565	1
ENSG00000106526	7	149941005	150020814	ACTR3C	0.308199998277206	0.308199998277206	0.308199998277206	0.308199998277206	0.308199998277206	0.308199998277206	0.308199998277206	0.308199998277206	0.308199998277206	0.308199998277206	0.308199998277206	0.308199998277206	0.308199998277206	0.308199998277206	0.308199998277206	0.308199998277206	NA	NA	NA	0.308199998277206	0.308199998277206	NA	0.308199998277206	0.517079199273144	0.990036377662488	0.580402415570209	0.788130205967283	0.913742238554815	0.815920126202279	0.871814265348621	0.70542640389493	0.822149209043813	0.948144452150385	0.849058084867513	0.968966147643796	0.95521724842127	0.764197384228754	0.566801144394741	0.833406634084654	0.906814178954833	0.814003279231062	0.956605013604382	0.837795132681332	0.908827575597333	0.71253212825486
ENSG00000101442	20	37377085	37400834	ACTR5	0.353621757521257	0.231607224691121	0.400723921380319	0.526612911946575	0.42533258764374	0.58145050752731	0.359096255045309	0.0519089648745675	0.0530316764127904	0.19288979965472	0.586843037873514	0.588518408319493	0.0196544111444852	0.396949005058438	0.177856062780727	0.874967562295557	NA	NA	0.77550493272377	0.115933639815996	0.242985393362454	0.939893248406013	0.568048747958194	0.397787428681163	0.406107488191811	0.0590293444990521	0.0259798386878683	0.166008200415317	0.356055621529678	0.767089358927688	0.234765273471197	0.0299386237214309	0.127236184882068	0.42082110820071	0.246228956605722	0.320062456887183	0.0398718952959763	0.175912448680447	0.64063096343963	0.9004824670053	0.264164786113896	0.117525041153942	0.154085354762614	0.408506440818025	0.490059025026162
ENSG00000075089	12	100592900	100635643	ACTR6	0.696489493264197	0.311182521648923	0.509732591599167	0.096493763893763	0.165447715607122	0.62200365611599	0.228801469449066	0.261826604180665	0.664811584423539	0.902047353121753	0.881591059502391	0.193605631766052	0.129666704149314	0.713122114359279	0.00839726104951833	0.270085337754402	NA	NA	NA	0.0010704042037657	0.80958925736126	NA	0.407210703145543	0.0520053846824169	0.893501231692123	0.733508371652379	0.848238717762729	0.425973570805667	0.429712146909775	0.626025501976326	0.76045451771288	0.433815384301673	0.762652161354343	0.991323123790742	0.92072069496425	0.601995319853552	0.596280439721871	0.867348121079111	0.587455414719169	0.549641958846988	NA	0.118409004492732	0.792293258415638	0.757877062086973	NA
ENSG00000113812	3	53901093	53916229	ACTR8	0.704200285302009	0.545297979734096	0.490054821386277	0.519249666347906	0.580124338544741	0.498216333139061	0.668906050154452	0.602993411468082	0.540353655998344	0.51637565014811	0.598433257493709	0.474770368238724	0.605136483684992	0.536911592035289	0.575654212929609	0.543359186617964	NA	NA	0.434143514405187	0.579269988855208	0.578284365092361	0.404223183770909	0.827837209115499	1	0.741995903372239	0.267755860650962	0.103882877545706	0.415749595687347	0.468719560173958	0.0909337127292825	0.416801927124107	0.361880855458294	0.231227713331631	0.313414689488223	0.703818630680261	0.297795531199014	0.593875381332602	0.378107558968466	0.977406925058396	0.923813015140669	0.664278064807329	0.951707471943587	0.909744725553881	0.999150021370505	0.367354956204051
ENSG00000169717	1	2938046	2939465	ACTRT2	NA	NA	NA	NA	NA	NA	NA	NA	NA	NA	NA	NA	NA	NA	NA	NA	NA	NA	NA	NA	NA	NA	NA	NA	NA	NA	NA	NA	NA	NA	NA	NA	NA	NA	NA	NA	NA	NA	NA	NA	NA	NA	NA	NA	NA
ENSG00000184378	3	169484709	169487683	ACTRT3	NA	NA	NA	NA	NA	NA	NA	NA	NA	NA	NA	NA	NA	NA	NA	NA	NA	NA	NA	NA	NA	NA	NA	NA	NA	NA	NA	NA	NA	NA	NA	NA	NA	NA	NA	NA	NA	NA	NA	NA	NA	NA	NA	NA	NA
ENSG00000115170	2	158592958	158732374	ACVR1	NA	NA	NA	NA	NA	NA	NA	NA	NA	NA	NA	NA	NA	NA	NA	NA	NA	NA	0.783862711208724	NA	NA	NA	NA	0.783862711208724	NA	NA	NA	NA	NA	NA	NA	NA	NA	NA	NA	NA	NA	NA	NA	NA	NA	NA	NA	NA	NA
ENSG00000135503	12	52345451	52390862	ACVR1B	0.758239173135147	0.758606094906104	0.7591241068054	0.781088207641449	0.762910989475557	NA	0.757982592595028	0.75829394282482	0.772300005576271	0.757997824716077	0.759840483435782	0.758076646452923	0.758128702555559	0.759391073452257	0.760120412223361	0.758028337333255	NA	NA	NA	0.772300005576271	0.912492794847075	NA	0.758250113260461	1	0.783583955105457	0.743180680950063	0.962069220728663	0.236039277957744	0.719396118445293	NA	0.840386851816039	0.855210298733098	0.760580864072419	0.80204844980916	0.59696677430483	0.901707071910471	0.822885421809486	0.620082731651785	0.0647949657743021	0.89550375026378	NA	0.744816264444959	0.69209976203628	0.802371950590914	NA
ENSG00000123612	2	158383279	158485517	ACVR1C	0.596012376093804	0.673159751093757	0.33049998704182	0.622286018065584	0.896700005425644	0.491984881796418	0.777613236954992	0.971190392723394	0.702528052620442	0.98134175820692	0.986142651778287	0.752149965024862	0.621295034185763	0.944875916204411	0.754983906327976	0.948620898712949	NA	NA	NA	0.752054528172362	0.122869446052865	NA	0.723530137740017	1	0.66085034261338	0.701315044320399	0.933012886946896	0.598230066065702	0.898789792213968	0.422789923714007	0.651170738103211	0.984714671067817	0.667659734819806	0.998869909267718	0.847117966858663	0.692939284183501	0.625127392634175	0.869483886437365	0.843349341199509	0.899947307261138	NA	0.758547150241007	0.321629826304013	0.877897247554809	NA
ENSG00000121989	2	148602086	148688393	ACVR2A	0.158953053790965	0.116943879854424	0.285296840165381	0.245330678594599	0.106976618511629	0.078152823772836	0.145533349766917	0.434672151774321	0.110362882075552	0.265586853253919	0.111795922558424	0.580638424009848	0.309578140644665	0.524080340032653	0.539290726975786	0.746854141141963	NA	NA	NA	0.666705117365626	0.437608194773783	0.725516012831498	0.461232882576304	0.341503292079559	0.114095847096617	0.143310482712189	0.291499564146591	0.323817492301603	0.487860536288276	0.132952786944856	0.149776584484256	0.4010436722348	0.501514834383336	0.26549045158694	0.105862538977932	0.90447567764213	0.183514438606696	0.865796884700265	0.517585197471818	0.814241153080225	NA	0.708808834887575	0.658593490669003	0.273504084785418	0.131370328177362
ENSG00000114739	3	38495342	38534633	ACVR2B	0.788012145099315	0.085913994596934	0.130880610891591	0.31364899678836	0.196607490445352	0.134143519578351	0.157941360382316	0.432223728850389	0.764197050589677	0.0402506046569602	0.315375087857327	0.896165874263201	0.319241902804366	0.0905530613502901	0.101095861688351	0.950144250691947	NA	NA	NA	0.451141167995705	0.517183059060729	0.0118499858975008	0.851742728416399	0.277180193652615	0.377317727856375	0.723836916890835	0.227032871281181	0.939565338702934	0.772443321726544	0.376639015442649	0.453265804374516	0.863028163647647	0.869906063289722	0.196654576461163	0.821424129429335	0.21280845717238	0.851340330089698	0.115654411992299	0.270462377687064	0.890691011610834	NA	0.506174078039046	0.697795910919458	0.763618485139526	0.0129111755361204
ENSG00000229589	3	38492518	38496311	ACVR2B-AS1	NA	NA	NA	NA	NA	NA	NA	NA	NA	NA	NA	NA	NA	NA	NA	NA	NA	NA	NA	NA	NA	NA	NA	NA	NA	NA	NA	NA	NA	NA	NA	NA	NA	NA	NA	NA	NA	NA	NA	NA	NA	NA	NA	NA	NA
ENSG00000139567	12	52300692	52317145	ACVRL1	NA	NA	NA	NA	NA	NA	NA	NA	NA	NA	NA	NA	NA	NA	NA	NA	NA	NA	NA	NA	NA	NA	NA	NA	NA	NA	NA	NA	NA	NA	NA	NA	NA	NA	NA	NA	NA	NA	NA	NA	NA	NA	NA	NA	NA
ENSG00000243989	3	52009066	52023213	ACY1	NA	0.0181734521493472	0.381160544239626	0.711619392342864	NA	0.0219500065909211	0.574566849390562	0.0219500065909211	NA	0.314487276538407	0.13375939338098	0.148913367814754	0.0219500065909211	0.0441850589682161	0.00191599939670428	0.95864865115328	NA	NA	NA	0.00191599939670428	0.0166557764510387	NA	0.319446530040691	0.00647599600455473	NA	0.208187911991552	0.787214010615107	0.493229255463844	NA	0.0289842012128396	0.186581571592147	0.0768663866662461	NA	0.128842816996817	0.591110396541822	0.0381517046114764	3.23678947766312e-05	0.686164602899682	0.695069203539573	0.573607936675907	NA	0.00051066958105083	0.00021083767734808	0.504806601036618	NA
ENSG00000132744	11	67410026	67418130	ACY3	0.34483961690223	0.00619995768551254	NA	NA	0.0233878260083518	0.0819677149505971	0.653204819544803	0.456755006215447	0.111599310991315	0.390160088063188	0.170106188296483	0.780666319573272	NA	0.00549591194051864	NA	0.362928182642695	0.0779387486309742	NA	NA	0.139665973367001	0.667598302245431	NA	0.0209127204381209	0.0132885991768953	0.692785729974796	0.501014052602212	NA	NA	0.000205930708187714	0.403377570043508	0.0250976145450872	0.283448393959981	0.378953692739286	0.361640031857882	0.917325237450667	0.727132486989389	NA	0.126063890029415	NA	0.318453086042473	0.0906159104438389	0.843445004755591	0.386537552816469	0.0027122654772042	NA
ENSG00000119640	14	75519924	75536186	ACYP1	0.224175676463377	0.163175154719375	0.16176558640069	0.21846533927537	0.159835621344459	0.168513630182984	0.158244810431491	0.161928334861128	0.160520167447449	0.160923292914622	0.163846631391609	0.161373089509888	0.161963224905585	0.157377459067421	0.163235565920779	0.160587294653982	NA	NA	NA	0.161895380035149	0.161363804472248	0.0378968382960968	0.163791227356934	0.182164865029619	0.889629449378368	0.0962969875468175	0.119081043111941	0.854906602457664	0.177457872830076	0.285828053434169	0.23720352630061	0.137252635075429	0.0929743251277925	0.0863546598590999	0.168063947769932	0.07346400657849	0.0806733120410478	0.177197156139052	0.123556623950133	0.386414770078143	NA	0.168736340846583	0.172490625002744	0.14684345789493	NA
ENSG00000170634	2	54197975	54532437	ACYP2	0.450727173475351	0.586555871267507	0.0447909105617314	0.0605329693988913	0.515627800382466	0.27078915949299	0.898475213992774	0.0213627610252327	0.29795704380984	0.0459309673063786	0.0431396163146823	0.061892860144528	0.0479935466644688	0.0617496188939161	0.0696987524840069	0.222929624391043	NA	NA	NA	0.0644754517269295	0.122785343046677	0.295208025724553	0.0561845950479932	0.0891178379423223	0.574383893252344	0.909823155245725	0.07588577581938	0.600012654750005	0.318208108162455	0.889831681076355	0.574894235768541	0.387646919919578	0.921353878901732	0.318639677022307	0.0871075283008672	0.235652642824966	0.332139338898425	0.218130601658806	0.742876585793049	0.467915278522357	0.658314251830667	0.152406811239415	0.181386517512971	0.729615012995449	0.864518807316503
ENSG00000196839	20	43248163	43280874	ADA	NA	0.0583947302760554	NA	NA	0.00127174362094223	0.137400006637864	0.343834404603817	NA	0.0452287975878462	0.00191460411231897	0.0022072639601192	0.0714997234456192	0.887209935131201	0.0376667306444666	0.066638119792368	NA	NA	NA	NA	0.0540999979336419	0.018430973780113	0.00963426224543338	0.244597586517792	0.00338343742362934	NA	0.083473116578508	NA	NA	0.00613173575325327	0.338599982921541	0.510140274745956	NA	0.0380098544452635	0.000535105757324124	0.0559447670493109	0.505716448298604	0.46300260693501	0.05106123493969	0.592972745645153	NA	NA	0.0480443092906264	0.0047723047114218	0.419377611836118	NA
ENSG00000164113	4	123300121	123350957	ADAD1	NA	NA	NA	NA	NA	NA	NA	NA	NA	NA	NA	NA	NA	NA	NA	NA	NA	NA	NA	NA	NA	NA	NA	NA	NA	NA	NA	NA	NA	NA	NA	NA	NA	NA	NA	NA	NA	NA	NA	NA	NA	NA	NA	NA	NA
ENSG00000140955	16	84224744	84230774	ADAD2	0.906502211294212	0.63134167990965	NA	NA	0.293643735913349	0.288991874627126	0.0929735258686228	0.548428447160314	0.692790821234905	0.635676265020357	0.476416449723723	0.425247034382247	0.308337769393791	0.221303435831387	0.751683167427645	NA	NA	NA	NA	0.484587604815513	0.898677668009187	NA	0.325465334612343	0.776050461897494	0.40160979637094	0.495698564938128	NA	NA	0.378944789382881	0.64582949160513	0.251887564746449	0.926560484086115	0.418329115476199	0.539454129664464	0.583649386434211	0.887026758144849	0.428539494171935	0.320942137249105	0.91383586239438	NA	NA	0.558278388757906	0.701953050944027	0.941656952213627	NA
ENSG00000168803	15	43622872	43646096	ADAL	0.416851953216815	0.252015650183091	0.47359508686718	0.325526651548616	0.290642985539376	0.301133663297252	0.154900022083884	0.314751392441409	0.323446792441292	0.209941520805154	0.290586935458258	0.301505816565397	0.272937738619872	0.242491909790911	0.263604836299422	0.468211263528315	NA	NA	0.27154332185423	0.3823867788315	0.422077207564237	0.380392030896592	0.101637087873144	1	0.392110658946211	0.145019975914183	0.476095483919085	0.130719301263784	0.848414102070062	0.183407087901467	0.0650074640188237	0.178694504863646	0.872445129020247	0.286135639869496	0.309045380274989	0.632071138783461	0.375630225444264	0.597928122171897	0.148988714272344	0.441439460226254	0.386748275568261	0.876581969946363	0.442454978422198	0.997248702052022	0.833485031053357
ENSG00000137845	15	58887403	59042177	ADAM10	0.653010644411569	0.741914704752757	0.678284122960156	0.301608691797381	0.631800396730668	0.978822476940139	0.0698579886906973	0.753401838465822	0.123009245593897	0.886442281313469	0.8131337808475	0.425368274292936	0.356461012769945	0.382878094174923	0.706961438676644	0.336718203274064	NA	NA	NA	0.658008894417462	0.743866550103669	0.197625968754099	0.879869006361637	1	0.370468282462683	0.217913306748065	0.916709169278393	0.327409458841222	0.562650363507537	0.683192018930575	0.157946927361045	0.693936934402913	0.345316274867242	0.469540767786403	0.771123473982779	0.530707849844379	0.611406806040983	0.413377552395403	0.984800278706305	0.695973629955508	0.50673767608881	0.578517328874881	0.385817615453508	0.903554368842057	NA
ENSG00000073670	17	42836399	42859214	ADAM11	0.591948318263934	0.422977359144264	0.467371937211613	0.356565089582037	0.683506861616876	0.292615201482992	0.162794608679547	0.446628700575591	0.639341847494889	0.798429020673485	0.221357649600646	0.520400009046026	NA	NA	NA	NA	NA	NA	NA	NA	NA	NA	NA	0.760740083426066	0.154180835214064	0.869201989319195	0.287458476566645	0.949408932067973	0.209975814942024	0.850180999036179	0.0662529673106933	0.935127546422292	0.170368816104625	0.133980316000323	0.203965512372545	0.459131368768197	NA	NA	NA	NA	NA	NA	NA	NA	NA
ENSG00000148848	10	127700950	128077024	ADAM12	NA	NA	NA	NA	NA	NA	NA	NA	NA	NA	NA	0.530688075574647	NA	0.470556433953489	NA	NA	NA	NA	NA	NA	NA	NA	NA	0.719689510371931	NA	NA	NA	NA	NA	NA	NA	NA	0.987416579211627	NA	NA	0.616304729039066	NA	0.466770430280099	NA	NA	NA	NA	NA	NA	NA
ENSG00000143537	1	155023042	155035252	ADAM15	0.000675829257875535	0.0920914287909133	0.000952768338123721	0.0084464748292912	0.00349262376018638	0.000600986377923974	6.18486912981014e-05	8.91191997864121e-05	0.0387079841889601	0.00019693262808889	0.00436788278010304	0.000376683814560888	0.0234778255362217	0.000524350051522843	5.20777175177469e-05	0.137898222640843	8.10855275093671e-05	2.14135945944635e-09	9.91295649879164e-08	0.000544040651468177	1.71036182682252e-05	NA	0.000136755300980596	1.42873181063763e-07	0.687105818574156	0.137674519743501	0.0892652469585249	0.575585563179446	0.0659162799548705	0.0261459148265069	0.0503344266782467	0.245334516270014	0.011261866037814	0.0587681908192153	0.0872155397363779	0.000400545194154181	0.32026106830685	0.113545751208455	0.714592905676674	0.419291642166866	0.365334282060151	0.0388376929057753	0.0211480697688203	0.920940287697973	0.758206568489307
ENSG00000151694	2	9628615	9695921	ADAM17	0.0863155256203083	0.113340925415248	0.134725897838589	0.121145241514102	0.0996974094301285	0.0865589438333385	0.115176563365656	0.105060611486787	0.111333200264132	0.0521732032950261	0.091511120455806	0.449969568925376	0.19175314044069	0.21264802982103	0.263508726196669	0.143136089203776	NA	NA	0.0780499114905421	0.167904126790599	0.0824982048613589	NA	0.205964075332153	0.167952387312218	0.0444311599679086	0.514738445283647	0.657247950286213	0.871324238861465	0.743954552645231	0.0829234790157595	0.317157053296229	0.0500633721358451	0.980788535278485	0.20197406123973	0.499650649349442	0.691473447852764	0.860100764944045	0.131516011492041	0.166126496953218	0.737850734823233	NA	0.63309587252304	0.0249552819827169	0.528266867179877	NA
ENSG00000168619	8	39442008	39587583	ADAM18	NA	NA	NA	NA	NA	NA	NA	NA	NA	NA	NA	NA	NA	NA	NA	NA	NA	NA	NA	NA	NA	NA	NA	NA	NA	NA	NA	NA	NA	NA	NA	NA	NA	NA	NA	NA	NA	NA	NA	NA	NA	NA	NA	NA	NA
ENSG00000135074	5	156822542	157002783	ADAM19	0.273984626327759	0.633586081392202	0.973004474686493	0.865851704158087	0.175182361434899	0.499549741624243	0.404035076072799	0.227326785569806	0.445589307410924	0.533241052966373	0.274486706665753	0.098709304941392	0.317276743141241	0.109893654609578	0.207611403433454	0.975303150352866	NA	NA	0.152681806117836	0.739900002873285	0.29634659027682	NA	0.153543665145714	0.498346797491433	0.0494723598386267	0.303070588936285	0.939199383123966	0.844001249448936	0.31745415401638	0.542449822752941	0.24641231276162	0.35878129898419	0.292687925619681	0.499057817744802	0.769478311927455	0.204958763729359	0.559283230292959	0.132807297127205	0.431936265968076	0.579294023084602	NA	0.772326428234971	0.293424485910623	0.0599829307898379	0.166800690007307
ENSG00000229186	12	112337067	112340042	ADAM1A	NA	NA	NA	NA	NA	NA	NA	NA	NA	NA	NA	NA	NA	NA	NA	NA	0.542281116323075	NA	NA	NA	NA	NA	NA	0.542281116323075	NA	NA	NA	NA	NA	NA	NA	NA	NA	NA	NA	NA	NA	NA	NA	NA	0.549699394427528	NA	NA	NA	NA
ENSG00000104755	8	39601254	39695808	ADAM2	NA	NA	NA	NA	NA	NA	NA	NA	NA	NA	NA	NA	NA	NA	NA	NA	NA	NA	NA	NA	NA	NA	NA	NA	NA	NA	NA	NA	NA	NA	NA	NA	NA	NA	NA	NA	NA	NA	NA	NA	NA	NA	NA	NA	NA
ENSG00000134007	14	70989075	71001732	ADAM20	NA	0.256242093577081	0.0499442010583552	0.589484108980952	0.453797203831878	0.012538665005924	NA	0.89806961472531	0.870430778569311	NA	0.395107281625668	0.406133333494068	0.0047810508371471	0.0288828724294266	0.52177502316137	NA	NA	NA	0.524388960293827	NA	0.421336359708607	0.847227809778594	NA	0.098981177886025	NA	NA	NA	NA	NA	NA	NA	NA	NA	NA	NA	NA	NA	NA	NA	NA	NA	NA	NA	NA	NA
ENSG00000139985	14	70918874	70926622	ADAM21	NA	0.680449704832771	0.455094908938105	0.483765199301303	0.966167612762179	0.879197013608721	0.986733463263455	0.791026419006536	0.667290896450604	0.665374147514783	0.926789427493458	0.0971537335740374	0.274715391791048	0.769661299290875	0.599102897370395	NA	NA	NA	NA	0.757447897629701	NA	NA	NA	1	NA	NA	NA	NA	NA	NA	NA	NA	NA	NA	NA	NA	NA	NA	NA	NA	NA	NA	NA	NA	NA
ENSG00000008277	7	87563458	87832204	ADAM22	0.546500499398785	0.278822220761119	0.564017958441402	0.186254890787792	0.0405893773550758	0.160149374164194	0.0310970243813576	0.00766480522354056	0.785567106770647	0.123050069673854	NA	0.0655479316759571	0.674631901224485	NA	0.260499986277068	NA	NA	NA	0.0140418755016926	0.00440292909117076	0.820299996788017	NA	0.290946315360719	0.0631082950404832	0.265421947755895	0.671455033402033	0.0398268522595247	0.0529852424167249	0.205138359518686	0.108203583362574	0.0163994519513821	0.0114442730899986	0.616739214255738	0.412611325301333	NA	0.0803338820120598	0.607772257787292	NA	0.747871031727565	NA	NA	0.0111351789983184	0.158401034402054	0.12651425408698	NA
ENSG00000114948	2	207308263	207485851	ADAM23	0.450032785535092	0.588333306434452	0.997813501209752	0.346395135802302	0.967462954949875	0.899353076427122	0.752439927633848	0.350803992971527	0.216703203514095	0.710289919690584	0.230171445500832	0.754510164107237	0.799930132998159	0.175666226020067	0.790963246015414	0.824515947537136	NA	NA	NA	0.898197121000252	0.310308662558783	NA	0.198780885932476	0.829042535522778	0.552075344591218	0.774475066571715	0.995551492501952	0.689191407093813	0.965714761446433	0.510182569734452	0.934809863357791	0.472688313323351	0.184270789478112	0.46247062322124	0.240784245201258	0.907973231186982	0.923013168042986	0.335641651838884	0.771727615543272	0.721796637648795	NA	0.683240500286467	0.239073246110891	0.464706906456894	NA
ENSG00000042980	8	24151553	24216531	ADAM28	NA	NA	NA	NA	NA	NA	NA	NA	NA	NA	NA	NA	NA	NA	NA	NA	NA	NA	0.514546947278799	NA	NA	NA	NA	0.514546947278799	NA	NA	NA	NA	NA	NA	NA	NA	NA	NA	NA	NA	NA	NA	NA	NA	0.735267003642929	NA	NA	NA	0.924843898953651
ENSG00000168594	4	175750819	175899331	ADAM29	NA	NA	NA	NA	NA	NA	NA	NA	NA	NA	NA	NA	NA	NA	NA	NA	NA	NA	NA	NA	NA	NA	NA	NA	NA	NA	NA	NA	NA	NA	NA	NA	NA	NA	NA	NA	NA	NA	NA	NA	NA	NA	NA	NA	NA
ENSG00000134249	1	120436156	120439118	ADAM30	NA	NA	NA	NA	NA	NA	NA	NA	NA	NA	NA	NA	NA	NA	NA	NA	NA	NA	NA	NA	NA	NA	NA	NA	NA	NA	NA	NA	NA	NA	NA	NA	NA	NA	NA	NA	NA	NA	NA	NA	NA	NA	NA	NA	NA
ENSG00000197140	8	38964509	39142430	ADAM32	0.515758395419051	0.202095975598234	0.125866935609902	0.165397205377817	0.621652013423241	0.461261788284581	0.0581939161882976	0.00815721696549753	0.160889583799606	0.524854346257548	0.0125835919233595	0.0607236389758843	0.0478553137041301	0.0234464433561644	0.0275567030046297	NA	NA	NA	0.0259669470228387	0.0140814010340563	0.0296240409710409	NA	NA	0.0437781700382346	0.806395591351099	0.569359990033033	0.788537470434861	0.287580536769918	0.28684807375215	0.691701958196261	0.108529422561558	0.770923242714678	0.798580462351001	0.519072534361771	0.663987666265852	0.333511177540297	0.229168522353752	0.778753426496026	0.662703917736114	NA	NA	0.203910742413957	0.660330218600309	NA	0.0396944997400218
ENSG00000149451	20	3648612	3662893	ADAM33	0.951099999440727	0.140287673351698	NA	0.658544835096477	0.286654348898614	NA	0.298174447464906	0.389700000351604	0.282865794295289	NA	0.284601764825854	0.120067797388746	0.743254317261271	0.582411979240297	0.559213147987676	NA	NA	NA	NA	0.439826475942839	0.395202668445826	NA	NA	0.56099949756336	0.621746765887879	0.234947322012663	NA	0.394533352674142	0.348675401311855	0.89086848279209	0.351661402924065	0.138366136288387	0.503317110075584	0.813872595815928	0.566276201772955	0.18002896268299	0.741909793182313	0.95674548788963	0.862094446288817	NA	NA	0.714684519152807	0.474153784466818	NA	NA
ENSG00000069206	8	24298443	24384483	ADAM7	NA	NA	NA	NA	NA	NA	NA	NA	NA	NA	NA	NA	NA	NA	NA	NA	NA	NA	NA	0.163614005634574	NA	NA	NA	0.163614005634574	NA	NA	NA	NA	NA	NA	NA	NA	NA	NA	NA	NA	NA	NA	NA	NA	NA	0.376713025426873	NA	NA	NA
ENSG00000151651	10	135075907	135090372	ADAM8	NA	NA	NA	NA	NA	NA	NA	NA	NA	NA	0.315797479878329	0.810507232499664	NA	0.106536005328407	NA	0.624963707106228	NA	NA	NA	0.184500000111626	0.761079391410694	NA	0.158050623317488	0.302005084054608	NA	NA	NA	NA	NA	NA	NA	NA	NA	NA	0.832069233226776	0.120700829897162	NA	0.296086357917709	NA	0.711076383842358	NA	0.0619269294389154	0.323607299975689	0.477569191070349	NA
ENSG00000168615	8	38854388	38962663	ADAM9	0.217656649592568	0.0770225349662003	0.014576190624123	0.269569605266052	0.362787718906495	0.713346093039603	0.679397783647625	0.210689773911204	0.127242895265464	0.150154566125295	0.0911023279710762	0.0909108369849149	0.412117353142806	0.122897730896525	0.259300054550175	0.569178219017811	NA	NA	0.0178668328064241	0.289482117944201	0.116616685911664	0.0241656475468571	0.0326072157379479	0.143047803005976	0.25893620025643	0.54703389073614	0.420158422644164	0.189300900590012	0.33779437617027	0.872454611676369	0.872063294164441	0.167280870642305	0.653849268151085	0.468168487706027	0.694847506352514	0.44036902550165	0.225455846263268	0.303519563919451	0.166594844606039	0.946837403450835	0.0285442736754772	0.530811715314403	0.480785010008943	0.147644214628701	0.00662822615438989
ENSG00000134028	8	24241798	24263526	ADAMDEC1	NA	NA	NA	NA	NA	NA	NA	NA	NA	NA	0.96701488011939	0.414322925343357	NA	NA	NA	NA	NA	NA	NA	NA	0.950976665931627	NA	NA	1	NA	NA	NA	NA	NA	NA	NA	NA	NA	NA	0.977072010656503	0.838305333541125	NA	NA	NA	NA	NA	NA	0.962137986651274	NA	0.805537836239233
ENSG00000154734	21	28208066	28217728	ADAMTS1	NA	NA	NA	NA	NA	NA	NA	NA	NA	NA	0.923957799660781	0.459729284420928	0.681019528748168	NA	0.984479105753915	NA	NA	NA	NA	NA	0.254978886555796	NA	NA	1	NA	NA	NA	NA	NA	NA	NA	NA	NA	NA	0.824682270018843	0.546576919262219	0.855992843841938	0.988952519023027	0.933966228526003	NA	NA	0.9332358406935	0.813007921733553	NA	NA
ENSG00000142303	19	8645126	8675620	ADAMTS10	0.0882996731160995	0.0171345032126407	0.145523761080836	0.721512178903471	0.697129065914103	0.0110594346229607	0.000600424404226772	0.938315384885723	0.0968031858109362	0.0196566379345329	0.321514568506963	0.570497072236869	0.00569853583285109	0.234431271395062	0.0468413599335873	0.146729039731884	NA	NA	NA	0.827446461719721	0.0315595891720659	NA	0.254963024548033	0.0303733233103375	0.181845974231062	0.00874202904101603	0.0594708495682873	0.913740974787554	0.969894598196985	0.032632308324039	0.00681316157745915	0.95767253890723	0.0124638700050299	0.0767652053947203	0.255842168699938	0.627229040898737	0.00359291889199349	0.0753423224261078	0.0227866830784084	0.188206877178964	NA	0.783811446797412	0.0171019575682373	0.301691492059694	0.367441902735407
ENSG00000151388	5	33523640	33892297	ADAMTS12	NA	0.503100018586993	NA	NA	NA	NA	NA	NA	0.890921002422818	0.316700010664099	0.510027048356325	0.858494561161349	0.283407758817483	0.338438764634812	0.477622326892417	0.696641300358912	NA	NA	NA	0.437769581252827	0.914576463723498	NA	NA	0.821821818563388	NA	0.453626552552178	NA	NA	NA	NA	NA	NA	0.957832798775023	0.448815512906509	0.488649939462133	0.982985448155432	0.236051610196415	0.235386922410337	0.587347934648878	0.787729051382789	0.754716420755691	0.418363988505616	0.925776482785066	NA	NA
ENSG00000160323	9	136279478	136324508	ADAMTS13	0.661076903467942	0.621212997212313	0.518114559304093	0.510990184667919	0.526716635051069	0.516885948232036	0.73401960421103	0.654370777283264	0.627157817242153	0.607595923810635	0.680645578691709	0.684489829834915	0.307693962036716	0.661891449026707	0.772055415725114	0.921126574912861	NA	NA	NA	0.631790607351503	0.673118076721758	0.0396401650147256	0.577848743069069	0.46942829155507	0.387580976165297	0.546354817696239	0.635670052908948	0.547118530366196	0.909824615588105	0.971928258800684	0.878509019266204	0.998636985735734	0.510803227280593	0.520701542160131	0.933991757752582	0.787183839325407	0.240686961352585	0.73297023124746	0.480223103559437	0.562843759150698	NA	0.941782081639453	0.848504200556479	0.934559624069813	0.0124912877857771
ENSG00000138316	10	72432559	72522197	ADAMTS14	0.3451172141016	0.104527316143088	0.171478148495418	0.208019886711882	0.0660891092948827	0.830478639901636	0.330522650908309	0.050038922460344	0.0440438021409797	0.910323717226483	0.282110275983819	0.0621504042132625	0.617022158481868	0.119514401016872	0.547589227252793	0.376346756430233	NA	NA	NA	0.0659210515241388	0.108131330610885	NA	0.0280573187381185	0.186247866586195	0.745548648307466	0.527479693437249	0.734566107161168	0.39789735050231	0.84992507725017	0.88425091369292	0.857303215224772	0.528833956414859	0.95015723565536	0.909753763497709	0.966220314704282	0.67537490030204	0.946057795821149	0.541408432706775	0.499905043957886	0.722597001659053	NA	0.86295588124509	0.631533329844398	0.487295999344759	NA
ENSG00000166106	11	130318869	130346532	ADAMTS15	NA	NA	NA	NA	NA	NA	NA	NA	NA	NA	0.615143389606267	0.0586189639129408	0.664852824257665	0.386124282393687	0.679369425101112	NA	NA	NA	NA	0.0767300035912678	0.66311672891497	NA	NA	0.241635192863023	NA	NA	NA	NA	NA	NA	NA	NA	NA	NA	0.51523746881944	0.0578157286620634	0.710080607868459	0.379728742862659	0.50206602368341	NA	NA	0.117483310968663	0.643692971287753	NA	NA
ENSG00000140470	15	100511794	100882210	ADAMTS17	NA	NA	NA	NA	NA	0.236599977537199	NA	NA	NA	NA	NA	NA	0.458450971886481	0.455378141954458	0.236599977537199	0.447099396973158	NA	NA	0.708130307538897	0.455373263422352	NA	NA	0.236599977537199	0.558437454416535	NA	0.968349770871045	NA	NA	0.952721128824872	0.966355998090699	0.955845295572547	0.995921657084839	NA	0.918157988171694	0.956360607230344	0.979104378399073	0.813672818891431	0.786614283799404	0.999063035301767	0.495852486514096	0.726801189822823	0.555557850767811	0.999816185873495	0.984118160423137	0.787708208746371
ENSG00000140873	16	77281710	77469011	ADAMTS18	0.728031301058733	0.836795606653451	0.147761881717117	0.179522889763363	0.728194269236362	0.841185097397687	0.878303372335892	0.569379253596929	0.600475699556522	0.819024462250468	NA	NA	NA	NA	0.678694195152433	NA	NA	NA	NA	NA	NA	NA	NA	0.848685133577084	0.558843227873964	0.505547313099064	0.0685386922431611	0.140008679265736	0.864346281540088	0.80628432830612	0.645263244923901	0.842751506625257	0.949058217154852	0.349638085167324	NA	NA	NA	NA	0.992580443934805	NA	NA	NA	NA	NA	NA
ENSG00000145808	5	128795958	129074376	ADAMTS19	NA	NA	NA	NA	NA	0.292599999225104	NA	NA	0.734799998007645	0.0674427318634788	NA	NA	0.00837316434832269	NA	0.695118945162076	NA	NA	NA	NA	NA	NA	NA	NA	0.0915628912974153	NA	0.716622247249871	NA	NA	NA	0.736004442032114	NA	NA	0.741115477943357	0.211818521170764	NA	NA	0.166279065362098	NA	0.605985345347094	NA	NA	NA	NA	NA	NA
ENSG00000087116	5	178537852	178772431	ADAMTS2	NA	NA	NA	NA	NA	NA	NA	NA	NA	NA	0.979573019796422	0.284330203271453	0.102849686576898	0.298251857885145	0.0921013397745145	0.248360342980387	NA	NA	NA	0.716051291084414	0.0803730951581554	NA	0.171623554889852	0.154100040628841	NA	NA	NA	NA	NA	NA	NA	NA	NA	NA	0.882378384716029	0.86286947380901	0.453382864435215	0.590656739171421	0.53624344383091	0.878251403330552	0.667177343513319	0.958940784226245	0.264448656038735	0.423270714857631	0.997083065445125
ENSG00000173157	12	43747669	43945724	ADAMTS20	NA	NA	NA	NA	NA	NA	NA	NA	NA	NA	NA	NA	NA	NA	NA	NA	NA	NA	NA	NA	NA	NA	NA	NA	NA	NA	NA	NA	NA	NA	NA	NA	NA	NA	NA	NA	NA	NA	NA	NA	NA	NA	NA	NA	NA
ENSG00000156140	4	73146686	73434516	ADAMTS3	0.148836724178701	0.366525002069963	NA	NA	0.281756801299309	0.125587138059132	0.479720153002541	0.14577363357283	0.0569558098752773	0.900153369348155	0.000417258831045103	0.0611309704386035	0.196091978290941	0.918915787389863	0.918457959578141	0.393154824181296	NA	NA	NA	0.416915598116956	0.288066562795342	NA	0.237022529043664	0.0276822846002007	0.269542805371585	0.352787957629908	NA	NA	0.456644080341174	0.0986959410115083	0.549187918615252	0.25309298252403	0.106159471108478	0.934886349319281	0.00899242361851778	0.0282856886419602	0.150117059936023	0.918915787390006	0.993371942585301	0.45125704006347	NA	0.425761574158356	0.288066562795397	0.555221444729324	NA
ENSG00000158859	1	161154098	161168846	ADAMTS4	NA	NA	NA	NA	NA	NA	0.00142304781247787	0.0140197740593873	NA	NA	0.67949761844974	0.000158087025220925	0.342860516330351	0.566675667636495	0.721531915941861	9.71898909230199e-09	NA	NA	NA	0.000213668757391365	0.955272175358795	NA	NA	1.60097394341641e-07	NA	NA	NA	NA	NA	NA	0.30672759056637	0.00162358120966377	NA	NA	0.139602462937558	9.05067293189542e-07	0.0110443839489038	0.256993275387516	0.0531855826386565	0.815420097417308	NA	0.000354468842002941	0.317608759331323	NA	NA
ENSG00000154736	21	28290231	28338832	ADAMTS5	NA	NA	NA	0.347000011827984	NA	NA	NA	NA	NA	NA	0.518600278982382	0.81945873029726	0.259248507957738	0.507463847409647	0.370526001468609	NA	NA	NA	NA	NA	0.318905911565816	NA	NA	0.474464168453537	NA	NA	NA	0.467642691729663	NA	NA	NA	NA	NA	NA	0.583813585137264	0.901149660813775	0.329724330310776	0.57874110750766	0.487177328641819	NA	0.958387400613147	NA	0.910988979193385	NA	NA
ENSG00000049192	5	64444563	64777747	ADAMTS6	0.16823743430117	0.661799989278634	NA	NA	0.201637480921703	0.661799989278634	0.0762198835967119	0.0673236854547483	0.0770099975872079	0.661799989278634	0.754931733839958	0.59170660880461	0.0839210539307145	0.318846388407701	0.0383396482630252	NA	NA	NA	NA	NA	0.142779551145672	0.627581345398221	0.661799989278634	0.227031929836312	0.76721585585274	0.922304322067014	NA	NA	0.0334305990044189	0.762235471677198	0.736169927656214	0.0723404902813255	0.449981904407382	0.785076700544933	0.26723169966926	0.550396248208955	0.423476760732232	0.347331866254297	0.231909496381979	NA	NA	NA	0.257259375906383	0.620336233963351	0.128647125657792
ENSG00000136378	15	79051545	79103773	ADAMTS7	1	NA	NA	0.749067764018638	0.717899993728299	0.663900008527118	0.799091193648032	0.588199982213167	0.744193597072346	NA	0.584252630601473	0.967986192874396	0.140882134408759	0.78982170745823	0.952794239675627	0.959000000251724	NA	NA	NA	0.742905382982764	0.0482955516961482	NA	NA	0.777688990836222	0.865540266384665	NA	NA	0.665516303474393	0.728881227574316	0.698168982780609	0.845146567782469	0.631893086525614	0.79980854885415	NA	0.644673342068294	0.87208583393677	0.0712892711094356	0.808730445209027	0.735158543838368	0.899729159217251	NA	0.775787650904974	0.0588968425125871	NA	NA
ENSG00000134917	11	130274820	130298888	ADAMTS8	0.617300009732341	0.916089572076474	NA	NA	0.249791168139842	0.915257608112026	0.000218888554799833	NA	0.188419066235668	0.248275224256846	0.00455684188447919	0.288836636048716	0.00108848112039852	0.235821424817694	0.132958465066046	NA	NA	NA	NA	NA	0.391044431489219	NA	NA	0.00116673603894524	0.882374016991863	0.804040721946906	NA	NA	0.203947589581621	0.776044783194979	0.000239666170627232	NA	0.994219009687883	0.324345611163216	0.105870789768819	0.687690301109521	0.0120346549328394	0.320711040467102	0.23082735955921	NA	NA	NA	0.640703019307934	NA	NA
ENSG00000178031	9	18473892	18910948	ADAMTSL1	NA	0.213099981120786	0.705389181192178	0.476117639523502	0.998526602819627	0.593076672197963	0.30199999715064	0.265807306912867	0.213099981120786	0.179235545179519	0.471046432997852	0.232692239000916	0.43831823175724	0.957253863156663	0.571274401973087	0.329166826084803	NA	NA	NA	0.284022591284993	0.263710770832128	NA	NA	0.422145651933967	0.788657682149687	0.218909367742666	0.979776567675649	0.714085111711666	0.848272461047507	0.595793778708379	0.223405712801241	0.283422283809399	0.843673092943059	0.125383786264109	0.672017084192591	0.431189874417951	0.757235931746304	0.996118447660773	0.619322939136237	0.331613148671747	0.952229586246396	0.461814970409469	0.454900375054684	NA	NA
ENSG00000197859	9	136397286	136440641	ADAMTSL2	NA	NA	NA	NA	NA	NA	NA	NA	NA	NA	NA	NA	NA	NA	NA	NA	NA	NA	NA	NA	NA	NA	NA	NA	NA	NA	NA	NA	NA	NA	NA	NA	NA	NA	NA	NA	NA	NA	NA	NA	NA	NA	NA	NA	NA
ENSG00000156218	15	84322838	84708594	ADAMTSL3	NA	NA	NA	0.36773765151499	0.334885537992861	NA	0.404079900242321	0.255052762421765	NA	NA	0.60475103492488	0.338667381877702	0.328659756117687	0.0117385244937157	0.144064510534845	0.977764406067992	NA	NA	NA	0.16192001981053	0.1639491239021	NA	NA	0.285424333893793	NA	NA	NA	0.353700580137689	0.628312305689267	NA	0.655722361932061	0.0555074437877593	NA	NA	0.113491244610603	0.00166986511649614	0.579631776912743	0.00333164604935687	0.23545907336574	0.624922868766972	0.340897002239075	0.0221802370748468	0.0875875093756051	NA	NA
ENSG00000143382	1	150521884	150533413	ADAMTSL4	NA	NA	NA	NA	NA	NA	NA	NA	NA	NA	0.0176653045303719	0.0256292326444435	0.0244020882982567	0.0347569892904152	0.0274644614954815	0.0265732965010894	0.397452619540712	0.00324228514296406	0.00206857512043927	NA	0.00310353120986106	NA	0.0144548223065663	0.00657524791022279	NA	NA	NA	NA	NA	NA	NA	NA	NA	NA	0.000369682201809701	0.238317743744433	3.53819361007444e-07	0.269541467035755	0.113913937070991	0.537711576691257	0.263608080586402	NA	NA	0.000166636940308957	0.208802259382857
ENSG00000203804	1	150533480	150533969	ADAMTSL4-AS1	NA	0.0084304683033081	NA	NA	NA	NA	NA	NA	0.212342559162181	NA	0.0849798039493423	1.41502109942706e-05	5.27294156977072e-05	0.000278391630716179	0.00946609958451559	0.0498880499893199	NA	NA	0.0229000036035445	0.014141768252965	0.473597989721558	NA	0.000333426943753276	4.61683687058567e-07	NA	0.0434942283369561	NA	NA	NA	NA	NA	NA	3.62836283980131e-06	NA	6.22863263416862e-12	0.0163145034012867	0.914818823569331	0.244969278916988	0.00191596815435341	0.342378684174732	NA	0.000911419751914655	4.97333849454009e-07	0.809552994237714	0.248076035800637
ENSG00000185761	19	1505017	1513603	ADAMTSL5	NA	NA	NA	NA	NA	NA	NA	NA	NA	NA	0.125333368887295	0.201077287155085	0.675061723924484	0.0023324631223255	0.364437535889204	0.0322156505255164	NA	NA	NA	NA	0.0010481251291478	NA	0.000788328870462558	3.25777146570339e-06	NA	NA	NA	NA	NA	NA	NA	NA	NA	NA	0.0138812540308478	0.256617521149992	0.698132087921403	0.053204684263217	0.907377448113969	0.199516649007957	NA	NA	0.0737624248973651	1.53036093982756e-05	NA
ENSG00000105963	7	937540	995043	ADAP1	0.725197847148339	0.893413094473676	0.604799984238948	0.830080950467816	0.8608198361466	0.852536570081729	0.983468556952725	0.59456881388082	0.90644833961027	0.608231297566697	0.940592211594629	0.937126408772088	0.726180411241925	0.614174077740453	0.612494749115064	NA	NA	NA	0.434611194273128	0.604799984238948	0.902159307701942	0.261532354175284	0.810186393507849	1	0.828752323062176	0.342272867645702	0.971765256528183	0.779851961498189	0.303650841302841	0.371641506495681	0.757119360505438	0.89237703131874	0.656619195367942	0.96025195828241	0.910882312194565	0.486438575202355	0.981478048977082	0.782748295951792	0.895837132647431	NA	0.100703119429797	0.536100275268236	0.531044671826909	0.755726087366349	NA
ENSG00000184060	17	29233362	29286340	ADAP2	0.313712968289837	0.333911868171904	0.375366056449121	0.060352301561338	0.483568037717259	0.124948338190284	0.667775736576791	0.361072986693246	0.281440316014698	0.0334113131359604	0.248380147588608	0.766913843716669	0.382609623732256	0.13259391906054	0.480407696835158	0.0260844066570593	NA	NA	NA	0.0181294909955183	0.0942314662115216	NA	0.0150025079689028	0.198905047704341	0.681790874260652	0.479527073073433	0.439689849765423	0.017928135728989	0.618976672790893	0.190216236640794	0.0323278108303594	0.325069838818711	0.89628527112254	0.148236019009757	0.19671540674662	0.648085097656501	0.286696274553971	0.159118187058041	0.142370823984456	0.0187373178953235	NA	0.0222574876792456	0.475260693899101	0.00574450938400292	NA
ENSG00000160710	1	154554538	154600475	ADAR	0.0135095249459947	0.00504240345362508	0.00842617875288354	0.00515154506750022	0.00618426086641741	0.00812957421091154	0.011199058696256	0.00611441945614674	0.01018417475673	0.00799958997062415	0.00214235699868802	0.00515542858933563	0.00250503382547145	0.00582186333519601	0.0291528440590133	0.0023614998337875	0.725677854493476	NA	0.93727564022411	0.532364227507783	0.042401694130167	NA	0.00538033684904684	0.00966831336083229	0.355380312601366	0.0667477960814816	0.0050687978728433	0.000141591769096965	0.00971510808784201	0.091920050855534	0.00547124040174852	0.00188091104610137	0.725697973854784	0.199664533450564	7.39208462136567e-13	0.00024566944436456	0.00121270930977382	0.0279484650392308	0.391780663675531	0.00300404886759654	0.753654628841411	0.19629023085384	0.00051962777002039	0.031193550516918	NA
ENSG00000197381	21	46493768	46646478	ADARB1	NA	0.46829998639118	0.637238177965396	0.349676935337532	0.0433980325470541	0.00980441059024038	0.987207736549833	0.23337025565037	NA	NA	0.95698245373235	0.0644123671580838	0.653344099998201	0.63469687713636	0.545845442279199	0.352399998263167	NA	NA	NA	NA	0.726599027644843	0.519787771425411	0.637720390753318	0.333766715098125	NA	0.905686691987606	0.645418576520497	0.0667082222780701	0.117162158953957	0.0418909342131921	0.596530332255012	0.890075405200119	NA	0.0591112645083265	0.815406687439556	0.196067501412977	0.481703367583886	0.692856464961744	0.941763592054194	0.467014255860048	0.68896407400404	NA	0.985780500297904	0.189956153537483	NA
ENSG00000185736	10	1228073	1779670	ADARB2	0.341185644524371	0.205502497119117	0.298097338907921	0.478329900350924	0.227527616799264	0.264464423043579	0.127420757641579	0.504398405073043	0.158940133278696	0.55949166522357	0.606261263759225	0.396174466141465	0.228634339445602	0.32410182297722	0.517975470634044	NA	NA	NA	0.338683920000005	0.0418080302614129	0.56265694454249	0.46648942281184	0.60856798152557	0.568055402856424	0.748699045979991	0.914931214123181	0.916916244031542	0.968107055984352	0.866916897978777	0.583846894302881	0.52244772218412	0.8962835728167	0.721828651940133	0.737356705928762	0.569410818655662	0.710646068894914	0.568414361145702	0.500382534196379	0.730792552136877	NA	NA	0.301330039220417	0.763793317190789	0.7451855215989	NA
ENSG00000065457	16	75630879	75657198	ADAT1	0.237136973302769	0.179463320772474	0.188795825842465	0.162935975088164	0.286556158910267	0.165845807057986	0.247441866832138	0.161075400463736	0.180162039103295	0.165613861239217	0.177665756931365	0.169514864445108	0.176495509252989	0.190794003046427	0.155193260486876	0.195617204848567	NA	NA	0.182534654507984	0.191558195339697	0.180045779748109	0.17178834407837	0.204234719760123	0.259931743786942	0.982642061001119	0.0223664668271127	0.82234971910335	0.0633009681728808	0.54637684965079	0.225552317557722	0.894740479679103	0.29098833154476	0.154338021649856	0.48278954712252	0.00463813016431136	0.0473905423179856	0.683965634132248	0.116294997234572	0.288934102889865	0.421845626694219	0.169844781462372	0.0258271046204311	0.151870568609746	0.000926574766516828	0.152941796640718
ENSG00000189007	6	143743969	143771810	ADAT2	0.5969392059759	0.619845248961027	0.608591628445492	0.596538531876806	0.605631226271451	0.557542404891907	0.622055966299552	0.59554307353056	0.606264599381795	0.598123057603686	0.607131665097258	0.563422067872695	0.535666029206506	0.592456790587936	0.538238102863112	0.623238462752157	NA	NA	NA	0.60930444630376	0.555502766397892	0.56639391529477	0.573331201478587	1	0.45663380921294	0.91931051297013	0.534759142085734	0.460335586886145	0.597304471653943	0.54307401153405	0.768754077618289	0.40877012639592	0.765047468217171	0.686560680013559	0.634782679592174	0.341356767544605	0.117002198106201	0.235501946999308	0.0945905337964345	0.604655171355528	0.741762008832632	0.352188224890329	0.373737091877417	0.571057173202777	NA
ENSG00000213638	19	1905377	1913444	ADAT3	0.85479999587226	0.348219187587673	0.468168148606075	0.789739041620957	0.477818090962493	0.108750075374846	0.948000001324589	0.400678468986982	0.640874745525008	0.0795384944375209	0.542769752004913	0.790898020148287	0.218999542738744	0.89614194059312	0.950220864169709	0.234156075807991	NA	NA	NA	0.30149507105576	0.689766069902282	NA	0.465133797558978	0.771045858828378	0.488260855470985	0.297961221063283	0.000283096443658424	0.135134652524317	2.14782159550794e-08	0.59027315162257	0.842940585982066	0.0484878590009118	0.88484103898692	0.178391118922944	0.318105817022416	0.990019527658505	0.142376873460308	0.946372784654689	0.556404520242083	0.000303588626201215	NA	0.0204829962899613	0.242449995029436	0.915497224885509	NA
ENSG00000142920	1	33546705	33586131	ADC	0.940071840908962	0.853879967692575	0.810669289945698	0.916661250490374	0.982002684004463	0.543358468615281	0.911408479843369	0.976087916813458	0.955300139057843	0.883628572357656	0.850289085706412	0.896203777037326	0.953780166466336	NA	0.928629088623918	NA	NA	NA	NA	0.464433347431359	0.747800009288434	NA	0.985407052071496	1	0.379019476938734	0.877325974522483	0.982677985198887	0.304781629878798	0.583322356302167	0.641456381570253	0.591848232336569	0.771746808271182	0.742028162325094	0.926404640172008	0.732616989780194	0.226304971717245	0.998519600206051	NA	0.596585843344973	NA	NA	0.334128131174072	0.32412610620968	0.0937293976185352	NA
ENSG00000063761	14	78266426	78401355	ADCK1	0.59112305437496	0.838133039731681	0.426001497554879	0.40519360297127	0.995737402907187	0.695234571199009	0.657148894971905	0.489270443536372	0.43819408585282	0.665758818384128	0.513241107076117	0.384792858080515	0.531125065367541	0.789497451215908	0.987415803906848	0.661653966672686	0.80401504909459	NA	NA	0.823382920222205	0.678289812525765	0.711619080362215	0.798841412325256	1	0.347842655702044	0.353156225764621	0.980736338398423	0.249206688505266	0.787861528133166	0.792896683634827	0.807120096813978	0.158986940038357	0.925584397781256	0.874274146329634	0.693194509626894	0.969266434360464	0.506539125495347	0.744489482788523	0.870720257990053	0.722193159283625	0.468397174367787	0.689702507852698	0.733376006191287	0.749916613387492	0.873360650499085
ENSG00000133597	7	140372953	140396061	ADCK2	0.0834322277502788	0.0927698426503536	0.366415269876017	0.388682370233918	0.571280859006181	0.138684726482125	0.660731573371201	0.020903618976286	0.475610486105501	0.326987592667855	0.800204587551173	0.452691951440888	0.646393177369612	0.885642957808617	0.584184447469783	0.23065547278935	NA	NA	NA	0.143497838565321	0.0488035244303486	NA	0.140853874122827	0.300726568849864	0.416750621113711	0.400275984271267	0.763527921221693	0.814162076595681	0.95031633880309	0.640493034120047	0.494334882717576	0.591921310242966	0.71787248128155	0.631184759150784	0.776259255096361	0.372336196023983	0.360337412935762	0.453963861007238	0.969109438266568	0.428546829342096	0.564906317038636	0.411313980520378	0.929271293815908	0.943054171632906	0.818179019366517
ENSG00000163050	1	227085237	227175246	ADCK3	0.309900002376213	0.309900002376213	0.0629841670560912	0.102181380928079	0.0929368829687687	0.559575954406472	0.0152646514031203	NA	NA	0.486778799340719	0.225025740437782	0.113983283139533	0.283281901299684	0.00844977285442489	0.125489497060893	0.372347168193817	0.346548170008141	NA	0.439802553518405	0.780492201228941	0.451374515280749	NA	0.0570060087026919	0.206696896592218	0.46625597854899	0.797059745830974	0.514810019456262	0.22182154282676	0.194390954856236	0.686883254282705	0.0325461342129391	NA	NA	0.788271302314576	0.231156889794208	0.282765478000914	0.400091337040707	0.0369250545521726	0.175333157120789	0.72536829612328	0.282403914643148	0.6401556714683	0.645916614241501	0.212330787669947	NA
ENSG00000123815	19	41197434	41224112	ADCK4	0.00991666121808626	0.0262613909627904	0.0438074200567616	0.0261641545347498	0.0754346660594467	0.00718617630454246	0.0165345293453955	0.0358899002130162	0.022725205165632	0.209259285145155	0.0718028450859239	0.148593321326797	0.0865212557224153	0.149026192754542	0.153719707973669	0.133561904319549	NA	NA	NA	0.230145984822377	0.148520432966491	NA	0.0498039291478079	0.0559068808848202	0.143110154334667	0.6862273204005	0.31553566222749	0.575968446966157	0.253565411107526	0.896596558578412	0.639720905522741	0.46066315742059	0.783475085547865	0.956798104075789	0.439433929734239	0.921463460775053	0.802923840748755	0.162835972033519	0.542476160712674	0.720637576533952	0.166383313664283	0.204036548473666	0.392171489478	0.292069789769779	NA
ENSG00000173137	8	145596790	145618457	ADCK5	0.930451966988653	0.866182543722769	0.994335067506159	0.925327882953215	0.926219945197029	0.914428521977119	0.97439692549114	0.477481382155852	0.92108749933133	0.786868965739992	0.980029444295577	0.919866701566616	0.890269771780334	0.880303468114946	0.890028940370293	0.899595901457288	NA	NA	NA	0.919487562591799	0.910341422695325	NA	0.881948259598105	1	0.0324510780051273	0.0709223038219273	0.621307096030602	0.00395136969935102	0.060509004834055	0.134051332962708	0.477393452429495	0.00579703104797718	0.940320811122772	0.105381122792534	0.283975207690387	0.25423288293901	0.110772373115604	0.581808219208488	0.918039877610678	0.120881179347728	NA	0.187041867150666	0.765541857734181	0.0498534043530342	NA
ENSG00000164742	7	45613739	45762715	ADCY1	NA	NA	NA	NA	NA	NA	NA	NA	NA	NA	NA	NA	NA	NA	NA	NA	NA	NA	NA	NA	NA	NA	NA	NA	NA	NA	NA	NA	NA	NA	NA	NA	NA	NA	NA	NA	NA	NA	NA	NA	NA	NA	NA	NA	NA
ENSG00000143199	1	167778625	167883453	ADCY10	0.0834100031541416	NA	0.963206971266295	0.0468668739675726	0.497442262555616	0.0468738072380427	NA	NA	NA	NA	NA	NA	NA	NA	0.00617841669294891	0.0699248984620231	0.0032005387319322	NA	NA	NA	NA	NA	NA	0.00366518129465754	0.0618316811242025	NA	0.205524711022897	0.179949897865325	0.26211640421625	0.0709466667924777	NA	NA	NA	NA	NA	NA	NA	NA	0.857610829758305	0.643895703110696	0.0124194753331503	NA	NA	NA	NA
ENSG00000161912	6	41068761	41108571	ADCY10P1	NA	NA	NA	NA	NA	NA	NA	NA	NA	NA	NA	NA	NA	NA	NA	NA	NA	NA	NA	NA	NA	NA	NA	NA	NA	NA	NA	NA	NA	NA	NA	NA	NA	NA	NA	NA	NA	NA	NA	NA	NA	NA	NA	NA	NA
ENSG00000078295	5	7396321	7830194	ADCY2	0.597100014965587	0.597100014965587	0.597100014965587	NA	0.597100014965587	0.597100014965587	0.597100014965587	0.597100014965587	0.597100014965587	NA	0.597100014965587	0.597100014965587	0.597100014965587	NA	0.597100014965587	NA	NA	NA	NA	NA	NA	NA	NA	1	0.808875747566802	0.895496751526384	0.740389334589694	0.994418003046375	0.758794345984345	0.787537262091181	0.934883057105058	0.681801930773925	0.619087144627939	0.820628208178114	0.992057607215066	0.820100109386552	0.668047505602783	NA	0.894336738744027	NA	NA	NA	0.9206009861459	NA	NA
ENSG00000138031	2	25042038	25142708	ADCY3	2.41710852031526e-19	1.17534768320837e-19	4.51299182293125e-17	1.75265712715288e-19	3.7314081663551e-19	2.18622595661465e-19	3.90920296558951e-19	1.72919940784933e-12	8.71123052991648e-19	1.9044550980839e-19	9.15422850068704e-19	4.73812008322377e-18	3.30988037022971e-14	2.77988357346887e-17	5.10318149129813e-19	NA	NA	NA	NA	0.000238831568781405	4.74330544573013e-18	4.96794973814741e-21	2.64219484269061e-19	1.06259445686874e-11	0.00718153128474663	4.67542513484007e-12	5.48033948306469e-16	6.06981704948621e-17	0.000106929522317595	0.000373487554172591	1.81597157125487e-11	8.95393932128882e-08	3.39738457985296e-06	2.47980108438452e-08	0.856927505277992	1.13096075404027e-10	1.25769720155371e-08	3.27007618415441e-15	6.6805550440458e-17	NA	NA	0.0409343729054391	8.59255111615206e-11	0.884795246130617	5.3133043123693e-19
ENSG00000129467	14	24787555	24804299	ADCY4	0.394924487033215	0.496891744734872	0.57050445153537	0.700581249047403	0.705330929007721	0.985893775620463	0.668959021207399	0.681953289567659	0.617824035908888	0.990265052182851	0.901403431165182	0.576275673685993	0.925329305586471	0.684221137381909	0.782679535302791	0.644073296364699	0.219754222135123	NA	NA	0.948073048948143	0.263458473889001	NA	0.252148247763291	1	0.00419634175532224	0.396086500012335	0.386383212369079	0.0341193340213334	0.807841013163108	0.823358826057161	0.420292716744282	0.396504416676206	0.362179170369759	0.636106808248868	0.560314625258996	0.491847043589704	0.704632049414727	0.294587642198576	0.937202988484032	0.160546684506795	0.519760776840751	0.36884505263638	0.110249294618166	0.0904164733417793	0.427696917293387
ENSG00000173175	3	123001143	123168605	ADCY5	0.0329297204421603	0.241088939176576	0.85807847312816	0.381648738227131	0.0337765763624544	0.761826655045455	0.444364245590547	0.112302498379534	0.508952791828461	0.202716606642998	0.479110054981897	0.171756145496359	0.511664683059005	0.738141619070768	0.269875346267406	0.868364852645214	NA	NA	NA	0.711215632183965	0.539429692809947	NA	0.16099288737518	0.39156139351914	0.0370599187268957	0.344897534776558	0.686402356841657	0.962397726351342	0.0476450284154028	0.986916926562984	0.526590284332792	0.257775465488286	0.909264175093524	0.345409667072639	0.33632717646077	0.0242504034802794	0.822527323170051	0.612058673479719	0.0851883062035043	0.649022252804157	0.219581466322436	0.678779975389639	0.950176358419366	0.0827116168671018	NA
ENSG00000174233	12	49159975	49182820	ADCY6	0.798179116293811	0.148768215633495	0.622674781048396	0.841368276094402	0.988545530763272	0.791946553394441	0.957800973798425	0.854285814838701	0.225163947804711	0.338534596648092	0.942570915581712	0.337192478825223	0.824675521810131	0.682127652436517	0.902532333963078	0.91400778838217	0.0874521284539445	NA	NA	0.68782161857388	0.566206221009148	NA	0.791124560779301	1	0.0985672947218739	0.152774552506488	0.189927433472813	0.839293696792984	0.883437894712183	0.401450832882769	0.944229203845899	0.976539166185095	0.0809591000652373	0.212399346169577	0.961055541444132	0.861543668194259	0.819665857788552	0.766700647060599	0.310741825770347	0.62663550001708	0.975276926368369	0.303691760102717	0.392242144942298	0.2266026438156	0.989142679111367
ENSG00000121281	16	50280048	50352046	ADCY7	2.08352363198133e-20	0.010334042519547	NA	NA	1.37088716966671e-05	0.00690850767250326	1.62130986924804e-16	9.23856038761762e-15	0.000102991226420878	0.000841022336973313	0.430587945185552	0.0636319818268512	4.15036095627719e-06	4.88757490675674e-14	0.0143836185073064	1.31484292286724e-29	NA	NA	0.000673299734778431	2.89296996039633e-23	0.00356209772427913	1.57435755618876e-18	1.37933652262444e-21	1.09134923320653e-11	1.32054857486821e-08	0.00236625888998555	NA	NA	4.98656893193784e-06	0.116700821108613	4.04594823667188e-12	3.93922920817541e-66	0.0115534692746068	0.000450099464874539	4.52957511505786e-10	1.1262996631878e-13	0.275093994208087	8.54095448124485e-12	0.000888859571768025	4.91249547938193e-15	NA	1.00416663437276e-60	3.07724305568201e-08	1.28927494248155e-06	NA
ENSG00000155897	8	131792547	132054672	ADCY8	0.0461299947646951	0.0461299947646951	0.0461299947646951	0.0461299947646951	0.0461299947646951	NA	0.0461299947646951	0.0461299947646951	0.0461299947646951	0.0461299947646951	NA	NA	NA	NA	NA	NA	NA	NA	NA	NA	NA	NA	NA	0.007728634705366	0.555935643830171	0.685003563972875	0.941975952097101	0.113161214885552	0.102060757243759	0.980960491375603	0.0550159771626607	0.139973390487889	0.343831663366062	0.0543179592687006	NA	NA	NA	NA	NA	NA	NA	NA	NA	NA	NA
ENSG00000162104	16	4003388	4166186	ADCY9	NA	NA	NA	NA	NA	NA	NA	NA	NA	NA	NA	NA	NA	NA	NA	NA	NA	NA	0.198999994993214	NA	NA	NA	NA	0.198999994993214	0.290560128091433	0.826829540558553	0.771113199151781	0.887723497829581	0.380886755141078	0.717146187921904	0.971634320214781	0.900864668609983	0.735480238053242	0.980272285031539	0.889524327827212	0.257786640760662	0.680130782461333	0.843790253738397	0.988074324557122	0.798571380587167	0.405934448516894	0.679166783388004	0.557610612169943	0.855220033233612	0.793084591153605
ENSG00000141433	18	904944	912173	ADCYAP1	NA	NA	NA	0.544300009021866	0.846300000999625	0.811213217068376	0.400200014970692	0.421189738836711	NA	NA	0.400200014970692	0.715799075854649	0.62260087353339	0.3668816161609	0.404615987199579	NA	NA	NA	NA	0.846300000999625	NA	NA	NA	0.794180733894707	0.934847317955107	NA	NA	0.155099177683759	0.687590432214937	0.986205778167041	0.420143770479157	0.611995466157627	0.801137667651642	NA	0.382748921717061	0.339738580497879	0.782250969803908	0.421512723429402	0.551505173737656	NA	NA	0.943137314860337	NA	NA	NA
ENSG00000078549	7	31092076	31151089	ADCYAP1R1	NA	NA	NA	NA	NA	NA	NA	NA	NA	NA	NA	NA	NA	NA	NA	NA	NA	NA	NA	NA	NA	NA	NA	NA	NA	NA	NA	NA	NA	NA	NA	NA	NA	NA	NA	NA	NA	NA	NA	NA	NA	NA	NA	NA	NA
ENSG00000087274	4	2845584	2931803	ADD1	0.0756621190291142	0.0241241715456561	0.00799131908308115	0.0640900084320286	0.0398648140862595	0.0120091574847525	0.0493000328269102	0.0971625533355555	0.0937208910852129	0.0640900084320286	0.0640900084320286	0.0618407249487371	0.060177129648095	0.0783559634116655	0.0610803702759581	0.0919054488693421	NA	NA	NA	0.0143399969271598	0.0943961242327469	NA	0.0552727020030615	0.040399569355889	0.00641523617437974	0.569337930483242	0.814325403603494	0.929646063185423	0.345379151615483	0.638860913199291	0.121437117757894	0.770647775635638	0.205354061270955	0.998842853082872	0.468182528568823	0.321485165593632	0.016848315861457	0.238206375476324	0.120422723318831	0.476522582198823	NA	0.822295553501829	0.227517760692397	0.148910622348757	0.592487095783432
ENSG00000075340	2	70834750	70995357	ADD2	0.147943922350432	0.0263916873126047	0.0822012583077787	0.809226667456023	0.814980790948883	0.557414374891331	0.896210376864661	0.0137755028375334	0.316353733732399	0.0111816232732096	NA	0.94190000265844	0.317926885638064	NA	0.0365981036046038	NA	NA	NA	NA	0.721901627610658	0.540850011135568	0.251208109874323	0.0439309358211808	0.0297319416180353	0.508719726433895	0.360710090920863	0.150203703632417	0.805421109559071	0.63156151643596	0.48567521442133	0.701830040390135	0.00484262972460471	0.0131803679122141	0.373717976759454	NA	0.39380713405244	0.38708485843908	0.469698205615367	0.00729749812006888	NA	NA	0.667276042166203	0.868618951609602	0.113034807218084	0.0483065985778409
ENSG00000148700	10	111756126	111895323	ADD3	0.157949138350385	0.901716460516129	0.556398350068584	0.336693840933697	0.846783474762866	0.949599333019545	0.00816606935555351	0.705869177574801	0.33397773137031	0.9685946017457	0.65417414075432	0.772016357711101	0.584918575757594	0.00581895743753869	0.324193413889238	0.967678747676006	0.120607166572705	NA	0.361797996583579	0.848642162601025	0.972761570513873	0.387297404557936	0.862298382824415	0.078079132956621	0.550853885686242	0.106565912725661	0.174919546986759	0.138385287339809	0.639625392691313	0.306563279262803	0.0656447856238641	0.128596710585471	0.375252087531753	0.114398400840213	0.313802790605159	0.13228751573244	0.577586482565249	0.0137102985785121	0.0175124944793426	0.381593838659846	0.502922931374208	0.358550848930369	0.992013270824103	0.184584506659964	0.0348761095618085
ENSG00000118492	6	146920101	147136598	ADGB	NA	NA	NA	NA	NA	NA	0.146813058100778	0.0602741254413199	NA	NA	NA	0.533386192419844	NA	NA	NA	NA	NA	NA	NA	NA	NA	NA	NA	0.100072719526612	NA	NA	NA	NA	NA	NA	0.735534206790402	0.653407640475115	NA	NA	NA	0.423467117465898	NA	NA	NA	NA	NA	NA	NA	NA	NA
ENSG00000187758	4	100197524	100212185	ADH1A	NA	NA	NA	NA	NA	NA	NA	NA	NA	NA	NA	NA	NA	NA	NA	0.266722237703199	NA	NA	NA	NA	NA	NA	NA	0.266722237703199	NA	NA	NA	NA	NA	NA	NA	NA	NA	NA	NA	NA	NA	NA	NA	0.930892227055661	NA	NA	NA	NA	NA
ENSG00000196616	4	100226121	100242558	ADH1B	NA	NA	NA	NA	NA	NA	NA	NA	NA	NA	0.253821256606979	0.0790560728047587	0.143686555858378	0.366678035203123	0.473962663736164	0.392460218497893	NA	NA	NA	0.681412654143379	0.869778773276476	NA	0.272151995870968	0.46091884983154	NA	NA	NA	NA	NA	NA	NA	NA	NA	NA	0.160909060130897	0.589928681969715	0.449465295675949	0.737506271680125	0.726259492168373	0.933809390339444	NA	0.732953268398145	0.882808095926878	0.335640606186337	NA
ENSG00000248144	4	100257649	100274184	ADH1C	NA	NA	NA	NA	NA	NA	NA	NA	NA	NA	NA	NA	NA	NA	NA	NA	NA	NA	NA	NA	NA	NA	NA	NA	NA	NA	NA	NA	NA	NA	NA	NA	NA	NA	NA	NA	NA	NA	NA	NA	NA	NA	NA	NA	NA
ENSG00000198099	4	100044808	100078949	ADH4	NA	NA	NA	NA	NA	NA	NA	NA	NA	NA	0.0169300026552409	0.0169300026552409	0.0169300026552409	0.0169300026552409	0.0169300026552409	0.0169300026552409	NA	NA	NA	0.0169300026552409	0.0169300026552409	NA	0.0169300026552409	1.02182985650678e-05	NA	NA	NA	NA	NA	NA	NA	NA	NA	NA	0.00676952412698123	0.863452118896172	0.0723557698885462	0.0889798036431682	0.0140285717116163	0.0882693402122119	0.509227823121789	0.00337861720199588	0.0381057776013965	0.681935708357901	NA
ENSG00000197894	4	99992132	100009952	ADH5	NA	NA	NA	NA	NA	NA	NA	0.397712593992432	NA	0.39769492622721	0.17661866969933	0.476803578393691	0.17750637564565	0.290062995966781	0.27951062932669	0.397710853458915	NA	NA	0.0765358694935874	NA	0.392462180736668	0.752238555058066	0.296100020253719	0.416527049027385	NA	0.891734170017206	NA	NA	NA	0.95468369076524	0.805849176674605	0.761816916041499	0.661368493935077	0.802071072892703	0.914536598206139	0.984494091851573	0.722274244273979	0.604058488700384	0.689224871070813	0.489125906508241	0.58788772748711	NA	0.60500968255442	0.583767010215825	0.493059628175821
ENSG00000172955	4	100123795	100140694	ADH6	NA	NA	NA	NA	NA	NA	NA	NA	NA	NA	NA	0.52076929379606	NA	NA	NA	0.0217482117156436	NA	NA	NA	NA	0.0586972254528908	0.119618881955638	0.8797535122606	0.037466095755874	NA	NA	NA	NA	NA	NA	NA	NA	NA	NA	NA	0.601698327168752	NA	NA	NA	0.124093986610922	0.074359556508401	NA	0.447170679564377	0.956195402115111	NA
ENSG00000196344	4	100333418	100356894	ADH7	NA	NA	NA	NA	NA	NA	NA	NA	NA	NA	NA	NA	NA	0.963631469297803	0.280987451314479	0.145300015876788	NA	NA	NA	NA	NA	NA	NA	0.293187772590241	NA	NA	NA	NA	NA	NA	NA	NA	NA	NA	NA	NA	NA	0.147333746341214	0.726785689586268	0.111444125307184	NA	NA	NA	NA	NA
ENSG00000147576	8	67342420	67383836	ADHFE1	0.000193028114798216	0.000963044116025474	0.00661569027749157	0.000150276306422352	5.75675639721378e-05	0.0043363941015861	0.000112803810701597	9.39756834780811e-05	1.74387168300684e-05	0.000347013799461471	0.0338992794392697	0.027119544278741	0.0180079617359573	0.000476795256422744	0.0204977428404089	0.000232720789343264	NA	NA	NA	0.00178698134357121	0.0211629916806104	0.0119553528827882	0.0226655044021862	0.00047173603398798	0.00315141621819593	0.0113063231405267	0.232974570319327	0.0137154856325402	0.601339198983582	0.013214811591404	0.288751506113531	0.00439597637448279	0.0472583291956417	0.633960903729366	0.0311203145354967	0.925397264014828	0.26303951458113	0.347613929170431	0.155718400176003	0.546271263867959	0.0313812810567331	0.939304121953228	0.00521587025792526	0.923632227230885	0.0323806138318522
ENSG00000182551	2	3501132	3523507	ADI1	0.0266949291371261	0.641009097457103	NA	0.518952325738941	0.282362316434246	0.0703392836192713	0.298260138055879	0.221311872938065	0.721475598438009	0.444987938678502	0.837773992522515	0.136050160212854	0.229467351625075	0.77182734351277	0.436434362540175	0.0270127658075077	NA	NA	0.327429500377394	0.956506677470203	0.339496522544684	NA	0.632151356631541	0.342998109474521	0.0709636983811777	0.965256772819115	NA	0.429760863460107	0.430883674509347	0.103949830354077	0.371725277481243	0.998648055678249	0.969471446085795	0.495488433734188	0.800263510053399	0.177349706561644	0.330451641095695	0.726024073791829	0.51623058210935	0.0936456001908502	NA	0.9470164708829	0.772873622594703	0.55702972724977	NA
ENSG00000182035	20	37209838	37217106	ADIG	NA	0.718006707642888	NA	NA	NA	NA	NA	NA	NA	NA	NA	NA	NA	NA	NA	NA	NA	NA	NA	NA	NA	NA	NA	0.718006707642888	NA	0.492061304103008	NA	NA	NA	NA	NA	NA	NA	NA	NA	NA	NA	NA	NA	NA	NA	NA	NA	NA	NA
ENSG00000181092	3	186560463	186576252	ADIPOQ	NA	NA	NA	NA	NA	NA	NA	NA	NA	NA	NA	NA	NA	NA	NA	NA	NA	NA	NA	NA	NA	NA	NA	NA	NA	NA	NA	NA	NA	NA	NA	NA	NA	NA	NA	NA	NA	NA	NA	NA	NA	NA	NA	NA	NA
ENSG00000159346	1	202909951	202927700	ADIPOR1	NA	0.616861226667863	NA	0.0627185411889984	0.842899999029361	0.557305474769416	0.842899999029361	0.00929789113972789	NA	0.107409471110664	0.0602905622764501	0.743537494336256	0.744428045601452	0.855679077890322	0.278358881061759	0.867641677855894	NA	NA	0.619131322397737	0.123120805525461	NA	NA	0.375410743126739	0.279647637059502	0.913168230542513	0.288678510920515	NA	0.801053572448739	0.715707222192032	0.583454366589852	0.760824188674664	0.000871192113314719	0.976743876399309	0.238705631377338	0.123614283946126	0.760564550690685	0.684471293445914	0.848023999465388	0.359671719275848	0.926343692139918	NA	0.223113081320506	0.913237935570898	0.750613275929876	NA
ENSG00000006831	12	1797740	1897844	ADIPOR2	0.820121455286863	0.095249902169971	0.0993170419865844	0.83871219279746	0.102121399793548	0.0738579131971649	0.146104213766325	0.981878908322155	0.222969149754632	0.0939584570422496	0.731104829349963	0.846135151490564	0.138843939518274	0.11898034899444	0.0788619956773759	0.0836939888318903	NA	NA	NA	0.859866401493965	0.232597659404354	NA	0.0913469387966916	0.178130191626985	0.877903475630411	0.201799872229861	0.0763554820608154	0.89100375252409	0.129730945917325	0.802888013680846	0.0853619137745608	0.57632449419239	0.255616920093767	0.192381220053266	0.747070558071991	0.791348314019426	0.243074501830658	0.182369129184452	0.118977523030942	0.146586985328466	NA	0.90003683908786	0.734628332867936	0.108402562013566	0.782780899669946
ENSG00000148671	10	88727949	88743691	ADIRF	NA	NA	NA	NA	NA	NA	NA	NA	NA	NA	0.835371643154182	0.524742898088997	0.726501230277521	0.438242077261847	0.896487953102614	NA	0.852125593988021	NA	NA	NA	NA	NA	NA	1	NA	NA	NA	NA	NA	NA	NA	NA	NA	NA	0.0855827537124838	0.107946713466212	0.632831888400177	0.432450526581927	0.124292298161873	NA	0.834720817588782	NA	NA	NA	NA
ENSG00000156110	10	75910960	76469061	ADK	0.670908655200632	0.893857407439033	0.849130455426792	0.735410485142155	0.625470959108233	0.586712921261636	0.885107194251438	0.833023411292081	0.864110105117787	0.891050328853535	0.761622479994876	0.983892926239632	0.781443536954093	0.733452564438264	0.60828969138943	0.980590729240196	0.179573596882006	NA	0.844582187315259	0.836751593303692	0.853112928813322	0.709654839642287	0.899335713667154	1	0.897483260500079	0.188617827232192	0.035140742451208	0.177079480351489	0.00393884052308317	0.977878077388726	0.125794479038764	0.0317122507023343	5.22505194244413e-06	0.413363891017139	0.523081040442527	0.183741566639071	0.160334560245388	0.546030451564756	0.000368419099446314	0.00596434985250714	0.569068333671127	0.805873363202263	0.963733332569842	0.000319548228751528	0.278760032799458
ENSG00000148926	11	10326227	10328944	ADM	NA	NA	NA	NA	NA	NA	NA	NA	NA	NA	0.73929999365353	NA	0.73929999365353	0.73929999365353	0.73929999365353	NA	NA	NA	0.421432968924153	NA	NA	NA	0.73929999365353	1	NA	NA	NA	NA	NA	NA	NA	NA	NA	NA	0.904880272143486	NA	0.966077506912506	0.760268967190403	0.819182658265252	NA	NA	NA	0.992206318513245	0.954990892650573	NA
ENSG00000128165	22	50919985	50924869	ADM2	NA	NA	NA	NA	NA	NA	NA	NA	NA	NA	NA	0.898349497198178	NA	0.490145343142506	NA	0.0265319449876434	NA	NA	NA	0.160484136187274	0.0597225743570392	NA	0.985306528584709	0.110462170943101	NA	NA	NA	NA	NA	NA	NA	NA	NA	NA	NA	0.0436190813374346	NA	0.214981085781126	NA	0.786456294279645	NA	0.198928159709865	0.167180208738233	0.843765050302807	NA
ENSG00000224420	19	50191921	50193832	ADM5	0.328604003215651	0.237517354979316	0.00128137513938034	0.155891352542813	5.38092122859556e-08	0.431089854809322	0.534101306674909	0.110571021129428	9.65109934265394e-06	0.0468433006232876	0.000695429484930833	0.54786900163625	0.677176994431222	0.00443953177858333	0.00054177515707252	2.06839971950922e-06	NA	NA	NA	3.6419237717147e-05	0.703789576262787	NA	0.814134805936953	2.99447677731823e-06	0.229946253094961	0.843477557691515	0.402098086944741	0.863147678081894	0.432769872897847	0.985943821932108	0.934732345769669	0.402230490017953	0.22202240430126	0.0717730366325028	0.376455261526363	0.989916638499609	0.612667147233372	0.307196791618064	0.0735863893572446	0.684216227557664	NA	0.860464824681454	0.970659990818808	0.991249328465629	NA
ENSG00000181915	10	64564516	64568238	ADO	0.529585584963432	2.93412210283719e-05	2.58331017251504e-05	0.0222965922724096	3.71217681143395e-09	0.52784784925242	8.61058767620716e-15	1.00540666000829e-07	1.45336972285556e-13	3.45485789728884e-11	4.38223227430627e-08	6.99407824278397e-22	2.00047060840178e-19	2.75862386134173e-22	4.70465392956677e-22	2.08094226179568e-17	1.31550843423551e-10	NA	NA	0.576970108415893	2.33523976698508e-19	NA	0.606219384611737	1.09078301946397e-11	0.248125444590566	0.000439382778161443	6.11976494383928e-05	0.0036791444668095	0.0155745224052605	0.323176639445386	2.91344168416124e-11	0.00394187071618221	2.71415051396936e-10	6.048968719165e-06	1.74665494421844e-07	3.91697955052928e-18	4.97200166665844e-19	3.49875574146096e-13	7.29072486093499e-29	1.25409753568562e-10	2.40295288364534e-10	0.792641746881345	5.93759610243772e-11	0.463270278521779	NA
ENSG00000163485	1	203059782	203136533	ADORA1	0.32352706381121	0.312284534069628	0.642454436548803	0.278389694442991	0.114200015232401	0.778191854632508	0.28744958384101	0.193825241861086	0.133328847309737	0.322625252230795	NA	0.149886269873548	NA	0.126199991824702	0.161400015083958	NA	NA	NA	NA	0.11703814047435	NA	NA	0.00354699940360504	0.10717087220007	0.361856277460763	0.67451580188822	0.897152304826925	0.711591746421098	0.858724332045543	0.640482915167689	0.240594264921612	0.0737828093305917	0.303954461495942	0.595207128523776	NA	0.275430779210718	NA	0.21993097341848	0.165772013917847	NA	NA	0.168199049198334	NA	0.000515992487716042	0.0149254111182426
ENSG00000128271	22	24813847	24838328	ADORA2A	0.00404032119640333	0.28203059225256	0.0750566461887565	0.647849321275284	0.910587769035099	0.181482251116401	0.884676027051166	0.716578195414761	0.773050827788244	0.345487486497226	0.501610923299556	0.972970826537917	0.172861510210942	0.00339460750874181	0.29487157543718	0.31304400085149	NA	NA	NA	0.016550001117581	0.456391012514952	NA	0.385715359070742	0.043547647171079	0.267856585942616	0.949705443414421	0.164969117362614	0.958016536547488	0.983614690602396	0.562218316447367	0.65210722957249	0.951099971852257	0.196327847640395	0.931701730519547	0.547933050980715	0.427908360025507	0.277674941856916	0.22211033423757	0.570811246224374	0.939952755727002	0.430956480316471	0.123656102145991	0.585589929640977	0.909303785857193	NA
ENSG00000178803	22	24825178	24891042	ADORA2A-AS1	NA	NA	NA	NA	NA	NA	NA	NA	NA	NA	NA	NA	NA	NA	NA	NA	NA	NA	NA	NA	NA	NA	NA	NA	NA	NA	NA	NA	NA	NA	NA	NA	NA	NA	NA	NA	NA	NA	NA	NA	NA	NA	NA	NA	NA
ENSG00000170425	17	15848231	15879060	ADORA2B	0.675177154539528	0.801383902265865	0.765432532850725	0.718605024207272	0.687074173364457	0.626631072848335	0.768983918803544	0.737155029898302	0.90966010024357	0.670084331445921	0.926764627944102	0.60097237950209	0.561100001700008	0.71250876372608	0.798351668955428	NA	NA	NA	NA	0.617700244311775	0.680389455047603	NA	0.5519047708956	1	0.92101819912488	0.975527455270152	0.953197762181335	0.847657547779631	0.993589693611883	0.672902720532633	0.806756380934329	0.921886183468517	0.959692213466506	0.83424511339285	0.876905806511679	0.852437254057739	0.931168399811958	0.88464856751868	0.877927142906613	0.96799265338247	NA	0.969719704263145	0.476906378362027	0.933249486520203	0.863665201662126
ENSG00000121933	1	112025970	112106584	ADORA3	0.740196389447001	0.825010409742201	NA	NA	0.525647082911607	0.887372900780282	0.804411436869846	0.891261275853837	0.781381399489237	0.8606264760227	0.954229901847308	0.795554772689699	0.50744976801538	0.588692187546154	0.58144820681273	0.501506434919039	NA	NA	NA	NA	0.511879456887689	NA	0.546325308051948	1	0.840552473828877	0.722100796457254	NA	NA	0.55685747237919	0.483571599067726	0.586936683135606	0.500001670206298	0.505121785826254	0.519362906700383	0.634505438440931	0.542426964469768	0.575827281547075	0.701935195511931	0.782541993899188	0.377123390974693	NA	NA	0.417683887297468	0.275403421762084	0.657796246273017
ENSG00000159322	15	73043710	73078187	ADPGK	0.645538412510552	0.719832023289515	0.810488650132264	0.878741094760134	0.857379056930916	0.246791395364844	0.763895769005562	0.563390271992251	0.506891760060765	0.382413824466135	0.608772255547483	0.773858536235601	0.516486689574734	0.748243862375008	0.737859998324779	0.565570805289345	NA	NA	0.921037478653586	0.522353215459567	0.804297530683004	0.984832954729214	0.700715049298129	1	0.551288003374474	0.854455161698487	0.434030196256659	0.719271741441631	0.31413715786556	0.647740903834368	0.857414684321407	0.120599523817867	0.474029264480607	0.551361591076912	0.203789798343539	0.686626044124274	0.754414641141529	0.787356867442126	0.68447755410877	0.511542353192838	NA	0.399301698293584	0.444788860460759	0.924408861350617	0.729995326785313
ENSG00000144843	3	119298115	119308792	ADPRH	0.39691621740384	0.211255702936513	0.214607136050054	0.119141281057774	0.688599994919096	0.537292320618446	0.306682491012643	0.142985244887258	NA	0.387286043330653	0.0354185609875936	0.00137224964424794	0.429464970453809	0.203860148583601	0.0499537715467708	0.214588251541256	NA	NA	NA	0.0784998643999962	0.241396455970811	NA	0.163763269476905	0.0571407080490691	0.373477872714829	0.254123403263552	0.212134488478461	0.119494977609921	0.772866471654287	0.753276356217844	0.750826940538431	0.134266084798043	0.923387591728934	0.822390722094882	0.0711243938313362	0.00604677919178896	0.462021230518795	0.382823564542342	0.0636352821274918	0.136568563142803	0.248603054671829	0.192099145130659	0.287829278714403	0.641315726679716	0.59337028639503
ENSG00000153531	13	114076260	114107839	ADPRHL1	NA	0.632000006893668	NA	0.457800006655891	0.140650533251208	0.769776555372306	NA	0.53272329393465	NA	NA	NA	0.0210699946383307	NA	0.536259589652312	0.1842128728388	0.696100001096573	0.878177819884271	NA	NA	0.998591406884569	0.221800009408579	NA	0.87030894858498	0.511610105425395	NA	0.695843192213667	NA	0.739184650185935	0.331002004345528	0.836065806870467	NA	0.663170852002259	NA	NA	NA	0.0555909513219703	NA	0.970824444882258	0.0412339045344373	0.973212759784439	0.894582206296821	0.405384898459891	0.0938996430545288	0.103796051212311	NA
ENSG00000170222	17	10600911	10614550	ADPRM	0.0185114425955082	0.004338324198893	0.580809364140568	0.0145172996062607	0.453899985831038	0.237435138955523	0.754227508857467	NA	0.0524324248212195	0.788075617591258	0.255016427824475	0.00832648197233795	0.460383284609258	0.0410338994858974	0.000904873166882496	0.712925287819135	NA	NA	NA	0.0175191264786357	9.28799668853344e-05	NA	0.732773419302176	0.00199687085672962	0.24487432537771	0.0991939597272601	0.898080591869712	0.327535793259041	0.986326833702183	0.760634186100658	0.891861675975917	0.957225427118875	0.9829848772138	0.994302077286465	0.850279341809406	0.284159560518943	0.658998933587755	0.555271160312136	0.45589238869785	0.919842934766855	0.702079630077543	0.120965289919722	0.0993699434597689	0.841880658130333	0.834728719753331
ENSG00000120907	8	26605667	26724790	ADRA1A	0.124205455217312	NA	NA	1.62294181690308e-06	NA	NA	0.0024386086868367	0.0791942052895082	NA	NA	0.0315568202881597	0.15927330230215	0.112462296917407	NA	0.000141755106494867	1.93356999987975e-05	NA	NA	NA	NA	0.73770001123851	NA	NA	2.33053967790831e-07	0.439206625275208	0.830017698242332	NA	0.000159684772700156	NA	NA	0.0922685135773641	0.589314554380847	NA	NA	0.0484449573053851	0.6698454628423	0.501281816046711	0.960375555986882	0.0122246225851917	8.78048944090788e-05	0.897473109539569	NA	0.844302678510276	NA	NA
ENSG00000170214	5	159343790	159399551	ADRA1B	NA	NA	NA	NA	NA	NA	NA	NA	NA	NA	NA	NA	NA	NA	NA	NA	NA	NA	NA	NA	NA	NA	NA	NA	NA	NA	NA	NA	NA	NA	NA	NA	NA	NA	NA	NA	NA	NA	NA	NA	NA	NA	NA	NA	NA
ENSG00000171873	20	4201329	4229721	ADRA1D	NA	0.806700001635271	NA	NA	0.806700001635271	0.806700001635271	0.806700001635271	0.806700001635271	0.806700001635271	NA	0.806700001635271	0.806700001635271	NA	0.806700001635271	NA	NA	NA	NA	NA	NA	NA	NA	NA	1	NA	0.548287386177883	NA	NA	0.867714880619845	0.328071546823078	0.893249117214498	0.569822943686131	0.844707331886565	NA	0.492594024197345	0.638762369013421	NA	0.519197978285484	NA	NA	NA	NA	NA	NA	NA
ENSG00000150594	10	112836790	112840658	ADRA2A	NA	NA	NA	NA	NA	NA	NA	NA	NA	NA	NA	NA	NA	NA	NA	NA	NA	NA	NA	NA	NA	NA	NA	NA	NA	NA	NA	NA	NA	NA	NA	NA	NA	NA	NA	NA	NA	NA	NA	NA	NA	NA	NA	NA	NA
ENSG00000222040	2	96778707	96781984	ADRA2B	0.353128481987231	0.851737856296973	NA	NA	NA	0.0320000008576198	0.433422248506493	NA	0.600708636962156	0.161769675671131	0.577908806695687	0.996726208563091	0.532277557248358	0.511833769955257	0.149388659942799	0.287765775847394	NA	NA	NA	0.0519790575210964	0.955039468253438	NA	NA	0.44882477041232	0.089563214565863	0.0675389753615055	NA	NA	NA	0.296697749406436	0.692461626970979	NA	0.568926036492863	0.633787989890476	0.467773580338061	0.292532296638597	0.0188426423884399	0.410713224449168	0.498315252147172	0.923488240076012	0.350238975185896	4.42475668332653e-06	0.0167254473649983	NA	NA
ENSG00000184160	4	3768075	3770251	ADRA2C	0.275119868122404	0.37970796111267	0.297461720768617	0.652139472969627	0.267800023549373	NA	NA	0.267800023549373	0.702700010254124	0.528438704533101	0.267800023549373	0.795263981657604	0.45835187219548	0.649940321531757	0.383241201651716	NA	NA	NA	NA	0.626300008997944	0.64432734544211	NA	NA	0.69832030958168	0.0532474427735444	0.463756081020477	0.485932706651199	0.977733877405537	0.0792102151030059	NA	0.955376287114721	0.141979201210015	0.358841347823486	0.35816253951962	0.16693796235115	0.682379698388429	0.180689735867191	0.532233362514301	0.44490333710353	NA	NA	0.364598111829892	0.515602313668523	NA	NA
ENSG00000043591	10	115803806	115806667	ADRB1	NA	NA	NA	NA	NA	NA	NA	NA	NA	NA	NA	NA	NA	NA	NA	NA	0.263094640661112	NA	NA	NA	NA	NA	NA	0.263094640661112	NA	NA	NA	NA	NA	NA	NA	NA	NA	NA	NA	NA	NA	NA	NA	NA	0.306495876533751	NA	NA	NA	0.76187534396836
ENSG00000169252	5	148206156	148208196	ADRB2	NA	NA	NA	NA	NA	0.21270000519724	NA	NA	NA	NA	0.829185757870894	0.0507864981115976	0.263441381655178	0.394392573863442	0.964063537732131	0.0342016965779257	NA	NA	0.186357047170855	NA	0.0218799948000706	NA	0.424187595103154	0.0610351343217849	NA	NA	NA	NA	NA	0.172394811389	NA	NA	NA	NA	0.743769276739247	0.0759096941993553	0.619362195349962	0.815680169478442	0.767474543995711	0.688645632917714	NA	NA	0.574938631104123	0.066582551996051	NA
ENSG00000188778	8	37820516	37824483	ADRB3	NA	NA	NA	NA	NA	NA	NA	NA	NA	NA	0.473196169369134	0.571340402548323	0.675550264835693	0.13323006835614	0.554177426580222	NA	NA	NA	NA	NA	0.826227982418647	NA	NA	0.774353930663104	NA	NA	NA	NA	NA	NA	NA	NA	NA	NA	0.962036561150158	0.73022785569198	0.601473462303836	0.342192882124512	0.868595269123886	NA	NA	NA	0.994028571101116	NA	NA
ENSG00000173020	11	67033881	67054027	ADRBK1	0.356900709868454	0.33165710633731	0.251304097407851	0.219237274715024	0.232126121363477	0.635176928999496	0.499247963471883	0.714438835275352	0.317181468312805	0.546579533340618	0.265590075118261	0.192263906008374	0.346017159406511	0.223239352602513	0.384576727217103	0.187206450009361	NA	NA	NA	0.592734005227344	0.310266917181132	NA	0.463631616020243	0.419747576180898	0.225744330529287	0.000186918951490504	0.411924008223145	0.663618315909773	0.607795172874295	0.664083893705938	0.0315992555980702	0.0317967563710922	0.360911008175313	0.121361188062053	0.000711651854583383	0.495755180213148	0.646127647557005	0.903958593872645	0.310679470463208	0.0144082171510301	NA	0.0473565288783482	0.00180914603114132	0.14360166677559	NA
ENSG00000100077	22	25960816	26125261	ADRBK2	NA	NA	NA	NA	NA	NA	NA	NA	NA	NA	NA	NA	NA	NA	NA	NA	NA	NA	NA	NA	NA	NA	NA	NA	NA	NA	NA	NA	NA	NA	NA	NA	NA	NA	NA	NA	NA	NA	NA	NA	NA	NA	NA	NA	NA
ENSG00000130706	20	60877149	60883918	ADRM1	0.831600002948953	0.863045637682983	0.36970856863132	0.70893881249237	0.254243902892653	0.957726877770709	0.211826494076244	0.824024987704664	0.361198697905	0.852276279172416	0.87600395421909	0.919273735509727	0.545843140068933	0.697917623572719	0.483453658846736	0.515015570180026	NA	NA	NA	0.542258289256473	0.615310737796501	NA	0.484270055828345	1	0.731719890371211	0.622581733393766	0.249570571015454	0.637004784717727	0.535470408909203	0.776813979915867	0.292213116587627	0.924737126334685	0.26114356154334	0.636292457884342	0.754228595968594	0.88195858285728	0.625913849491888	0.906017775009101	0.45526966178376	0.344850376888105	NA	0.311777600764691	0.435032188152669	0.635767679635419	NA
ENSG00000239900	22	40742507	40786467	ADSL	0.651257679985805	0.427949698450075	0.00491254490559479	0.00750518739810716	0.0644259431077655	0.127515661391859	0.346740441707625	0.0167300421844361	0.720368436881163	0.0641073259028755	1.67792907908478e-05	0.992189353993055	0.0118513800810392	0.255572425436379	8.6568798251526e-08	0.000451216872421948	NA	NA	NA	7.94759884519571e-08	0.250329801340231	NA	1.1093098963444e-07	2.11140998573889e-07	0.192194945259411	0.0902261046951885	0.826766157682325	0.411971552033021	0.762595472745772	0.082030406601379	0.145010666619203	0.242741316833589	0.00332760624345381	0.0861202660843002	0.723262843483966	0.420420660153471	0.5154180230491	0.265749012757795	0.10837000366602	0.342801533409694	NA	8.76410295140513e-07	0.504668317234606	0.00026693516974597	NA
ENSG00000035687	1	244571796	244615436	ADSS	0.748907241494243	0.451894019893269	0.570931790409818	0.728116989050044	0.576967557897932	0.951592000685053	0.675525656621807	0.442008763684536	0.56977942228424	0.472326244098207	0.879244580649673	0.790534311084338	0.648387239187418	0.510566456185391	0.603321301101315	0.509795111089558	0.447683373717905	0.655672224132807	NA	0.690965779108879	0.544917842979825	NA	0.825462171015348	1	0.775094902389181	0.996971427468477	0.915781350320948	0.639397112112164	0.422882278766085	0.852433681894917	0.624923266739754	0.951314055118422	0.802188843154672	0.836652081816264	0.267211704309369	0.5750844434052	0.93320246785437	0.89370381089597	0.519398359095518	0.765381394988544	0.321885616567664	0.621932615091841	0.991877289147711	0.628919688344842	0.913781204475529
ENSG00000185100	14	105190523	105213662	ADSSL1	NA	NA	NA	NA	NA	NA	NA	NA	NA	NA	NA	NA	NA	NA	NA	NA	NA	NA	NA	NA	NA	0.386554846162766	NA	0.386554846162766	NA	NA	NA	NA	NA	NA	NA	NA	NA	NA	NA	NA	NA	NA	NA	NA	NA	NA	NA	NA	NA
ENSG00000111863	6	11712287	11807279	ADTRP	NA	NA	NA	NA	NA	0.900657882027435	NA	NA	NA	NA	NA	0.00645575188783395	NA	0.199539228939463	NA	NA	NA	NA	NA	NA	0.00129847703710536	0.13378033777955	0.0172982543273919	0.000369857917986605	NA	NA	NA	NA	0.991012032048385	0.901110607997173	NA	NA	NA	NA	0.964736153045247	0.0137990727414318	NA	0.157647942721332	NA	NA	NA	NA	0.0526255645023445	0.260912941800548	NA
ENSG00000106624	7	44143960	44154161	AEBP1	NA	NA	NA	NA	NA	NA	NA	NA	NA	NA	0.151102251599279	0.402999871645179	0.602040121964979	0.376285872300541	0.939308563191465	NA	NA	NA	NA	NA	0.350443879841662	NA	NA	0.630457987649715	NA	NA	NA	NA	NA	NA	NA	NA	NA	NA	0.0541390670121723	0.680353014572096	0.491540507803764	0.405199777310626	0.956279342245761	NA	NA	NA	0.39721789582668	NA	NA
ENSG00000139154	12	19556979	19873735	AEBP2	NA	NA	NA	NA	NA	NA	NA	NA	NA	NA	NA	NA	NA	NA	NA	NA	NA	NA	0.538595022166953	NA	NA	NA	NA	0.538595022166953	NA	NA	NA	NA	NA	NA	NA	NA	NA	NA	NA	NA	NA	NA	NA	NA	NA	NA	NA	NA	NA
ENSG00000181026	15	89164527	89175513	AEN	0.626013968325775	0.645851539170578	0.735619729004003	0.0764052296097557	0.508544645201223	0.926783667027594	0.872229791420267	0.911579616396325	0.813961869839172	0.910468504391444	0.839580250047027	0.762585846027454	0.606721715656855	0.828439388753579	0.902515136703899	0.931447165357478	NA	NA	NA	0.374093725992301	0.73587077454416	NA	0.916112105597146	1	0.341433742779472	0.902242281721844	0.315865440578898	0.0649085390315874	0.718664754881429	0.534515280742459	0.399575703773	0.821122242668232	0.956479718568387	0.551931881087296	0.571456423083283	0.914492717772484	0.465443150457448	0.855262721583715	0.431125478021074	0.952819708058947	NA	0.714799554799247	0.907028077419412	0.939396065222409	0.667916832103782
ENSG00000104964	19	3052908	3063105	AES	0.994387986017776	0.972709790638948	0.952668904544161	0.563668994459448	0.778026568830172	0.827857454198517	0.951168023224912	0.750183475597052	0.651098646712608	0.524061640748738	0.578469687551344	0.617663248098723	0.780283027716626	0.59432042283485	0.663068162502034	0.65435161307084	NA	NA	0.307699976185714	0.592149705524485	0.813901621374802	NA	0.568597588279839	1	0.884827816820042	0.77795664383247	0.891669028112588	0.893043845450917	0.847316004380086	0.791525655099231	0.923769836791767	0.579731002590945	0.968468323256127	0.779955418427029	0.882517114660681	0.945232976812419	0.690476376776341	0.687169678521297	0.698836357718139	0.587414426134012	0.542045287589929	0.827122584036359	0.971324360877673	0.922268546879596	0.959400807635047
ENSG00000235609	21	16191164	16254296	AF127936.7	NA	NA	NA	NA	NA	NA	NA	NA	NA	NA	NA	NA	NA	NA	NA	NA	NA	NA	NA	NA	NA	NA	NA	NA	NA	NA	NA	NA	NA	NA	NA	NA	NA	NA	NA	NA	NA	NA	NA	NA	NA	NA	NA	NA	NA
ENSG00000196526	4	7760441	7941653	AFAP1	0.771590040576219	0.519307296665765	0.800225413495729	0.993989444558368	0.625196551018945	0.710630920244129	0.814898445479859	0.916242223212962	0.741124712535654	0.550289820754571	0.993327374924288	0.973203752538413	0.969399048338671	0.731005331620372	0.726551579399936	NA	NA	NA	0.926560924452293	0.790933091844136	0.898038947476008	0.890428661345018	0.762376133380065	1	0.901871777906841	0.881513698017382	0.95620910003969	0.976673546464892	0.69097171641576	0.83824454724238	0.984731813043743	0.731790418887546	0.989003286796393	0.981684712780363	0.920977957256525	0.918767770172356	0.933579185612066	0.92849000298841	0.920416505767713	0.838533643727924	0.872492975935952	0.715826362227446	0.805407758139672	0.877090780822221	0.935898402872404
ENSG00000157510	5	148651434	148721365	AFAP1L1	0.675198192600341	0.330139909362698	0.423673637921035	0.472500428435105	0.28900887593098	0.342230123645668	0.248941955620182	0.108914675236172	0.789571601977616	0.501043490536035	0.946736468338687	0.500593018729474	0.669697093115505	0.835161070370461	0.769312416737686	0.92918359271531	NA	NA	NA	0.0887661714238601	0.210858654428539	NA	0.982107889130462	0.715952295528826	0.871672315019529	0.841116562352211	0.6349735505256	0.813952687513689	0.97931041296178	0.521274477579742	0.0607914807226186	0.209339327671681	0.614437238891399	0.682818132346445	0.703974901967175	0.0486043975722023	0.199148381655916	0.112370294867853	0.533794417149983	0.906618807157592	NA	0.130576889575882	0.151954675439694	0.273643031150552	NA
ENSG00000169129	10	116054583	116164515	AFAP1L2	NA	NA	NA	NA	NA	NA	NA	NA	NA	NA	NA	NA	NA	NA	NA	NA	NA	NA	NA	NA	NA	NA	NA	NA	NA	NA	NA	NA	NA	NA	NA	NA	NA	NA	NA	NA	NA	NA	NA	NA	NA	NA	NA	NA	NA
ENSG00000172493	4	87856154	88062206	AFF1	0.512055659484571	0.0762454073969924	0.798927086016098	0.710615263067035	0.818418449981739	0.929749644525976	0.127709095504619	0.427236394300517	0.7447002078715	0.403948496276263	0.82635751231663	0.253426217628424	0.70630440068778	0.697885438944228	0.608808421524677	0.460712929792052	NA	NA	NA	0.980382921955428	0.236489807149499	0.429853492803589	0.626629021842707	1	0.981698307636862	0.202359266069496	0.722565075125932	0.769182177064074	0.262872618863492	0.902014425585203	0.13438806445567	0.343656417122742	0.840163860757872	0.276826885909402	0.60398398682541	0.211944417106634	0.889912867562649	0.390097021629146	0.565790400367232	0.817615099618875	NA	0.936022188561975	0.24617124572067	0.757106310747183	NA
ENSG00000144218	2	100162323	100759201	AFF3	0.0480610894364325	0.145763284230276	0.054068107644847	0.0913955471089219	0.11386541890099	0.0788643780573842	0.123937991638518	0.0710182616563567	0.0991979331672376	0.196941576436529	0.0935855764840243	0.0879949669459775	0.119152844544117	0.0882454111555021	0.22309926789178	0.144014311227031	NA	NA	NA	NA	0.318871567005681	0.109910979560091	0.786890242358697	0.164217026077535	0.0763739302931106	0.33617674707139	0.188429004599017	0.0884071301301594	0.0605395993132526	0.195879025528152	0.102381838704348	0.0855271292784509	0.366506613409483	0.708449771515098	0.0925814814835549	0.218781215362453	0.0795711984656057	0.257290746535839	0.200489200637164	0.719277489688979	NA	NA	0.15901412751743	0.758804933078831	0.0730087417060622
ENSG00000072364	5	132211071	132299326	AFF4	0.615211000840694	0.864639238794475	0.382630564366889	0.538615877758255	0.00817178364129698	0.00407075086246566	0.648467692779108	0.7230110855381	0.961070508077407	0.943777837747331	0.189402258207087	0.515219341962898	0.977207292719736	0.551192964355632	0.382454662197945	0.412266400471546	NA	NA	0.871456650073891	0.969656837724587	0.735254890247883	0.0146651524632276	0.278111921124398	0.13557815471074	0.0134446533118508	0.491797427979781	0.844117478111477	0.498514683774407	0.0945849063667609	0.000441625585667413	0.74844093589869	0.561523741093607	0.000153631347101745	0.651757891383839	0.534573236024725	0.22930476428162	0.165591326785281	0.231848390961849	0.0398981313462835	0.377804638179888	0.611458838245093	0.18027515317869	0.00612341566899888	0.0470943673962696	NA
ENSG00000141385	18	12328943	12377313	AFG3L2	0.669042287305202	0.477714947447901	9.31258900194734e-08	0.515099508771139	0.570358365300377	0.000457148534021056	0.0633980597992655	0.00017880323677881	0.00276296551928071	0.362121635028238	0.00663376783689415	0.209618515907203	0.453204844898672	0.0106414444220625	0.197251150817522	0.199774235913802	NA	NA	0.000910519054806798	0.0374323110110141	0.00241885186121271	NA	0.237330552167696	5.67402973428166e-06	0.720290548672415	0.989198567591357	0.0489908540904269	0.832109745897192	0.0882948600456085	0.250271809688448	0.216017168408914	0.0341674767333136	0.0903902846008241	0.216971461227308	0.133911176437109	0.0404102798425521	0.808437678003917	0.314658793531521	0.481117232600877	0.285952488683638	NA	0.000111338244820595	0.00806982127777671	0.0669320168803698	NA
ENSG00000079557	4	74347400	74369691	AFM	NA	NA	NA	NA	NA	NA	NA	NA	NA	NA	NA	NA	NA	NA	NA	0.66901994834494	NA	NA	NA	NA	NA	NA	NA	0.66901994834494	NA	NA	NA	NA	NA	NA	NA	NA	NA	NA	NA	NA	NA	NA	NA	0.955248892388293	NA	NA	NA	NA	NA
ENSG00000183077	17	76183398	76203782	AFMID	0.798327671393163	NA	0.793872919292973	0.807162849290679	NA	0.786052260678503	0.778537834752649	0.795588121308791	NA	NA	NA	0.783597623104698	0.810853719177987	NA	0.772664010268616	0.781471810923195	NA	NA	NA	0.783874968786642	0.787313673665456	NA	NA	1	0.793187623460995	0.806865161688421	0.350684588583175	0.552038232330032	0.946655891427426	0.748575492008387	0.183766192035921	0.767345730514296	NA	NA	0.888056642901923	0.65543109885259	0.937733547028139	0.927588362775042	0.893220383487997	0.953324228973919	0.946337324529858	0.146842506781273	0.774199489976085	0.902859911728903	NA
ENSG00000081051	4	74296855	74321891	AFP	NA	NA	NA	NA	0.0805032349671963	0.0817999727006357	NA	NA	NA	NA	NA	NA	NA	NA	NA	0.13735276278088	NA	NA	NA	NA	NA	NA	NA	0.0347137725256386	NA	NA	NA	NA	0.0784915860316243	0.100622204345968	NA	NA	NA	NA	NA	NA	NA	NA	NA	0.211896331601089	0.0372523984824627	NA	NA	NA	NA
ENSG00000119844	2	64751465	64820139	AFTPH	0.429736337773168	0.255066067489553	0.181317163723833	0.220408358728636	0.185451980214925	0.265135268833534	0.250442932829972	0.251304962648094	0.202246934236251	0.181529691277314	0.215388395975148	0.281136247896949	0.227439710732581	0.223890041320414	0.424596559748735	0.212644921397094	NA	NA	NA	0.201071904225498	0.219359318889882	NA	0.180497380956804	0.34772809658658	0.566624884320638	0.21621684607462	0.257361808692463	0.179766248962781	0.218695225756475	0.267354103243026	0.115023108379353	0.197857090841747	0.141958925956097	0.204148638944277	0.28616752119036	0.655283537289991	0.218520313820888	0.186351738816347	0.429010628464213	0.14775762890418	NA	0.429275800677399	0.278523066608995	0.209713043230867	0.0879720947130117
ENSG00000038002	4	178351924	178363657	AGA	0.863354720662864	0.954622548936113	0.68038689164486	0.230976397130662	0.773962265480353	0.808485795582173	0.285486314876238	0.232171906721035	0.985887214169322	0.614381475347331	0.359385226478565	0.597184905715833	0.340612741782407	0.468810485784214	0.462713956870338	0.360075534845792	NA	NA	0.293514536808829	0.538122477260943	0.244065791114356	0.594373484852251	0.473932194552756	0.552721617455747	0.952223762489205	0.98856081200685	0.9155102321667	0.822094394089476	0.938416758286248	0.923672795656725	0.686386738955876	0.689744825046474	0.974401730810306	0.909839262208565	0.777358347255761	0.834138132238008	0.7126388660468	0.853158820546131	0.864975485778117	0.838889554925607	0.575925998870384	0.775364795549122	0.801810581870005	0.756932545088823	0.783313668508934
ENSG00000157985	2	236402733	237040444	AGAP1	NA	NA	NA	NA	NA	NA	NA	NA	NA	NA	NA	NA	NA	NA	NA	NA	NA	NA	NA	NA	NA	NA	NA	NA	NA	NA	NA	NA	NA	NA	NA	NA	NA	NA	NA	NA	NA	NA	NA	NA	NA	NA	NA	NA	NA
ENSG00000204172	10	47191844	47239738	AGAP10	NA	NA	NA	NA	NA	NA	NA	NA	NA	NA	NA	NA	NA	NA	NA	NA	NA	NA	NA	NA	NA	NA	NA	NA	NA	NA	NA	NA	NA	NA	NA	NA	NA	NA	NA	NA	NA	NA	NA	NA	NA	NA	NA	NA	NA
ENSG00000135439	12	58118980	58135940	AGAP2	NA	NA	NA	NA	NA	NA	NA	NA	NA	NA	NA	NA	NA	NA	NA	NA	NA	NA	NA	NA	NA	NA	NA	NA	NA	NA	NA	NA	NA	NA	NA	NA	NA	NA	NA	NA	NA	NA	NA	NA	NA	NA	NA	NA	NA
ENSG00000255737	12	58120054	58122139	AGAP2-AS1	0.270523262557006	0.102175544734561	0.94377933213509	0.0758343575981687	0.00711054630124699	0.215800824144533	0.00819032277537229	0.0873906454416291	0.0448516423081308	0.157414702102155	0.95072676203741	0.00565683345223111	0.609163039220888	0.283621415847403	0.825990148968758	0.430152851612456	NA	NA	NA	0.0929317462587393	0.46456414183293	NA	0.863397831678281	0.0615813596391519	0.0106919527847157	0.494046869882887	0.0611589570567934	0.1263611499725	0.0111928920132279	0.747993832951951	0.762483367981964	0.0903628124195857	0.280420011020524	0.167676125452815	0.514231027718185	0.227213029065081	0.780968174867321	0.482008643618985	0.402726336390168	0.248877747008827	NA	0.12352913947961	0.0470746441174584	0.470190145693571	NA
ENSG00000133612	7	150782918	150841523	AGAP3	0.384862561623843	0.556935010252045	0.691368487884323	0.628962031615488	0.343770810417193	0.361165142729706	0.892304313293494	0.661782236094967	0.565244849989044	0.837458345124111	0.74721399346831	0.559281921486449	0.337790133465632	0.717966426772644	0.830169684649364	0.425530178226157	NA	NA	0.461191480695256	0.463308035205033	0.870554803773066	0.886100000842033	0.725188442602489	1	0.475237620099525	0.959890761137989	0.72851163207049	0.838373811196789	0.931029876335	0.80294958162366	0.60851739464756	0.559346355522902	0.246623101417278	0.858729563110883	0.849805313038392	0.730139740143462	0.387044254998516	0.723211418554149	0.886718829298174	0.680972187856377	NA	0.982443809278777	0.680693158360838	0.579510337606229	0.274598662860728
ENSG00000188234	10	46321042	46349323	AGAP4	0.534026469474003	0.339930403249662	0.28324129108565	0.398780616164459	0.387813357787999	0.413073857451283	0.239203607126778	0.337637261434063	0.347153848387261	0.484877022023698	0.509740077279441	0.442907750164367	0.601082328682013	0.41588587290303	0.431523952186157	0.404369891513254	NA	NA	NA	0.387837639814045	0.354787770032351	0.140858722326788	0.419941391211433	1	0.406038347539761	0.469742965350938	0.497822123158469	0.40631283880893	0.330099885526914	0.833187834795312	0.223248768663948	0.66096944919614	0.303849675539677	0.475943620992378	0.933824598860191	0.511069461697873	0.384186052537971	0.203115767748156	0.148597065814624	0.854327228694129	NA	0.215367285209557	0.861549626104234	0.666819662436681	NA
ENSG00000172650	10	75434033	75457639	AGAP5	0.00407121493361229	1.73369867639337e-05	1.18508057658408e-06	0.000587838774450173	5.61564645342875e-07	0.000791648227438199	0.000360644405889428	5.45496550925813e-05	0.000159582447719979	0.693169181355518	8.67064403948106e-06	4.8612323282753e-08	3.18286294341148e-06	7.96998744871461e-07	2.92591447818405e-07	1.90215142358852e-06	NA	NA	NA	2.35645112835072e-07	1.06389556364932e-07	NA	9.28524248083928e-08	4.02888143957725e-07	1.14624154863876e-07	0.000443977957118283	0.000244383586685495	0.152910558963284	0.617869276562038	4.76016423896941e-10	0.588636740376538	1.53848727386285e-07	0.500984837886579	0.0574831617804814	0.0330498044720406	0.234861781708032	0.000241755560996405	0.00727812908799957	0.112179249174319	0.0149364818424595	NA	0.0500817194966915	0.305396276865366	0.857236408363711	NA
ENSG00000204149	10	51748078	51770259	AGAP6	0.987256087870029	0.995063551357963	0.737693256054094	0.962730463301271	0.998997670354834	0.930606828487492	0.952399125259692	0.740306639312194	0.955410368080915	0.977288759031612	0.94196669988246	0.883230062387081	0.944550620117517	0.957595034723098	0.880468365277073	0.932587178035629	NA	NA	0.121023846102582	0.919318092011781	0.829799230642153	NA	0.959325656915528	1	0.949304705752537	0.39455903693249	0.342660977134218	0.379863301469407	0.681683836840628	0.734686739703228	0.562367104583405	0.488134640515492	0.515822861141693	0.658158538138488	0.886054250543761	0.684394940040627	0.512523871926805	0.583998204485043	0.518333597533791	0.614100653571371	NA	0.254174527806031	0.85156834423203	0.868390351981776	0.555156340068398
ENSG00000204169	10	51464162	51486327	AGAP7	0.0501822681085571	0.0569844474443593	0.175862199465246	0.0299342041529561	0.0362890707286473	0.0857311433637574	0.0413954403417937	0.0761280702587917	0.066532520680882	0.0525425580529688	0.15493106300953	0.138255532600811	0.331281876728368	0.109899745724767	0.226035357460556	0.154712202207795	NA	NA	0.123387897135654	0.108175472182774	0.0865938251902594	0.0697757680817768	0.699970010331178	0.139577821024674	0.179668562219966	0.19844427840701	0.316261400284905	0.123166028041381	0.185447349274058	0.447318372542081	0.205625891800191	0.0535390234866225	0.636473100841456	0.158239187859515	0.409147193325545	0.46002308542179	0.128574144279488	0.15936562700292	0.318069899774983	0.0910478206640436	NA	0.814228980404517	0.694463341245682	0.517853891493227	0.615733340389454
ENSG00000174194	10	51224681	51371321	AGAP8	0.114134075726247	0.192613457919875	0.208165572505024	0.196207227945207	0.351453433569392	0.345591002915073	0.0668109804673837	0.146850556643445	0.327583851136295	0.282243442625612	0.0616951705216198	0.0832595861189737	0.114196651775827	0.112375710982708	0.0540296259830009	0.0608934294996949	NA	NA	0.124312383698215	0.101618499554456	0.118248907460872	0.0678699298738664	0.0790100344139579	0.165493020132183	0.053490669669052	0.0896832578251407	0.100010332587066	0.0419602099712502	0.0770741949271446	0.163458700818079	0.165299460619922	0.0501191676235948	0.402092162142066	0.106921326661926	0.100944237906089	0.0282466742819857	0.0286605992181483	0.111400276329594	0.0113507868375578	0.00812878982367963	NA	0.0302889538232005	0.0656584735366217	0.0905620784770145	0.654802744047303
ENSG00000198035	10	48189612	48237508	AGAP9	0.0639542456809274	0.410092095221303	0.0632653282246939	0.304043789289194	0.368689395298277	0.0849946421735402	0.0663076974917185	0.247147122119805	0.146206357645998	0.154043290175547	0.063933520879739	0.034257078360981	0.115031597259267	0.0352908314037994	0.0577626562205149	0.0397058598709548	NA	NA	NA	0.0282599012324547	0.0214103745246942	0.0165788921226511	0.138614537440108	0.10320521231699	0.0662016609324936	0.869523917737237	0.0909849708595267	0.185664646856095	0.120520680012755	0.204881514367613	0.0169354400691237	0.133201456453596	0.0889133367385291	0.418332141980921	0.112891175968553	0.0553402177440645	0.278685502131351	0.182876999970257	0.153321416695701	0.13221463149206	NA	0.099024250309856	0.0775077019541713	0.20481574113442	0.0617417495050328
ENSG00000166748	15	86685227	87572283	AGBL1	NA	NA	NA	NA	NA	NA	NA	0.00770251859180481	NA	NA	NA	NA	NA	NA	NA	NA	NA	NA	NA	NA	NA	NA	NA	0.00770251859180482	NA	NA	NA	NA	NA	NA	NA	0.0663221844016014	NA	NA	NA	NA	NA	NA	NA	NA	NA	NA	NA	NA	NA
ENSG00000165923	11	47681143	47736941	AGBL2	NA	0.304205896567831	0.850620016306475	0.384711917258605	0.149665470437743	0.270600019645857	0.246443374333266	0.732588144851455	0.00916951374760579	0.917494726079554	0.0348535287201427	0.0536290424384543	0.60033716866628	0.469128166986797	0.0186044185262241	0.0287650543625391	0.305786827177289	NA	NA	0.183385428982248	0.134095202836567	0.0723943299927271	0.275573231935198	0.209737131679442	NA	0.815287263058479	0.00458484406530966	0.00764102642411069	5.70745704844955e-05	0.0592397381621516	0.465729017399216	0.0561917213063928	0.541773282587073	0.0892200887014716	0.512849612565307	0.0462503644439934	0.000251447951620311	0.629239157371082	0.0731201104339506	0.119740489398192	0.00639871950184895	0.552923650603693	0.147946646257963	0.0158502917065853	NA
ENSG00000146856	7	134671259	134832715	AGBL3	0.851352456441573	0.877149701074423	0.691126191504886	0.407408517418709	0.266653067912784	0.456938518161474	0.841581457002273	0.177386622001884	0.599697512639472	0.314537691184702	0.748379299024533	0.911860720805173	0.765445855730824	0.201225030889002	0.750696629598503	0.344055222103133	NA	NA	NA	0.661872934058262	0.846001882747584	0.563938122189188	NA	1	0.974474479392452	0.893027556434166	0.413814086558749	0.776166460843826	0.140173553351135	0.477661865617796	0.944259191566486	0.639918795054024	0.794505530758669	0.93632107128021	0.928556702588525	0.921398981555774	0.892371408497774	0.516585870285544	0.911618708360337	0.729628414270829	NA	0.22836462745942	0.962382391767167	NA	NA
ENSG00000084693	2	27265232	27293490	AGBL5	0.71521830941753	0.864600005767895	0.586478042515705	0.57374011957567	0.864600005767895	NA	NA	NA	0.58059998980876	NA	0.616216435321702	0.596748561619441	0.635306861647592	0.864600005767895	0.591876337601196	0.864600005767895	NA	NA	NA	0.555180280864254	NA	NA	0.802047245504064	1	0.601007131920836	0.356975879226642	0.884836765419661	0.886168699981746	0.775805177427704	NA	0.00404656429955339	NA	0.0357300362688183	0.197298741766221	0.81140914964843	0.493612493378899	0.231689999411852	0.114127691790193	0.47145633103469	0.664042217298345	NA	0.457711817916221	0.828389554988135	0.575207679159365	NA
ENSG00000204305	6	32148745	32152101	AGER	NA	NA	NA	NA	NA	NA	NA	NA	NA	NA	NA	NA	NA	NA	NA	NA	NA	NA	0.00145108482575426	NA	NA	NA	NA	0.00145108482575426	NA	NA	NA	NA	NA	NA	NA	NA	NA	NA	NA	NA	NA	NA	NA	NA	7.24520257209628e-07	NA	NA	NA	NA
ENSG00000173744	2	228336868	228425930	AGFG1	0.551499983917766	0.551499983917766	0.551499983917766	0.551499983917766	0.551499983917766	0.551499983917766	0.551499983917766	0.551499983917766	0.551499983917766	0.551499983917766	0.551499983917766	0.551499983917766	0.551499983917766	0.551499983917766	0.551499983917766	0.551499983917766	NA	NA	NA	0.551499983917766	0.551499983917766	0.893066116746447	0.551499983917766	1	0.377236779845936	0.807218579340755	0.721214107419749	0.670193631012195	0.950976917032303	0.811781465175313	0.584284869297881	0.815330335043389	0.693016173990731	0.876695160325422	0.639057287881183	0.949943433743919	0.527068229310137	0.66736222753148	0.631024358828451	0.680140098981762	NA	0.994738260181779	0.792712323471502	0.566151155136468	0.979745469196745
ENSG00000106351	7	100136834	100165842	AGFG2	0.0581980226253475	0.0238125367112223	3.57183037840559e-08	0.378045668855611	0.0198345522007928	0.105718176619223	0.0510219614661136	0.00267786253757486	0.730689079364309	0.0917438727404653	0.0178801608560324	0.509711054653004	0.0842174592288571	0.660612182790533	0.0191246617400625	0.685683576298779	NA	NA	NA	0.210101996649673	0.000933507043336007	NA	0.0767173094476461	2.21140264844433e-06	0.0411369714138726	0.836092308060124	0.165004698910061	0.230425089384487	0.028393520916437	0.00647781656119327	0.649543152918371	0.00153919112573577	0.375739193552685	0.723147159046167	0.000584103428971478	0.0180728716395519	0.0473561008199379	0.0131643978458661	0.0777311219909268	0.883225538477752	NA	0.0892218907294791	0.133884443768098	0.820797529775264	NA
ENSG00000164252	5	76325076	76361059	AGGF1	0.332020917698502	0.558909770767059	0.932110987027512	0.293992172510941	0.486425565993691	0.199113715323686	0.595672467882284	0.8582880005628	0.533598029293937	0.619785241416702	0.501664807903621	0.184946349934807	0.00801589421916431	0.370392414431034	0.715045682873954	0.930325485749479	NA	NA	NA	0.346149065725896	0.332127817077148	NA	0.188355717457098	0.261623871301284	0.73459437524417	0.624106627179429	0.893513333772749	0.808632974523394	0.600699077413123	0.148718774602955	0.6672926708985	0.765208500593586	0.753690513326009	0.839937097889407	0.838797910531917	0.399169578354851	0.90474088961648	0.958891768021623	0.974965556621721	0.567222154468625	NA	0.607609596361112	0.427232787822492	0.798446627525735	0.921517904123537
ENSG00000162688	1	100315640	100389579	AGL	0.825087514247261	0.397668998983516	0.336221712282213	0.205085130698386	0.33224617028455	0.651814273916305	0.0292499994279658	0.20367349201116	0.892086814665831	0.0260176137048865	0.00904428769620366	0.523512582982201	0.588476847994643	0.0889338379219475	0.765910701420795	0.1788674691839	NA	NA	NA	0.159951149347013	0.13494959304292	NA	0.0606828659089884	0.102261184963696	0.711917284145925	0.892832714298338	0.590523419468231	0.326308341457529	0.357930670707809	0.918702158868341	0.0131077835838945	0.220537816813885	0.660593479292698	0.0222672691694674	0.450142173769215	0.329102943901758	0.667867530221813	0.0819120276947747	0.878083914688995	0.324604596072649	NA	0.20497677993613	0.0807657429884887	0.787010783704658	NA
ENSG00000116771	1	15898848	15911605	AGMAT	NA	NA	NA	NA	0.211230708191801	0.0806586547403168	0.211293064100496	0.0506979684066144	0.0451858528107442	NA	0.131800001274513	0.573235804498085	NA	NA	NA	0.998460542817541	0.389112302536701	NA	NA	0.212178034969529	0.0165172082599982	NA	0.110381037041185	0.0196569517122244	NA	NA	NA	NA	0.259621941371985	0.853255978802459	0.185794858456739	0.372161730426404	0.172487102597588	NA	0.263672993490541	0.397090107339574	NA	NA	NA	0.655026408932672	0.547435772554694	0.114144823480047	0.212874926696627	0.595125244634702	NA
ENSG00000187546	7	15239943	15601640	AGMO	NA	NA	NA	NA	NA	NA	NA	NA	NA	NA	NA	0.962087419370545	NA	NA	NA	0.693259401554405	NA	NA	NA	NA	0.301544754602121	NA	NA	0.817247256844452	NA	NA	NA	NA	NA	NA	NA	NA	NA	NA	NA	0.958574429476031	NA	NA	NA	0.833078018735958	0.57190187386924	NA	0.542734310474453	NA	NA
ENSG00000092847	1	36335409	36395211	AGO1	NA	NA	NA	NA	NA	NA	NA	NA	NA	NA	NA	NA	NA	NA	NA	NA	0.0235398592020272	0.644681856233358	NA	NA	NA	NA	NA	0.0465255934328064	NA	NA	NA	NA	NA	NA	NA	NA	NA	NA	NA	NA	NA	NA	NA	NA	0.0845268887549824	NA	NA	NA	0.366382883823703
ENSG00000123908	8	141541264	141645718	AGO2	0.184199981332247	0.2929588171445	0.922000000967851	0.432094401470385	NA	0.184199981332247	NA	0.280199974388787	NA	0.771907701434759	0.0601943406911577	0.785628989575653	0.59282589509918	0.787811602589808	0.551506899683139	0.956900001023391	NA	NA	NA	0.953368717405447	0.336437794076931	NA	0.125365929333156	0.65225793113792	0.206801871107635	0.825773417123713	0.975662058694146	0.451528206787312	0.913881596531788	0.458631501043739	0.903842907863858	0.420781446574681	0.954082664312121	0.849109869454733	0.362398333051926	0.576016400622821	0.55889781807677	0.877152428303845	0.804012548183424	0.969628814659162	NA	0.927795119785878	0.94478223336093	0.277033950816968	0.976186572627049
ENSG00000126070	1	36396319	36538101	AGO3	0.000111594894010177	0.00175884820793373	0.000647231880888916	7.4835279635889e-05	0.313906435464956	0.213461390200888	0.0271557029080398	0.0032274908455288	0.968173661159046	0.0181960388540787	0.010501103124736	0.654120953292142	0.123367692959632	0.00918988866262053	0.82653372086526	0.0341820699076578	NA	NA	NA	0.740740651680622	0.00920324796698222	0.0493005157841374	0.000270491796200174	0.000148217736068879	0.421667860764634	0.531941620773318	0.0580987471907932	0.308681470713232	0.255833888279447	0.788890998629928	0.429828269403557	0.914886336721967	0.888094009373337	0.866284058981005	0.385521232066344	0.964670221238627	0.350313128428717	0.759545586174246	0.425263908174844	0.707055216964146	NA	0.859148134721769	0.179377282663824	0.431581985045335	NA
ENSG00000134698	1	36273773	36323491	AGO4	0.0276629817905463	0.0324898175816657	0.199416341660457	0.0118636392578432	0.334814705954872	0.0259870182368684	0.114143710748442	0.0152275280703116	0.0323349089339362	0.00124149535184638	0.0652246516068034	0.067702362202127	0.12215649884383	0.00316358143719245	0.00823302660114655	0.0254877662144221	NA	NA	NA	0.150346606081737	0.000139938660921576	0.0495619497007996	0.0237515323696439	0.00540825698098169	0.0904960284654998	0.0929809870097187	0.712489301823981	0.451239536467261	0.221595605185731	0.130279216239804	0.0878641289837562	0.4434658564212	0.258565923422375	0.960086060339215	0.136746456983828	0.30367925671638	0.246152743775589	0.461231676718364	0.0400914706382802	0.0459784360605279	NA	0.516969582839554	0.0333288526652402	0.346972470821202	NA
ENSG00000204310	6	32135989	32145873	AGPAT1	NA	NA	NA	NA	NA	NA	NA	NA	NA	NA	NA	NA	NA	NA	NA	NA	NA	NA	NA	NA	NA	NA	NA	NA	NA	NA	NA	NA	NA	NA	NA	NA	NA	NA	NA	NA	NA	NA	NA	NA	NA	NA	NA	NA	NA
ENSG00000169692	9	139567595	139581875	AGPAT2	NA	NA	NA	NA	NA	NA	NA	NA	NA	NA	0.537899990120215	0.056467366168918	0.143905510142449	0.669109670100236	0.0353065903511616	0.0224730033724387	NA	NA	NA	0.411528247271766	0.337279200862082	NA	0.719791952916897	0.0463040384228205	NA	NA	NA	NA	NA	NA	NA	NA	NA	NA	0.0024631024697517	0.0403672968368787	0.00876558511411704	0.134387996909188	0.00857715728784544	0.332769478273382	NA	0.00390291524812285	0.495861481398503	0.0113004390002046	0.454105990108252
ENSG00000160216	21	45285067	45406417	AGPAT3	0.0655305915734332	0.79104434283615	0.934070408008082	0.0538132471106952	0.021126325044247	0.086900041567708	0.245822177857494	0.094482985011072	0.517055537334139	0.216687562815088	0.0690825680984894	0.525862110951834	0.776003926732166	0.425081727252951	0.248773321463475	0.109464916063753	NA	NA	0.470666141840059	0.947819185840114	0.0791656967543023	NA	0.166893565038684	0.164199720616582	0.0777559408669658	0.483519627635887	0.904965189966334	0.202055325531168	0.134913949594241	0.0445409151735971	0.0653369271267317	0.136391465215654	0.541618078481281	0.696032905621759	0.202527100857875	0.349258771180411	0.685168605480108	0.866918435684905	0.143678542276306	0.220103605354717	NA	0.755000855096729	0.0624588559808564	0.0495814098956929	0.236616253232967
ENSG00000026652	6	161551011	161695093	AGPAT4	0.702596505770745	0.190913326955762	0.175399674182814	0.0232360143075177	0.931438757336415	0.222737865191284	0.290142792879872	0.882344012903998	0.341612924522768	0.228389850975049	0.729638869803876	0.830181650601649	0.682271618081194	0.497404274942517	0.443363945826918	0.521599999925962	NA	NA	0.175838952894662	0.355349220611765	0.12031144718613	NA	0.181870206217939	0.447523681005283	0.688982033118182	0.361562922427558	0.644115715680702	0.814801488748437	0.985843005967376	0.406535501710692	0.51105724111801	0.954005286689385	0.492041009566753	0.305270437544587	0.850085631179798	0.729920737517262	0.948886988003989	0.515511104204774	0.542252419523666	0.578300205581913	NA	0.871370862402583	0.648412228208191	0.701706138804311	NA
ENSG00000155189	8	6565878	6617184	AGPAT5	0.266606781268203	0.340585400104016	0.859044727942402	0.559599981296708	0.110106802238498	0.193759036601616	0.38998221352439	0.724586245578395	0.188564175090559	0.234094000101	NA	0.2842088531547	NA	0.394102163675923	0.412900002423626	0.330765960748946	NA	NA	NA	0.215971630300845	0.637962172399787	NA	NA	0.490540519947848	0.669046938132376	0.982640584661686	0.863382826559896	0.814587869730331	0.227913057949501	0.241685931859195	0.468067534575451	0.928562007838284	0.438175939478832	0.310506420348378	NA	0.861132624025487	1	0.541331633497561	0.598158863169141	0.355685842258652	0.720249895083904	0.622759254564203	0.644877941004628	NA	0.804278442758925
ENSG00000158669	8	41434706	41482520	AGPAT6	0.602545164443796	0.4730949552941	0.79776240422143	0.869816443175779	0.940968398656851	0.898911247956466	0.756175819099313	0.611972213247248	0.37575766262841	0.568807253590195	0.592622695003129	0.208457007478483	0.587726061618765	0.490258319437589	0.97043405854606	0.733606883051603	NA	NA	0.645891057512137	0.609644915619488	0.855211968627279	0.0593775883649511	0.821562744813278	1	0.683814721289061	0.525369918697074	0.651542578027752	0.946775745881597	0.581863781644161	0.751561352062426	0.95942605004612	0.379597533087105	0.161282272157528	0.891619985334113	0.393512411980112	0.739559165208801	0.96497571910097	0.3507918003844	0.581984476775926	0.744059506397984	0.117716469373491	0.679284430365173	0.761714185915366	0.960250129456825	0.623706110796278
ENSG00000138678	4	84457067	84527028	AGPAT9	NA	NA	NA	NA	NA	NA	NA	NA	NA	NA	NA	NA	NA	NA	NA	NA	NA	NA	NA	NA	NA	NA	NA	NA	NA	NA	NA	NA	NA	NA	NA	NA	NA	NA	NA	NA	NA	NA	NA	NA	NA	NA	NA	NA	NA
ENSG00000018510	2	178257372	178408564	AGPS	0.564493757880686	0.667724403193445	0.460592095740809	0.664250744599758	0.642502743775173	0.900072710571254	0.678212946796447	0.840401072117625	0.423333800900627	0.774246422705039	0.680158322993715	0.964570190580677	0.36222224880656	0.798622070556801	0.777641644443953	0.891881287237299	NA	NA	0.885820303503951	0.694258574752635	0.672140490136911	0.624342328091396	0.490651901084413	1	0.453840172644462	0.696433800401064	0.247468250105247	0.472060755650014	0.95782371377238	0.82377989465505	0.569912049115472	0.685943957236185	0.259400186131212	0.592864815724547	0.359587287913133	0.851355290887767	0.114360647620664	0.800339432957701	0.263490652598243	0.511680913858197	NA	0.773819239807022	0.478869675692663	0.478887501532029	0.987603607290278
ENSG00000106541	7	16831435	16873057	AGR2	NA	NA	NA	NA	NA	NA	NA	NA	NA	NA	0.982199739604498	0.351346849006265	NA	0.271024802192948	NA	NA	NA	NA	NA	0.321918305338157	0.0128329612111927	NA	NA	0.133939707632217	NA	NA	NA	NA	NA	NA	NA	NA	NA	NA	0.9251841114171	0.33849397881414	NA	0.431396943717292	NA	NA	NA	0.240105757229254	0.0100384980738645	NA	NA
ENSG00000173467	7	16899029	16921611	AGR3	NA	NA	NA	NA	NA	NA	NA	NA	NA	NA	0.458467003087093	0.405294890003382	NA	0.563882791384388	NA	NA	NA	NA	NA	0.76467765271576	0.529556527596037	NA	NA	0.766937473654195	NA	NA	NA	NA	NA	NA	NA	NA	NA	NA	0.464188013121951	0.503739281062247	NA	0.456132272125779	NA	NA	NA	0.911182800772951	0.774212098032232	NA	NA
ENSG00000188157	1	955503	991496	AGRN	0.0727223751119943	0.231868494737781	NA	0.0195800041122552	0.198150226582143	0.00149444409241828	0.974412810190435	5.26123788632447e-05	0.809991599028165	0.000260736594048722	0.57476307088302	0.00827291306752746	0.00185017964058339	0.00237130512279792	6.90174166974311e-05	1.37756057888609e-05	0.248631999599831	NA	NA	0.20055975168362	7.8982534623534e-05	NA	0.00071374749801324	0.000425889397238644	0.794919619465597	0.11660853435533	NA	0.547256868266261	0.57925374332171	0.244947900362903	0.260909613524555	0.712076622331814	0.935241718860421	0.406817569114246	0.30684220052515	0.816372688551371	0.759453822359357	0.75234247438293	0.554713890431533	0.904394191733934	0.328539963979976	0.0456926012162276	0.234689070256548	0.389785484630983	NA
ENSG00000159723	16	67516474	67517716	AGRP	NA	NA	NA	NA	NA	NA	NA	0.536434861089956	NA	NA	NA	NA	NA	NA	NA	NA	NA	NA	NA	NA	NA	NA	NA	0.536434861089956	NA	NA	NA	NA	NA	NA	NA	0.49560838652169	NA	NA	NA	NA	NA	NA	NA	NA	NA	NA	NA	NA	NA
ENSG00000135744	1	230838269	230850043	AGT	0.552768564334385	0.485267464588454	0.817579666125382	0.809402245081738	0.904387145865047	0.578039847667776	0.136551642840088	0.292775585496509	0.857402393298571	0.628754394961414	NA	0.959000000251724	NA	NA	NA	0.507193969007038	NA	NA	NA	NA	NA	NA	NA	1	0.81389661679819	0.750052427340329	0.771865945347486	0.887178424122664	0.278355570128236	0.238154223691451	0.305330804241325	0.714650931335181	0.613430411733411	0.657934081704782	NA	0.831080404383372	NA	NA	0.659944168881737	0.512961014288984	NA	NA	NA	NA	NA
ENSG00000135049	9	88161455	88356944	AGTPBP1	0.403687179351037	0.225968836050052	0.3963901382834	0.332024116925377	0.466257163853588	0.841211429017827	0.173898073393912	0.281349150535102	0.581805531851191	0.369960589821472	0.349155484592192	0.519000011012108	0.762588358338164	0.49228108054398	NA	0.230700007324554	NA	NA	NA	0.513189479148823	0.397598400695887	NA	0.336498166397335	0.623013502428775	0.331426092415442	0.138173980556497	0.289083815795015	0.274578640227156	0.557882208080711	0.742912629366754	0.0927074180717322	0.339814547388619	0.770673194385327	0.354658858535741	0.336149417628922	0.741875594497332	0.507643638351981	0.295949284172445	0.999726525523525	0.293180143555547	NA	0.505205588057414	0.646064534752903	0.368922027150726	0.651656213027591
ENSG00000144891	3	148415571	148460795	AGTR1	NA	NA	NA	NA	NA	NA	NA	NA	NA	NA	NA	NA	NA	NA	NA	NA	NA	NA	NA	NA	NA	NA	NA	NA	NA	NA	NA	NA	NA	NA	NA	NA	NA	NA	NA	NA	NA	NA	NA	NA	NA	NA	NA	NA	NA
ENSG00000177674	1	11796141	11814859	AGTRAP	NA	0.802300009301052	NA	NA	NA	0.000753572237554532	NA	0.00218400984690962	NA	0.965990026080817	0.740297732453555	0.195399994461139	0.708000008311474	0.10717615526419	0.121001493177134	0.277556882941133	0.583291172619485	NA	NA	0.273689466590182	0.531967332174156	NA	0.00100047373899846	0.000521135955021124	0.400596772352663	0.941898023231397	NA	NA	NA	0.00826567499022172	0.773629845653123	0.153241283151467	NA	0.979087465280307	0.926281164302562	0.994497077170949	0.806234643071678	0.387771684391868	0.811672699546922	0.748431275373731	0.80827164506095	0.460048191427607	0.210857071201418	0.167390207945078	NA
ENSG00000172482	2	241807896	241819919	AGXT	NA	NA	NA	NA	NA	NA	NA	NA	NA	NA	NA	NA	NA	NA	NA	0.679277800875889	NA	NA	NA	NA	NA	NA	0.684783496926566	1	NA	NA	NA	NA	NA	NA	NA	NA	NA	NA	NA	NA	NA	NA	NA	0.930157314573123	0.357095124998118	NA	NA	0.736619064865741	NA
ENSG00000113492	5	34998206	35048198	AGXT2	NA	NA	NA	NA	NA	NA	NA	NA	NA	NA	NA	NA	NA	NA	NA	NA	NA	NA	NA	NA	NA	NA	NA	NA	NA	NA	NA	NA	NA	NA	NA	NA	NA	NA	NA	NA	NA	NA	NA	NA	NA	NA	NA	NA	NA
ENSG00000153207	1	247002400	247095280	AHCTF1	NA	0.0441979937038918	0.759622812405379	0.884867700433129	0.925051562489319	0.0781830629857984	0.867186842014363	0.690677359299645	0.857667096131079	0.308505662166726	0.080643125334623	0.0989293587610976	0.74157287261247	0.578424153864595	0.828609568058996	0.693391047363576	NA	NA	0.488517457501279	0.389800008701236	0.788386615140435	NA	0.339803551700522	0.491735919662162	NA	0.0923161357920365	0.715944751080597	0.958702375232154	0.958179602080654	0.099622681986557	0.963351519552148	0.736729022118772	0.848310661083987	0.342291581490052	0.141669761752837	0.097207239202949	0.77818707827471	0.782786839450966	0.742926374802949	0.709694345713982	NA	0.986473242049218	0.724369976458702	0.206578719152245	0.504891746119635
ENSG00000101444	20	32868074	32899608	AHCY	NA	0.704574142300159	NA	NA	0.691632807402755	NA	NA	0.654599999263011	NA	NA	0.654599999263011	0.69261655764176	0.683202391437717	0.693270961382881	0.69810806753213	0.691396184301814	NA	NA	NA	0.691066465898448	0.654599999263011	NA	0.692091397511819	1	NA	0.927891802700411	NA	NA	0.400700863314604	NA	NA	0.897391309982429	NA	NA	0.378115496688243	0.822175406564218	0.809879691659252	0.838993952029494	0.727514757443263	0.398301584154302	NA	0.746622622091405	0.405655580680988	0.526576865323698	NA
ENSG00000168710	1	110527308	110566357	AHCYL1	NA	NA	NA	NA	NA	NA	NA	NA	NA	NA	NA	NA	NA	NA	NA	NA	0.280932702146039	NA	NA	NA	NA	NA	NA	0.280932702146039	NA	NA	NA	NA	NA	NA	NA	NA	NA	NA	NA	NA	NA	NA	NA	NA	0.933563841932953	NA	NA	NA	NA
ENSG00000158467	7	128864864	129070052	AHCYL2	0.773220938706159	0.69120173364402	0.728801011723242	0.614940892246319	0.914808089181039	0.519597575622971	0.894643137111667	0.126179267631236	0.273137473744315	0.843339823304673	0.504655645103474	0.320919384136154	0.146228578232093	0.0454944623170256	0.131260858294371	NA	NA	NA	NA	0.921168088532072	0.756282623810858	NA	0.460138953595005	0.650241698292172	0.437838852350532	0.929959475112691	0.748498464137579	0.387415561604129	0.736109316463705	0.660660082200906	0.580795414091468	0.336244357753014	0.125291898331895	0.755203867480878	0.862586574110753	0.101931174714402	0.511512224392166	0.36847355668432	0.537491412613292	0.822159280390844	0.960232366927607	0.619567601331695	0.63305023436933	0.884222504683822	0.788984369400206
ENSG00000126705	1	27860546	27930942	AHDC1	0.451633811123866	0.435302772969489	0.449649426145904	0.561768003087441	0.617399918775182	NA	0.4510721835194	0.45934704712243	0.460072386220241	NA	0.0148640349975258	0.1698605698202	0.608231567117871	0.145675318898018	0.644023651164103	0.806039888153085	NA	NA	NA	0.843852601589095	0.45778066131088	NA	0.440855677073656	0.363382183496656	0.638866211277646	0.375807294843293	0.90905834112145	0.939320760284782	0.3360560654193	0.678831049173474	0.972808599412693	0.691977083788451	0.89698431545364	0.565014741312702	0.578755903267687	0.987223090771886	0.92841585945546	0.463356047826142	0.957143805424084	0.236566559745587	NA	0.629944336304771	0.890605795338774	0.934993727646106	NA
ENSG00000135541	6	135604670	135818914	AHI1	0.640229728579141	0.987779363910261	0.794713626434558	0.692867931265442	0.96697940582111	0.408839215828081	0.622771386577334	0.310152471097263	0.856581989695556	0.62633953243079	0.52706364152544	0.589548735823315	0.925181999530917	0.683384531666508	0.300407878001655	0.734607586356519	NA	NA	0.82898981461206	0.453836811750363	0.947450401813418	0.867434098254424	0.507184354423972	1	0.976111619491807	0.959707560824724	0.82081448074501	0.651260172694366	0.76053207598497	0.885140838061129	0.581905402731457	0.344268587913876	0.944505531126075	0.833406036967242	0.533882059283546	0.697346817939346	0.852980614583102	0.655624565518345	0.215849995240397	0.811667367779372	0.655684063881314	0.454159606847317	0.842138593659901	0.297040024117016	0.893902562746826
ENSG00000124942	11	62201016	62323707	AHNAK	NA	NA	NA	NA	NA	NA	NA	NA	NA	NA	NA	NA	NA	NA	NA	NA	0.727099999120201	NA	NA	NA	NA	NA	NA	0.727099999120201	NA	NA	NA	NA	NA	NA	NA	NA	NA	NA	NA	NA	NA	NA	NA	NA	0.443390054970034	NA	NA	NA	0.34425228468446
ENSG00000185567	14	105403581	105444694	AHNAK2	NA	NA	0.572686964116423	0.451420008269777	0.288957556934954	0.563974615366387	0.861135409643213	0.560546970015244	NA	NA	0.414706960293675	0.741535641052392	0.567073066978991	0.467598078274537	0.545893044405508	0.244988425028713	0.96470380372636	NA	NA	NA	0.0636680740207986	NA	NA	0.813241399035886	NA	NA	0.876136800949421	0.423620971109806	0.62033717926441	0.379066500250944	0.924444674806956	0.687727444253604	NA	NA	0.779512567833632	0.921302068191203	0.179901097414117	0.256199822053366	0.296629860584826	0.778069151864717	0.790739083583472	NA	0.00147795486078027	NA	NA
ENSG00000106546	7	17338246	17385776	AHR	NA	NA	NA	NA	NA	0.443100002998893	NA	0.443100002998893	NA	NA	0.428623680374263	0.461591336839196	0.959194922992817	0.627903511418309	0.737199142629208	0.406319370974113	NA	NA	0.000670434804328165	0.991369579662119	0.307985967518764	0.437758314968151	0.24392638443787	0.0199412818659206	NA	NA	NA	NA	NA	0.517544850887556	NA	0.430090423213947	NA	NA	0.483319948279228	0.450038520619941	0.91079635632201	0.621566960189675	0.671169421746014	0.448431080985336	0.0431880032116216	0.547173036040835	0.530350432870044	0.307534642256378	0.000279619265245974
ENSG00000063438	5	304291	438406	AHRR	0.574671065439178	0.187175721589715	0.612200008261088	0.15143385313633	0.922133968899543	0.27062763473168	0.0440587832157671	0.878992705310522	0.602369947011195	NA	0.840046180165258	0.221185009938763	0.456186488805481	0.590803908253118	0.753963500953913	0.678700006944814	NA	NA	0.133032203298794	0.0770688705931034	0.459676113208749	NA	0.640479303382046	0.667445211680748	0.734451369977994	0.500711936718824	0.862605120473866	0.0502674546010066	0.961211154579687	0.595594718800741	0.123559798391477	0.605507804126345	0.861030690576462	NA	0.650593745866522	0.118578016338664	0.64484940663184	0.969989282908965	0.428674983973615	0.848338443382802	NA	0.408443554562646	0.370046649119714	0.0923944225246225	0.928300389738995
ENSG00000100591	14	77924213	77935817	AHSA1	0.0268124107515176	0.497654784207811	0.688829862055302	0.998593502180285	0.12633055881188	0.169247156203718	0.862311804703303	0.244860289195644	0.909552225087696	0.0314363714111882	0.09250654341869	0.11191255749682	0.0144280332248219	0.0151632575845148	0.0752931500943185	0.0117360529662503	NA	NA	NA	0.261643953977978	0.879582393159529	NA	0.249350884217988	0.119192805143056	0.764867527957802	0.164386721501469	0.252959956047993	0.87044921866208	0.765671245340732	0.93245820844924	0.870686017728593	0.718105974318399	0.438144628316191	0.857634009511533	0.328706560534995	0.414802182003748	0.140164365233208	0.887359278603134	0.450682797592064	0.0747857633536343	NA	0.39440390422041	0.836132084519258	0.557247301002354	NA
ENSG00000173209	2	61404553	61418338	AHSA2	7.51310153619846e-13	5.56172232905919e-12	5.37348240271213e-11	1.87019344313636e-11	1.46126449406603e-11	7.25373799362715e-12	4.77528164739075e-12	1.58152512997731e-10	1.57858276565628e-11	1.45610364237487e-11	4.4925992625772e-11	1.01642967110209e-12	9.26435321451864e-12	3.35552711484779e-11	3.145310286116e-11	2.88704248504724e-12	NA	NA	3.22068984079185e-16	3.56372829417103e-13	1.80200592087119e-10	0.00741936950441682	3.89931062718451e-12	1.05653263915428e-11	0.00690412835700395	0.0218598136009583	0.164719131256668	0.0426512503092808	0.0222630627364744	0.000923277593215263	3.29809660402078e-05	0.00171461797105176	0.0106794698945749	0.352118262490344	0.00670725320232594	0.0269649806742333	0.103163295352767	1.10304612817648e-05	0.0366954716119053	0.00449897702258544	3.50400170408769e-09	0.0709394690867593	3.97759121922562e-10	0.00441604942444774	0.000305117388154489
ENSG00000145192	3	186330712	186339107	AHSG	NA	NA	NA	NA	NA	NA	NA	NA	NA	NA	NA	NA	NA	NA	NA	0.863525173555398	NA	NA	NA	NA	NA	NA	NA	0.863525173555398	NA	NA	NA	NA	NA	NA	NA	NA	NA	NA	NA	NA	NA	NA	NA	0.971521518585975	NA	NA	NA	NA	NA
ENSG00000169877	16	31539185	31540124	AHSP	NA	NA	NA	NA	NA	NA	NA	NA	NA	NA	NA	NA	NA	NA	NA	0.574499984360159	NA	NA	NA	NA	NA	NA	0.732908429472453	1	NA	NA	NA	NA	NA	NA	NA	NA	NA	NA	NA	NA	NA	NA	NA	0.0793024871766473	NA	NA	NA	0.825420880752469	NA
ENSG00000111732	12	8754762	8765467	AICDA	NA	NA	NA	NA	NA	NA	NA	NA	NA	NA	NA	NA	NA	NA	NA	NA	NA	NA	NA	NA	NA	NA	NA	NA	NA	NA	NA	NA	NA	NA	NA	NA	NA	NA	NA	NA	NA	NA	NA	NA	NA	NA	NA	NA	NA
ENSG00000186063	1	222841355	222886552	AIDA	0.783129815515783	0.593931259274827	0.232654461324676	0.373821173363011	0.526344497855583	0.279847295650995	0.132999465190474	0.414189088684536	0.440902638378918	0.344738862934551	0.241492233371545	0.396492452007772	0.295782713487828	0.684789144005884	0.217518255427931	0.0483576608453085	NA	NA	NA	0.894719620129376	0.737650910829705	NA	0.0773567719953253	0.488691671114762	0.02416249104749	0.0165695200344602	0.0162285786599625	0.030158481817797	0.0303315177792742	0.0149672706700504	0.0297002891404439	0.0247028349968621	0.0285216805024633	0.00329000441239928	0.0763082807667082	0.0392414144092354	0.588637978795231	0.0313786328760795	0.00377376330285704	0.0212154609366833	NA	0.0781949029655403	0.878514968966941	0.192379510906669	NA
ENSG00000204472	6	31582961	31584798	AIF1	NA	NA	NA	NA	NA	NA	NA	NA	NA	NA	NA	NA	NA	NA	NA	NA	NA	NA	NA	NA	NA	0.000138974182348692	NA	0.000138974182348692	NA	NA	NA	NA	NA	NA	NA	NA	NA	NA	NA	NA	NA	NA	NA	NA	NA	NA	NA	NA	NA
ENSG00000126878	9	133971863	133998539	AIF1L	0.0725582056765367	0.0308368398748914	0.00207386220759347	0.187400006937643	NA	0.876921777172732	0.0319967255162501	0.0394262548766325	0.0876103313431882	0.108470817596487	NA	NA	0.14127990634742	0.190112964733638	0.187400006937643	NA	NA	NA	NA	NA	NA	NA	NA	0.0441959087626751	0.80845770502372	0.861941135957134	0.697182800876988	0.872582305190013	0.972998634876602	0.973509894448994	0.606900396084407	0.781889175133165	0.68445228178741	0.758576887186583	0.99441733645357	0.888009476686476	0.8552665533347	0.919996418745341	0.966306426916173	NA	NA	0.985551677229258	0.996065025008665	NA	NA
ENSG00000042286	10	71857979	71892690	AIFM2	0.265542484828079	0.265003454995245	0.253621519747607	0.254138523946692	0.337051516583622	0.260238001511745	0.211128245646729	0.217157824382572	0.861363154846402	0.577528242458572	0.0941635052635392	0.572712530278403	0.984244556792451	0.612961351949374	0.163920248646925	0.0795370943518217	NA	NA	0.88942527577596	0.82001193839389	0.689754769450205	0.894704498806846	0.0445051287459692	0.345404103961695	0.362432062494239	0.121506467502552	0.167485746795687	0.105231006512436	0.535111721143777	0.32023121849838	0.239844648827648	0.254622729067234	0.944862584370336	0.22394656043891	0.420153830931083	0.717375446977435	0.456948217534103	0.920225396997709	0.285635524475703	0.131441007083632	NA	0.752401923043623	0.813221694520927	0.0633826612037258	0.978589907123
ENSG00000183773	22	21319396	21335649	AIFM3	0.139500429332939	0.911187222106092	0.961363431469131	0.0100601276829092	0.624503764806323	0.10200199819956	0.0200564317180161	0.0336906872210999	0.117020899585967	0.373642959325637	0.64626664106569	0.814640715322046	0.919262829403305	0.859699787070062	0.0212298000856707	0.0913213636878426	NA	NA	NA	0.0719856406806365	0.00176820361649197	NA	0.129065267153643	0.0333653659533925	0.313317543566029	0.759323193122204	0.36637022197489	0.682579138486707	0.904763785327183	0.943872658946866	0.842464512267049	0.973799266250695	0.320602311998895	0.777137891593455	0.787231021681896	0.958582274502248	0.39980560812344	0.970100220560003	0.406460421935485	0.440682420652899	NA	0.787639510641442	0.960001378120772	0.672600344606892	0.642993140699761
ENSG00000146416	6	143381633	143661441	AIG1	NA	NA	NA	NA	NA	NA	NA	NA	NA	NA	NA	NA	NA	NA	NA	NA	NA	NA	0.517489024457606	NA	NA	0.51649908459012	NA	1	NA	NA	NA	NA	NA	NA	NA	NA	NA	NA	NA	NA	NA	NA	NA	NA	0.529528824844544	NA	NA	NA	NA
ENSG00000112297	6	106959730	107018326	AIM1	NA	NA	NA	NA	NA	NA	NA	NA	NA	NA	0.833881459707372	0.81214710193768	0.574307108060728	0.0740447522942103	0.451989528251605	0.974314816231739	NA	NA	NA	0.881182413106538	0.192843532749787	0.272862376629085	0.146741430870847	0.581644870289495	NA	NA	NA	NA	NA	NA	NA	NA	NA	NA	0.146183511027413	0.844315310943893	0.208173536780297	0.129118287000836	0.874853058672506	0.888216992033744	0.418740818331266	0.392476848730736	0.498067549293395	0.265778151752149	NA
ENSG00000176092	1	26648350	26680621	AIM1L	NA	NA	NA	NA	NA	NA	NA	NA	NA	NA	NA	0.327642267896572	NA	0.742499368952417	0.97203822306409	NA	NA	NA	0.784239236643074	NA	0.85601440289624	0.624592332173388	0.827003806474709	1	NA	NA	NA	NA	NA	NA	NA	NA	NA	NA	0.716793734619484	0.128613126166411	NA	0.883179465161108	0.0639277615449394	NA	NA	NA	0.262160983987963	0.695468209988849	NA
ENSG00000163568	1	159032274	159116886	AIM2	NA	NA	NA	NA	NA	NA	NA	NA	NA	NA	NA	0.400626911367678	NA	0.635374625366683	NA	NA	NA	NA	NA	NA	0.533010914273862	NA	0.851230705702097	1	NA	NA	NA	NA	NA	NA	NA	NA	NA	NA	NA	0.400834158086062	NA	0.999120946769734	NA	NA	NA	NA	0.452507984377585	0.710762310594483	0.0904626542794889
ENSG00000164022	4	107236701	107270383	AIMP1	0.72923424376176	0.812282095235105	0.840688147474578	0.939567289015933	0.982226239407202	0.941001228561709	0.888967070694515	0.654700605341588	0.822815127585274	0.489717455665341	0.516245288047482	0.86506279881376	0.975613869394055	0.850211214263849	0.976356829722942	0.96300235749542	NA	NA	0.924066336014145	0.912472496598605	0.662178772495477	0.937751446860069	0.835015653959345	1	0.740631413820952	0.574961271958128	0.911395211948005	0.97774682741374	0.606994754113019	0.7599226409265	0.985876280572604	0.662931371536699	0.857589439777851	0.846102225701959	0.516835716705109	0.673265458737717	0.905050182836102	0.477492312777028	0.258428072228546	0.601778503143575	NA	0.985684575929107	0.709132515194554	0.851515730562526	0.783010681693235
ENSG00000106305	7	6048876	6063465	AIMP2	0.668027983064757	0.00219856540833231	0.532859062164631	0.977800000483073	0.553706033212245	0.523466954843678	0.685057860073112	0.537933200960628	0.332285407939237	0.708467730857328	0.515986298331015	0.557753372711819	0.479963562902213	0.535134883868009	0.598235607722593	0.601735170684644	NA	NA	NA	0.953843670069772	0.568377256418706	NA	0.839166318978108	0.0866853950538509	0.363383296538761	0.897207164392425	0.723203053217905	0.86868527385882	0.58881665087727	0.866188078113481	0.804255065054074	0.748809619772043	0.745835293833624	0.547027688271941	0.859117544892671	0.662879332334594	0.941561643035559	0.301003463554633	0.461696611269793	0.819330996016739	0.413454122006835	0.570452786284793	0.916615714937132	0.729984194709174	NA
ENSG00000110711	11	67250512	67258574	AIP	0.415928383990959	0.162731839694037	0.657109163675962	0.580229210996284	0.178681441699356	0.254218306496923	0.223219795646597	0.226618142997974	0.089739174804283	0.0995283645895507	0.60668601272457	0.191199438198417	0.0535828655966112	0.694639308334215	0.833398692788425	0.154569356502585	NA	NA	NA	0.600491731893041	0.756216084651431	NA	0.154726067211982	0.341589196878019	0.0128370926742596	0.22549424154752	0.082405238073337	0.820907719568011	2.10482955731975e-06	0.545317209374125	0.198140988841872	0.27074817129335	0.746983879325657	0.553252332804438	0.999284294431787	0.226890678138986	0.606020376625577	0.499911299606227	0.363332921723853	0.0632875845934906	NA	0.150418701231866	0.564994628737019	0.306020290278696	NA
ENSG00000129221	17	6297013	6338519	AIPL1	NA	NA	NA	NA	NA	NA	NA	NA	NA	NA	NA	NA	NA	NA	NA	NA	NA	NA	NA	NA	NA	NA	NA	NA	NA	NA	NA	NA	NA	NA	NA	NA	NA	NA	NA	NA	NA	NA	NA	NA	NA	NA	NA	NA	NA
ENSG00000160224	21	45705721	45718531	AIRE	0.252539099395009	0.333670128919985	NA	0.149903977107124	0.0642437906178546	0.51107380987182	0.17565075639047	0.133716906055445	0.136271386134482	0.0791247974528433	0.103737288852267	0.110844316177126	NA	0.0589191666972295	NA	NA	NA	NA	NA	NA	0.591538508250521	NA	0.068017386444206	0.157322929543419	0.143669126401302	0.286596613188413	NA	0.0492498594971137	0.0235258682404668	0.499816229045607	0.105930076486956	0.150216022284051	0.1144630218395	0.139196450809335	0.00256735958623171	0.352718307946375	NA	0.0581453998921128	NA	NA	NA	NA	0.487559918950605	0.0500515170640931	NA
ENSG00000196581	1	4714792	4852594	AJAP1	0.854951069736868	0.483767661299155	0.438137015168586	0.692936307129925	0.0827703327396439	0.865507421141003	0.42359132790604	0.133058532040435	0.875215611822957	0.836737275152608	0.302275380932796	0.770685071512414	0.291883294002938	NA	0.227343610557176	0.542700008322347	NA	NA	NA	0.0865880164781241	NA	0.149199989332684	NA	0.633922117289219	0.957712161606607	0.892401808107618	0.592456342064607	0.816869416457161	0.557457402888224	0.819340157925934	0.765783428024475	0.553514283492719	0.976534005711306	0.874608767359285	0.97775717053905	0.974582227146137	0.589438669962735	NA	0.63825899215508	0.633507974484528	NA	0.334510963226249	0.968428019560255	NA	NA
ENSG00000129474	14	23440383	23451851	AJUBA	0.722220366058943	0.471526421442446	0.284841223037249	0.607023177671517	0.358858128969174	0.766954083538383	0.931893355842606	0.791602467086782	0.544606351040352	0.773043099345109	0.812303060253271	0.823706780929613	0.949058481126098	0.636311536458662	0.673821772975393	0.927918026467244	NA	NA	0.660728886482194	0.756332159292979	0.836196129753723	NA	0.165414729219235	1	0.288887264079204	0.809607081805276	0.386301939202517	0.941210581184486	0.530128879923033	0.62753080169645	0.438372805319928	0.866127567346488	0.938759569480727	0.957664774000224	0.962268045643496	0.849933806902206	0.724296049613486	0.891418825482763	0.974861057817307	0.52747063106864	NA	0.450273624042462	0.989836791133062	0.609065818022325	NA
ENSG00000106992	9	130628759	130640022	AK1	0.0683214441519554	0.0274924727425352	0.0733540168125424	0.0548848509552673	0.0575600848871917	0.013922399695194	0.0555889590337009	0.0079815275367875	0.378193907674596	0.332874843178692	0.0195200379879617	0.00946199103443652	0.00809384878768392	0.0133091630982892	0.00631978642844918	0.00646781483399074	NA	NA	NA	0.0413735226126408	0.618280826974218	0.581795375716015	0.448478005361022	0.024527506703245	0.865748648911733	0.581668582956298	0.991435350726375	0.708375992020586	0.526008296740035	0.815101754563363	0.900504486177538	0.822182034160842	0.813801067805564	0.433548977524839	0.925752589471286	0.640839021226496	0.832472457253184	0.985523433126546	0.763985270769784	0.687988883952462	0.01676279942479	0.949525990311984	0.683658418063504	0.81047818593828	NA
ENSG00000004455	1	33473585	33546597	AK2	0.862999996370559	0.381000003827965	0.264290356861275	0.72971690397078	0.862999996370559	0.677246029416486	0.422182115156286	0.516004139131651	0.882698410053419	0.913261829289837	0.602593094893393	0.381000003827964	0.388090294755115	0.526003692823573	0.97848069225425	0.790067495262728	0.926912998561816	NA	NA	0.713623783596479	0.542866907533868	NA	0.622558362900446	1	0.811071256546472	0.914018693444386	0.652161666633016	0.98909795429958	0.877224288678194	0.536262773195334	0.36246896695338	0.0937274708349527	0.691542584232543	0.916941916358956	0.825094997701463	0.91801118836759	0.862527790489983	0.694564421579298	0.0999068392287896	0.914986726444872	0.726828157560145	0.609521874947878	0.958718083910952	0.982350553174068	NA
ENSG00000162433	1	65613232	65697828	AK4	0.801171803969504	0.769561769421672	0.714494194466901	0.723851555916719	0.487259161545492	0.670697137557198	0.731616818482113	0.787319282872033	0.777121344139483	0.991787064975816	0.7992133750895	0.773428386368787	0.747499632368112	0.749862081484811	0.861145490261775	0.806125707535959	NA	0.584734445808253	NA	0.730529689582273	0.907353598755937	NA	NA	1	0.63719021329799	0.360561283751912	0.748869798212359	0.919162634551303	0.0825539220218271	0.451182149374524	0.455053593740131	0.921911530196719	0.969693672302191	0.651031548470259	0.814529425788992	0.303497896180957	0.100299824681152	0.133159496945614	0.308039323517718	0.929033110989967	NA	0.345577069468796	0.531045199616353	NA	0.74973614038642
ENSG00000154027	1	77747736	78025651	AK5	0.00159421430555497	0.00103483762814635	0.000189864000594272	0.000248204170662539	0.000807845435647843	0.00264554270810436	0.00326645611175373	0.00297399053202392	0.000914339797326732	0.000616585450126884	0.0093308846025001	0.150825320890992	0.0576082181405042	0.00942433625784084	0.0606166498600631	NA	NA	NA	NA	NA	0.00099448543765409	0.905975710852924	0.00165896596496156	0.00102462982605367	0.0872613014911286	0.0113299845178801	0.0181823806221991	0.0170041083249831	0.0190400454818846	0.020510646234851	0.0449084409675276	0.0890099037764655	0.00503057989536552	0.00415076185724001	0.331044000743671	0.233777832501452	0.0901967174052146	0.11281683268557	0.144238626774711	NA	NA	NA	0.00328652150455285	0.0446324061423796	NA
ENSG00000140057	14	96858448	96955764	AK7	NA	NA	NA	NA	NA	NA	NA	NA	NA	NA	NA	NA	NA	NA	NA	NA	NA	NA	NA	NA	NA	NA	NA	NA	NA	NA	NA	NA	NA	NA	NA	NA	NA	NA	NA	NA	NA	NA	NA	NA	NA	NA	NA	NA	NA
ENSG00000165695	9	135600965	135754164	AK8	0.101903734734122	0.816473149375017	0.720425903440822	0.0873069670647874	0.274633027844696	0.7117703277056	0.0575852168928133	0.139938622393795	0.320257159940877	0.345971111325536	0.799746897466001	0.000260360410014979	0.915221525075904	0.145116000871112	0.00169681808540718	NA	NA	NA	NA	0.000467323290754569	0.348090446176015	NA	0.00119241189172975	0.00332991295361484	0.819541516693807	0.976476792467922	0.44230912288777	0.707466931247868	0.601909123107258	0.211105074028243	0.806506324051569	0.599781215549549	0.736700964878601	0.983302381337163	0.956661052334695	0.816251526814182	0.751617021233672	0.822615594919874	0.989327869391417	NA	NA	0.759722644940015	0.314046396495277	0.391738240943452	NA
ENSG00000155085	6	109814059	110012420	AK9	0.509976295418937	0.220137830037802	0.297021779527179	0.327546847339706	0.34162353211751	0.495832353968586	0.0994839625751114	0.426532960174113	0.21529433276624	0.267644343266451	0.172259534230612	0.276511999791282	0.485293205165274	0.28954638765587	0.30546362018671	0.403867636837667	NA	NA	0.995610429913453	0.180184850616676	0.580430700717261	0.717727516636604	0.290765392425609	0.35983913905599	0.311485373021418	0.447423286415321	0.390083159047831	0.373401567652767	0.72135624785029	0.37573422431261	0.461263088861984	0.264026700545641	0.729210950493697	0.914005978702105	0.515229300172555	0.569165396795065	0.537942170970871	0.319765588721234	0.701120487536811	0.861313887318431	0.985242849101194	0.502072370647	0.166664917225178	0.453756304250636	0.419202710220723
ENSG00000121057	17	55162453	55198710	AKAP1	0.0244199924660344	NA	0.238063871128881	0.590177849414652	0.417345710870062	0.52030001927363	NA	NA	NA	NA	0.70499106347062	0.156781751942732	0.133865579573487	0.0116193939946165	0.0412370706355325	0.0271449436639582	NA	NA	NA	0.262699993599291	0.0595142074904312	NA	NA	0.103154317896449	0.84115349636183	0.87557324470075	0.40925509687931	0.780433441945808	0.352275633350549	0.828816359173226	0.696610637871322	0.356215573383359	0.559480757883241	0.587092043781299	0.569846808709992	0.665938342131419	0.332808420957306	0.706574068744038	0.310459736077611	0.791487808709151	0.724796811100103	0.978189451961503	0.321917773340547	NA	0.521607974371267
ENSG00000108599	17	19807615	19881656	AKAP10	0.36551825111158	0.412178677066545	0.548889635231543	0.205862074647251	0.852429144787358	0.0885333433483534	0.758196628423227	0.335296156461871	0.271416967653922	0.436708083468074	0.119586637759541	0.154678613075881	0.526059145503094	0.389013349042772	0.195354352642978	0.704679626265054	NA	NA	0.549992657045436	0.470012423574413	0.166541970148593	NA	0.544027011488325	0.636512035674631	0.844436246096979	0.2091223430319	0.376562742345023	0.275461958877424	0.715687950751074	0.257330676141457	0.887745788089461	0.707934772525627	0.312853787786612	0.576475019036138	0.183503681500855	0.125128993671509	0.651198137999912	0.595454990984554	0.386676852166105	0.605145450646469	0.406273841569018	0.76921732267362	0.192957402495503	0.977021942680554	0.974501591680228
ENSG00000023516	13	42846289	42897396	AKAP11	0.113387302903879	0.224667715793955	0.0459719394663497	0.0462430124497057	0.0979016236172617	0.119107896048766	0.163434452504267	0.203476757840646	0.189358033733915	0.538301876555342	0.131067416480784	0.0726093394547628	0.059613052459301	0.0436614089248999	0.0466738136169229	0.832018114019999	NA	NA	0.292258792827901	0.442745229350771	0.466982094638542	NA	0.252412141575901	0.18330913255399	0.0417931749889326	0.343910277954315	0.028823911360729	0.0175821479145371	0.100837558936176	0.138933907493145	0.454565544327236	0.0366244361625003	0.0462770326084205	0.373282117012872	0.171445894400535	0.064780248769254	0.0756883251987156	0.257692094277639	0.0382394035153569	0.491329434756911	NA	0.526419662527101	0.912755670480583	0.126517235052424	0.0597791158180151
ENSG00000131016	6	151561134	151679692	AKAP12	0.0383794990321766	0.0872981091332479	0.00374514552842953	0.9972426528462	0.0152042521709541	0.0178223882867313	0.0900215397977578	0.0402743210613124	0.0230326407952676	0.0609345498430899	0.163908512788904	0.067602221500973	0.106658350937045	0.0774753219315613	0.0160266854591678	0.301967411564631	NA	NA	NA	0.606678503838315	0.0351148647447526	NA	NA	0.0555002418627264	0.0847170217509019	0.33158102145803	0.0042690189210282	0.946724385062986	0.0230501138261326	0.088384021746257	0.205439117901943	0.046531518106106	0.0398313129058975	0.325936936307256	0.250676972382565	0.10415338523046	0.154985468565825	0.319848643408427	0.723154416918094	0.416051303431906	NA	0.796126959123966	0.186017113653384	NA	NA
ENSG00000170776	15	85923802	86292586	AKAP13	NA	NA	NA	NA	0.000527368383335079	NA	NA	0.000109868856818807	1.48798132739425e-06	NA	0.0105438218869325	0.00191619139110135	0.399234510995165	0.0104182908636881	0.405347621227473	0.853458974853694	NA	NA	NA	0.00195877885168441	2.7964076929765e-06	0.00640275192735473	0.11877665604321	4.08568595877679e-06	NA	NA	NA	NA	0.00117818583258012	NA	NA	0.000140918026066929	1.09304895867459e-05	NA	0.00126420080082383	0.00971041903033539	0.564067807907979	0.0775691836152404	0.424966362821746	0.904027597667731	0.0272025977868622	0.0118228367182594	2.43154260561594e-05	0.152884662007599	0.303140449944862
ENSG00000241978	9	112542769	112934792	AKAP2	0.84494271160417	0.444164498194076	0.19217855913432	0.134615472354403	0.176037579332543	0.862667555777453	0.74836175654466	0.933325065342477	0.706315062045138	0.665449097240741	0.186059820347626	0.343541932246694	0.72956934924963	0.458334510563904	0.609222054533257	0.598050273620848	NA	NA	NA	0.397356411678304	0.499248659008079	NA	0.109904601737542	0.675002854526014	0.865598727678461	0.795179486832357	0.34020665095584	0.624573371298898	0.725018716806611	0.982593502805712	0.716788933814335	0.992641715169681	0.589884464666421	0.928799731676434	0.961701261608194	0.465379582039459	0.92397071061721	0.667018906305939	0.864727661715427	0.947780332888091	NA	0.713235523306426	0.884314193064303	0.883090118791724	NA
ENSG00000111254	12	4724674	4758213	AKAP3	NA	NA	NA	NA	NA	NA	NA	NA	NA	NA	NA	NA	NA	NA	NA	NA	0.674113326205968	NA	NA	NA	NA	0.269983962753844	NA	0.467076585363419	NA	NA	NA	NA	NA	NA	NA	NA	NA	NA	NA	NA	NA	NA	NA	NA	0.423365944200289	NA	NA	NA	NA
ENSG00000179841	14	64932217	64941221	AKAP5	0.0338100000703492	0.0338100000703493	0.0338100000703492	0.0338100000703492	0.0338100000703493	0.0338100000703492	0.0338100000703492	0.0338100000703492	0.0338100000703492	0.0338100000703492	0.0338100000703493	0.0338100000703493	0.0338100000703493	0.0338100000703492	0.0338100000703492	0.0338100000703492	NA	NA	NA	0.0338100000703492	0.0338100000703492	NA	0.0338100000703492	0.0248305302619603	0.740025753595046	0.240739320816078	0.179278631460776	0.754973665772854	0.591200001278458	0.302116266540687	0.863152254626939	0.712083328588099	0.394445949019293	0.593665430061971	0.922134838576954	0.958342403203714	0.642825952081126	0.486652641529624	0.443516430336399	0.590341017664116	NA	0.927950448253137	0.647517909426087	0.738540274418161	NA
ENSG00000151320	14	32798479	33300567	AKAP6	0.0108006596300411	0.110578048899643	0.00374832180646761	0.0548175915069436	0.0235162167171707	0.519317035256039	0.0175460818613045	0.250396829216392	0.744633076792681	0.00331611060000319	0.0222657618991037	0.0105605720467013	0.254903189713282	0.666673507612425	0.739537566776202	NA	0.224170495823104	NA	NA	NA	0.810164725292322	0.930968313959627	NA	0.0152659996560289	0.032418878285622	0.276320409286633	0.131082400785591	0.166116833483871	0.0942345388619952	0.578226051230671	0.231508929351558	0.260754623983802	0.8518559436241	0.505521245215774	0.0630863422439684	0.0698241079355412	0.552833531901388	0.863024992807145	0.864540987648369	NA	0.224170495823104	NA	0.835042625415837	NA	NA
ENSG00000118507	6	131456806	131604675	AKAP7	0.256399997371102	0.256399997371102	0.142557866341018	0.256399997371102	0.256399997371102	0.256399997371102	0.256399997371102	0.256399997371102	NA	NA	NA	NA	0.256399997371102	NA	NA	0.203939909590858	NA	NA	0.411068280338711	0.225986126486387	0.256399997371102	0.912749925007466	0.256399997371102	0.303804849002266	0.262138221069768	0.25079125647703	0.168729625845863	0.946224010838506	0.324017939179672	0.310051510101586	0.285536533698201	0.975099130033069	NA	0.950854368486349	NA	0.92216706297611	0.264499280693237	NA	NA	0.898158013739207	0.966625826584625	0.839630195288619	0.961859543229542	0.84766218157631	0.925874431258205
ENSG00000127914	7	91570181	91739987	AKAP9	0.0112209855858286	0.0121699959812768	0.00967577596750406	0.463300716399039	0.217455060648563	NA	NA	0.0121699959812768	0.011801367318082	0.210037240318081	0.0121699959812768	0.151577000435537	0.0310730205406896	0.131562881579687	0.705145989190529	0.0663386845662804	NA	NA	NA	0.0103001154385489	NA	NA	0.0684503861820278	0.0185321508862142	0.909189938473686	0.282276516093277	0.714477805229981	0.907721311890408	0.822227202388795	0.895671227128642	0.895492315718768	0.605668609571204	0.763246516478873	0.942494263668799	0.804757684606683	0.235868786894279	0.0113581071733541	0.0300565066147398	0.861903231599515	0.120030522335199	NA	0.580613253449493	0.944277077133854	0.44778239431127	NA
ENSG00000166452	11	8932686	8941631	AKIP1	0.0137861748726406	0.381649071346372	0.125634485460475	0.244425199861136	0.151000606539794	0.146749970617003	0.23247480320533	0.156173075459475	0.0258008706824672	0.0233093210782865	0.127769638982777	0.0115695659809744	0.0608069543570518	0.917210642607542	0.0866171827377343	0.305972372031083	0.114025023445707	NA	NA	0.0960954845055896	0.0714557219245931	0.147678294575653	0.0935501329314395	0.146819788913984	0.0593365050829709	0.88193479803825	0.247660734841575	0.52413144380015	0.240170569687248	0.157074352306434	0.193313021126864	0.935320005980924	0.474754873246036	0.402836481319781	0.873790126791914	0.221955158527022	0.531399214447732	0.446144942734707	0.139715362966016	0.989465892816339	0.795420973682772	0.142919241945622	0.195386308503283	0.868549342036106	0.561990731942651
ENSG00000174574	1	39456895	39471731	AKIRIN1	0.603251293173622	0.346040584075798	0.39266190154284	0.866239784627513	0.859140298295047	0.228343697332734	0.384069941264724	0.412432781419701	0.627367131818623	0.181569829409803	0.547571956995968	0.336609761219425	0.333134790592287	0.336238022563827	0.105260045652614	0.127205629055051	0.503884465639989	0.158982936621006	0.255505669264213	0.34783688366178	0.353053271407632	NA	0.855738460413742	0.54376341383713	0.44799982758827	0.550305891799427	0.483946299454439	0.862383609276273	0.561613601395569	0.30097583063957	0.406055410294463	0.182332029452205	0.651514897123965	0.226122667994219	0.553882482044199	0.705698734400126	0.645191469569472	0.250931139360878	0.206707295143981	0.12190368824301	0.860273853118756	0.194047070543607	0.386827184410518	0.769838209448462	0.716935367768582
ENSG00000135334	6	88384790	88411927	AKIRIN2	0.537673943790886	0.853094915841119	0.571034070572257	0.869399805809246	0.852691665056193	0.776570498271109	0.395843809072866	0.697510512760725	0.60437074669527	0.43354503104017	0.771898374569755	0.627159205393744	0.805844105768399	0.948471121127623	0.701579085567606	0.4443853146376	NA	NA	NA	NA	0.344858216243211	NA	0.673469329508325	1	0.983340716200141	0.916180018700049	0.820303856588454	0.857527817138016	0.710431624040207	0.998194333941987	0.806826471056356	0.409260121452196	0.948084273808488	0.261668205558632	0.900603683167277	0.821684124314738	0.891105706508587	0.607847893439854	0.705337501815305	0.415055433288463	NA	0.910819758247813	0.73065594112286	0.331309327697557	NA
ENSG00000106948	9	117096436	117156685	AKNA	0.0136496589387012	0.029836619152825	0.141204856050532	0.130181396925784	0.184751929541198	0.335467854690122	0.576021613444608	0.0695152985719792	0.0276380651472182	0.0110491110841657	0.062296731455324	0.0092393951082522	0.0998378698854427	0.26995699608895	0.0153363905644549	0.192225781093834	NA	NA	0.0708634731226283	0.0815014151448555	0.25601728529827	0.487740038335155	0.0717586534653684	0.0516943288542223	0.0105738042409632	0.385920909993221	0.967897896594898	0.420409533310226	0.174325050581079	0.726316875513139	0.509754562727224	0.254247432669856	0.207632099090395	0.0129223753177128	0.744959960970221	0.190810111221084	0.447394762494764	0.350588832540659	0.294212328393107	0.588727688978844	0.197390747622641	0.491812515559823	0.746770895341984	0.473811438454702	NA
ENSG00000162641	1	109358520	109506106	AKNAD1	NA	NA	NA	NA	NA	NA	NA	0.709111631483589	NA	NA	0.500437050653065	0.366599988334418	0.442345385972511	0.475085407300152	0.480271058711749	NA	NA	NA	NA	NA	NA	NA	NA	0.809365284763705	NA	NA	NA	NA	NA	NA	NA	0.705614071725362	NA	NA	0.977647045913073	0.884599712204566	0.507417003383889	0.745390502993852	0.539091685617207	NA	NA	NA	NA	NA	NA
ENSG00000117448	1	46016215	46035721	AKR1A1	0.0641598369812293	0.109169395087008	0.407064054520517	0.0777463271342978	0.450535425876792	0.141414674520895	0.00754401497113681	0.366996804287432	0.10284254934975	0.0741399916343796	0.173997335979641	0.229112073135457	0.0598482155409713	0.022287818775199	0.120123498487881	0.0714569436765709	NA	NA	0.0611338283200225	0.0301604349707457	0.305129637756463	NA	0.295869797114226	0.0887970896961044	0.104003104628728	0.817410256789722	0.0262167132607037	0.0735524827478393	0.000443212930578644	0.948066096235252	0.256103541759111	0.132365373949541	0.198016048180661	0.0782289710622633	0.00226945253087133	0.571247928319442	0.0268227886700141	0.405301266552464	0.0164127681885178	0.721044668252672	NA	0.0395426595952833	0.420375714730011	0.990285635619136	0.00533892546007707
ENSG00000085662	7	134127102	134144036	AKR1B1	NA	NA	NA	NA	NA	NA	NA	NA	NA	NA	NA	NA	NA	NA	NA	NA	NA	NA	NA	NA	NA	NA	NA	NA	NA	NA	NA	NA	NA	NA	NA	NA	NA	NA	NA	NA	NA	NA	NA	NA	NA	NA	NA	NA	NA
ENSG00000227471	7	134233888	134264627	AKR1B15	NA	NA	NA	NA	NA	NA	NA	NA	NA	NA	NA	0.637488095025255	0.590518631882435	0.638538835901137	0.827193839323917	NA	NA	NA	NA	NA	0.644050692444867	NA	NA	1	NA	NA	NA	NA	NA	NA	NA	NA	NA	NA	NA	0.576334476317984	0.462041244151966	0.71496929304331	0.876003018947298	NA	NA	NA	0.681603948832131	NA	NA
ENSG00000187134	10	4934796	5025475	AKR1C1	0.0123397802537938	0.674766077273806	0.128940415212547	0.014884837165976	0.275465116063054	0.6497117444096	0.537136437936025	0.147995216305521	0.868239738376975	0.955360183238374	0.0110593487894247	0.35645442009526	0.809768523192207	0.238941315784565	0.767006757441783	0.15705063993165	0.727363051743654	NA	0.736080251007579	0.913183878842437	0.256788963289584	0.66245994515276	0.694839446987328	0.115614489234331	0.118237724121242	0.924563706853523	0.121869120039941	0.0244492762911076	0.221077455022457	0.348802967366011	0.58339662605257	0.0342707896100239	0.373658855439449	0.596552245895448	0.0518294863272492	0.746641225216728	0.898315766720349	0.644436214099312	0.860397479378365	0.972726520124897	0.667800076401004	0.432550288495508	0.0140247172497607	0.415245901481784	0.571485035092958
ENSG00000151632	10	5029967	5060223	AKR1C2	NA	NA	NA	NA	NA	NA	NA	0.96179999895538	NA	NA	0.434699985760909	0.420510847375351	0.557050595340324	0.185903015104035	0.289052884770277	0.278648219665686	0.967274700941612	NA	NA	0.0265000048574637	0.47411203436141	0.812248487434655	0.260431998087184	0.539971083558827	NA	NA	NA	NA	NA	NA	NA	0.712878982261517	NA	NA	0.255155810495176	0.866876431365711	0.68846635393727	0.658900459181754	0.951209713847263	0.568561553169428	0.797421289507205	0.0150103669743093	0.0210401886279555	0.417133639770308	NA
ENSG00000196139	10	5077546	5149878	AKR1C3	0.0112427697270722	0.136165455940585	0.46964682251628	0.184001654262499	0.345016066990604	0.0162005136639429	0.00941372408228466	0.896970938813663	0.0643132040942737	0.0292173022465416	0.165042630563922	0.410311217511732	0.195284480187242	0.315412660014529	0.689574963753446	0.0582493286507908	0.562415259746948	NA	0.284979972197819	0.0127683943391949	0.289037066551775	0.325974091447813	0.00686425020151081	0.0444394423837786	0.00352545747383302	0.768131424153856	0.80381745829196	0.0964249245888559	0.0765424877035877	0.180868048864196	0.451354270765698	0.516111672146155	0.112291485630172	0.0801909805143635	0.898010490400065	0.507786830543348	0.527115296615633	0.749251633055488	0.532086100330783	0.255718454787612	0.349222764803864	0.048181578528833	0.665498209600896	0.0372655959352184	0.179373508366997
ENSG00000198610	10	5237425	5260912	AKR1C4	NA	NA	NA	NA	NA	NA	NA	NA	NA	NA	NA	NA	NA	NA	NA	0.0204123928098615	0.585135219149502	NA	NA	NA	NA	NA	0.764397688489957	0.106311088267106	NA	NA	NA	NA	NA	NA	NA	NA	NA	NA	NA	NA	NA	NA	NA	0.449791238446846	0.82095404940857	NA	NA	0.993784428486727	NA
ENSG00000225418	10	5164279	5177418	AKR1C5P	NA	NA	NA	NA	NA	NA	NA	NA	NA	NA	NA	NA	NA	NA	NA	NA	0.889438931799618	NA	NA	NA	NA	NA	NA	0.889438931799618	NA	NA	NA	NA	NA	NA	NA	NA	NA	NA	NA	NA	NA	NA	NA	NA	0.858775611169981	NA	NA	NA	NA
ENSG00000151631	10	4914093	4934167	AKR1C6P	NA	NA	NA	NA	NA	NA	NA	NA	NA	NA	NA	NA	NA	NA	NA	NA	0.628467096458584	NA	NA	NA	NA	NA	NA	0.628467096458584	NA	NA	NA	NA	NA	NA	NA	NA	NA	NA	NA	NA	NA	NA	NA	NA	0.455990898738743	NA	NA	NA	NA
ENSG00000196326	10	5196335	5244449	AKR1CL1	NA	NA	NA	NA	NA	NA	NA	NA	NA	NA	NA	NA	NA	NA	NA	0.704438767439159	0.339876800396357	NA	NA	NA	NA	NA	NA	0.564237361345049	NA	NA	NA	NA	NA	NA	NA	NA	NA	NA	NA	NA	NA	NA	NA	0.883751665494411	0.544796194931335	NA	NA	NA	NA
ENSG00000122787	7	137687070	137802732	AKR1D1	NA	NA	NA	NA	NA	NA	NA	NA	NA	NA	NA	NA	NA	NA	NA	0.651598179862529	NA	NA	NA	NA	NA	NA	NA	0.651598179862529	NA	NA	NA	NA	NA	NA	NA	NA	NA	NA	NA	NA	NA	NA	NA	0.897356246637098	0.609581771528702	NA	NA	NA	NA
ENSG00000165568	10	4828821	4890254	AKR1E2	0.708334496585901	0.37189100936962	0.585511707928862	0.24666388450166	0.67772119360973	0.0556014854296753	0.0422618511773443	0.484263242899915	0.995882833562396	0.443383187704844	0.767185442291639	0.471592895127738	0.026653871879894	0.0400220461030298	0.204466190083226	0.109518715365872	NA	NA	NA	0.427452958184187	0.496016974977018	0.338212654779219	0.0330487596303799	0.165757293532816	0.894197134060503	0.417681660575808	0.718301394568846	0.225948783450617	0.451521092244818	0.686433844650146	0.0744787564317827	0.354233513865122	0.587525579370001	0.37583894662847	0.810004039478106	0.769105964814704	0.0550260580759903	0.0565684301569574	0.150159576507685	0.285312209374647	NA	0.533910026346844	0.60948206485912	0.122496851177272	0.692246115944753
ENSG00000053371	1	19630459	19638640	AKR7A2	0.203756161455074	0.909919337881932	0.593141034547614	0.580256709617272	0.669256822893054	0.437853249434914	0.55931087588763	0.762261327933249	0.982421448238061	0.194993154247975	0.89024780995545	0.0823121711654641	0.532127818993859	0.396350134028951	0.231347371073812	0.185811565861494	0.455621787526709	NA	NA	0.66652776673413	0.573038579448769	NA	0.861184855773909	0.726974225958582	0.166136831852763	0.941536707665854	0.327321008887705	0.176305936110391	0.227376927007928	0.156144989601219	0.388138911807302	0.405240715114645	0.989958448946238	0.279645661566888	0.970968009611267	0.116427306529544	0.447411074782759	0.658502342744692	0.0675704583933303	0.112278694710024	0.100271449996946	0.257173121047085	0.216678777916041	0.519322705098291	NA
ENSG00000162482	1	19609052	19615744	AKR7A3	NA	NA	NA	NA	NA	NA	NA	NA	NA	NA	NA	0.343745039908158	NA	NA	NA	0.0722551097937109	0.0154853947400952	NA	NA	0.0542441662610017	0.0247057625423077	NA	0.84516416082495	0.0084225583434564	NA	NA	NA	NA	NA	NA	NA	NA	NA	NA	NA	0.535643331178697	NA	NA	NA	0.297316369088086	0.00470324449507432	0.96921172487439	0.762066750214735	0.619888164220812	NA
ENSG00000142208	14	105235686	105262088	AKT1	0.302547748059273	0.567127024819391	0.396305977707021	0.541009568901209	0.542971698401009	0.278826761125083	0.204961478073982	0.837315499864169	0.967261865694423	0.915770316418112	0.930285222762083	0.513663776666532	0.617120414649623	0.325812122384914	0.274442928131914	0.62841524961759	NA	NA	0.159604900327897	0.936678073159805	0.38343059098736	0.1903984487188	0.258319119718264	0.697088971250003	0.19119769835729	0.24475215866213	0.137754766771909	0.180060207347654	0.310942316220025	0.412588439216592	0.196882679059348	0.890024755350047	0.427769973408816	0.305060158957251	0.458205261119609	0.181008323140854	0.793418056214705	0.495681818422191	0.306012433361394	0.590631596817638	NA	0.353002637650283	0.304643853526907	0.237483593889737	0.0184528975779758
ENSG00000204673	19	50372295	50381716	AKT1S1	0.586598436097566	0.0171415511535823	0.0259960555710055	0.119146019853749	0.0293377124427129	0.410748758298278	0.120127885301325	0.0810195363074423	0.558651120669357	0.030153200837692	0.600043870887353	0.0617654379815076	0.0317649894863586	0.0760411423430084	0.063274656450102	0.0223735021526693	NA	NA	NA	0.0697924315596166	0.566182623387934	NA	0.0324878539659662	0.0490791153491431	0.677327641966008	0.370165448374552	0.305751478021838	0.821715092050676	0.550840033004259	0.439029210518948	0.394961814716536	0.551178961454663	0.104587781033585	0.029364655401559	0.389429155434823	0.891848955515601	0.550117864313567	0.254324878892101	0.896145866039527	0.3830168053189	NA	0.403663208280558	0.975543229288589	0.86974892420505	NA
ENSG00000105221	19	40736224	40791443	AKT2	NA	NA	NA	NA	NA	NA	NA	NA	NA	NA	NA	NA	NA	NA	NA	NA	NA	NA	NA	NA	NA	NA	NA	NA	NA	NA	NA	NA	NA	NA	NA	NA	NA	NA	NA	NA	NA	NA	NA	NA	NA	NA	NA	NA	NA
ENSG00000117020	1	243651535	244014381	AKT3	0.266731401585803	0.257544978540643	0.245899993789943	0.291515393299409	0.245899993789943	0.328822341836634	0.29906677089277	0.277699138959084	0.35870001376613	0.29027272152711	0.310153515315479	0.317453156419448	0.245949428181037	0.258785359561051	0.520170839818012	0.268482532239061	0.982485088886506	NA	NA	NA	0.285493908359575	NA	0.251492862732962	0.334828832355905	0.293319424921194	0.298410779033236	0.274198861966867	0.269421674116739	0.195908011555234	0.322656580468037	0.360645319641074	0.0793460050787927	0.47309039886844	0.342204792640587	0.144818414375003	0.291465185080407	0.403876931371306	0.269766495394742	0.517056519130476	0.411463345888982	0.966489184421795	0.968719981357209	0.867944150634112	0.14110166959705	0.557401875187217
ENSG00000166971	16	53524952	53538323	AKTIP	0.0872586123311947	0.279382276618084	0.218951777349306	0.302979203659278	0.155372098952547	0.201266421820025	0.998115794278284	0.435884807188589	0.221036591821147	0.368671818716832	0.248058906776907	0.514311229153083	0.807566862913435	0.242226247242925	0.428351914461407	0.242336677505248	NA	NA	0.79122438142761	0.212201192909712	0.294075583558355	NA	0.0585797322922983	0.416321038732127	0.163479165195456	0.29197864300645	0.233658996288751	0.306133454787783	0.220627756286975	0.234476352387119	0.901022467189492	0.595752630637928	0.279740827192405	0.43587925589954	0.362821463559504	0.568101913659394	0.756272617464389	0.302241986866568	0.460169752060855	0.32199943545462	0.840286878461656	0.367665910873184	0.385261969609146	0.0770574514448098	0.811892035917567
ENSG00000197146	6	167357853	167360151	AL133458.1	NA	NA	NA	NA	NA	NA	NA	NA	NA	NA	NA	NA	NA	NA	NA	NA	NA	NA	NA	NA	NA	NA	NA	NA	NA	NA	NA	NA	NA	NA	NA	NA	NA	NA	NA	NA	NA	NA	NA	NA	NA	NA	NA	NA	NA
ENSG00000260669	14	24678852	24685193	AL136419.6	NA	NA	NA	NA	NA	NA	NA	NA	NA	NA	NA	NA	NA	NA	NA	NA	0.293530762163021	NA	NA	NA	NA	NA	NA	0.293530762163021	NA	NA	NA	NA	NA	NA	NA	NA	NA	NA	NA	NA	NA	NA	NA	NA	NA	NA	NA	NA	NA
ENSG00000269305	9	4859120	4859260	AL158147.2	NA	NA	NA	NA	NA	NA	NA	NA	NA	NA	NA	NA	NA	NA	NA	NA	NA	NA	NA	NA	NA	NA	NA	NA	NA	NA	NA	NA	NA	NA	NA	NA	NA	NA	NA	NA	NA	NA	NA	NA	NA	NA	NA	NA	NA
ENSG00000248835	1	54635333	54637997	AL357673.1	NA	NA	NA	NA	NA	NA	NA	NA	NA	NA	NA	NA	NA	NA	NA	NA	0.580971872554649	NA	NA	NA	NA	NA	NA	0.580971872554649	NA	NA	NA	NA	NA	NA	NA	NA	NA	NA	NA	NA	NA	NA	NA	NA	0.879543553513096	NA	NA	NA	NA
ENSG00000148218	9	116148597	116163613	ALAD	NA	NA	NA	NA	NA	NA	NA	NA	NA	NA	NA	NA	NA	NA	NA	NA	NA	NA	0.0283876669782642	NA	NA	NA	NA	0.0283876669782642	NA	NA	NA	NA	NA	NA	NA	NA	NA	NA	NA	NA	NA	NA	NA	NA	0.393804584675991	NA	NA	NA	0.0298276205424136
ENSG00000023330	3	52232102	52248343	ALAS1	NA	NA	NA	NA	NA	NA	NA	NA	NA	NA	NA	NA	NA	NA	NA	NA	NA	NA	0.00364085508058453	NA	NA	NA	NA	0.00364085508058453	NA	NA	NA	NA	NA	NA	NA	NA	NA	NA	NA	NA	NA	NA	NA	NA	NA	NA	NA	NA	NA
ENSG00000163631	4	74262831	74287129	ALB	NA	NA	NA	NA	NA	NA	NA	NA	NA	NA	NA	NA	NA	NA	NA	0.0705826621135271	NA	NA	NA	0.261956543381902	NA	NA	0.0918273011269397	0.0429946896335015	NA	NA	NA	NA	NA	NA	NA	NA	NA	NA	NA	NA	NA	NA	NA	0.532011453015127	NA	0.513726945867872	NA	0.278274244415228	NA
ENSG00000170017	3	105085753	105295744	ALCAM	0.117370132038711	0.178666437165852	NA	0.45915958013935	0.249301354646255	0.0415480439048383	0.0240625847692619	0.0129319793862332	0.16011391582983	0.101085374937366	0.131787541031142	0.305815466626075	0.484520931229172	0.198157870657138	0.0829633115222968	0.191230148963312	NA	NA	0.0665471027535862	0.0533878894625909	0.113733657839012	NA	0.047452749864568	0.134017744260961	0.151731963570584	0.115581031225896	NA	0.542188834333449	0.891925680619043	0.041038650072904	0.0238708589839021	0.272218955752216	0.191793451604201	0.119632378804448	0.189497728860727	0.45384324738157	0.458746121254468	0.199451296549434	0.0772248999296202	0.175745411008555	NA	0.0514938858467667	0.885242246667586	0.0540421237447885	0.618231451980502
ENSG00000161618	19	49956426	49974305	ALDH16A1	0.00109232182124669	0.0022388327813925	0.00106851413837507	0.000948043280454791	0.0012303310607665	0.00114694335309678	0.0025183143614562	0.00142669471012507	0.00100442945073171	0.0012046990095719	0.00121481599711143	0.000799367633797475	0.00153925667016496	0.00199405327146717	0.00159443842837272	0.000355604280111011	NA	NA	0.00794519644901883	0.00120794582358925	0.00149829814013872	0.00131467863956474	0.00110706383512994	0.00207068107421871	2.08213052181694e-05	0.024514905345854	0.0347502346049703	0.0282519077198217	0.0790210728979685	0.329270348927666	0.312562990200141	0.054809004692454	0.0214616088862495	0.100331149675078	0.22934167640155	0.774232414260808	0.0552501311193238	7.80216066454067e-11	0.00350652662777501	0.131757057758767	0.733004644519653	0.000252594129510996	0.559631209292304	0.113232307139746	0.000622237091070896
ENSG00000059573	10	97365696	97416463	ALDH18A1	0.644887785509263	0.090599766766518	0.713350698763632	0.0396902967559359	0.582699994860824	0.00687693778299884	0.247583157445275	9.79670993775279e-05	0.338191911099339	0.254125059249559	0.0122115939022629	0.000579412788647054	0.603045849380745	0.734378447257509	0.332608817908489	0.0208113284672446	0.564407362524893	NA	NA	0.0341968268553455	0.918082683881878	0.74462882910581	0.0470408431333312	0.0046497395140892	0.0158562139151586	0.0458616848733903	0.0686843458109294	0.58054636771356	0.219564317811237	0.999368618331216	0.0495745157977031	0.00667299870775305	0.571121913810261	0.00725746557622823	0.077622655870733	0.105117286249778	0.729512531534411	0.266928036077691	0.350199463919345	0.209151981674998	0.0267896208373352	0.0317415487063665	0.356125557177121	0.241866685882293	0.088812660495917
ENSG00000165092	9	75515578	75695358	ALDH1A1	0.468593600423531	0.0581562449028212	0.282707552943947	0.60683944164628	0.366744821562939	0.145563538897543	0.739747654974511	0.898541129571441	0.410390464106779	0.120999989525266	0.119577739346496	0.608918254950735	0.161308440759842	0.0983317575178321	0.576274630337686	0.0954944868543122	NA	NA	0.28291217094147	0.639053205937294	0.650743986660538	NA	0.209914220461771	0.347395983941902	0.534537501383839	0.0850907327397568	0.223553148812898	0.667756914193565	0.843139190368348	0.432576871789732	0.944721744884964	0.847334128582339	0.67596419408132	0.173741218320907	0.452140448713673	0.577207772426157	0.338932366160853	0.799348246363849	0.966526151266355	0.519501483496014	NA	0.713582135586274	0.88009164344208	0.926645561653052	0.572643304371093
ENSG00000128918	15	58245622	58790065	ALDH1A2	NA	NA	NA	NA	NA	0.973199999955114	0.0432176472632526	NA	NA	NA	NA	NA	0.106940594009538	NA	0.47500281145773	NA	NA	NA	0.461335503729218	NA	NA	NA	NA	0.220577875460591	NA	NA	NA	NA	NA	0.878132675747125	0.0553011294615484	NA	NA	NA	NA	NA	0.217282399718078	NA	0.717534413834533	NA	NA	NA	NA	0.920497708951078	NA
ENSG00000184254	15	101417919	101456831	ALDH1A3	0.115106628237697	0.275565837798702	0.966005017036247	0.545590153179273	0.73455324777896	0.47922278223908	0.101668490627579	0.105252415814943	0.857297912258062	0.618784220552203	0.185796941334282	0.892147096536408	0.578016042834793	0.93827186921347	0.220509292554168	0.208320839379864	NA	NA	NA	0.908808900920196	0.466750978541465	NA	0.488936885577865	0.637185295319849	0.784174820077363	0.437357815141398	0.92926642201201	0.504055338846211	0.788363093418905	0.628886728002074	0.397327699764005	0.887300655841961	0.662984429734826	0.984938925861225	0.840420924386027	0.608049952493726	0.744603642476865	0.411666353186843	0.943699154386252	0.393013885563777	0.152381423229006	0.912729304955827	0.665965948282608	0.660727952111234	NA
ENSG00000137124	9	38392661	38398658	ALDH1B1	NA	NA	NA	NA	NA	NA	NA	NA	NA	NA	0.980405376632367	NA	0.281047817793147	NA	0.155459569613842	0.135899990639935	NA	NA	NA	NA	0.694313320203783	NA	NA	0.279466510212435	NA	NA	NA	NA	NA	NA	NA	NA	NA	NA	0.377346654033536	0.944216038995918	0.878241807887748	0.988454887025743	0.507515667813154	0.976313177312021	0.756835949538393	0.866168666890213	0.777434286199022	NA	NA
ENSG00000144908	3	125822412	125916837	ALDH1L1	NA	NA	NA	NA	NA	NA	NA	NA	NA	NA	NA	NA	NA	NA	NA	NA	NA	NA	NA	NA	NA	NA	NA	NA	NA	NA	NA	NA	NA	NA	NA	NA	NA	NA	NA	NA	NA	NA	NA	NA	NA	NA	NA	NA	NA
ENSG00000136010	12	105413568	105478355	ALDH1L2	0.360433990454152	0.582849481288407	0.353226247598274	0.245973140923559	0.278722109443532	0.200299992442294	0.286287546113032	NA	0.423206866691084	NA	0.771089324448879	0.603475982234658	0.222205149099652	0.153747658746455	0.126255858749127	NA	NA	NA	NA	0.323960829002642	0.312279705435603	NA	NA	0.473604872373694	0.708490008860124	0.714967609740639	0.906399264625408	0.377347333872786	0.886784531838366	3.71297051408106e-06	0.051889659385852	NA	0.877239755022485	NA	0.648930054437913	0.791693232773446	0.544267050149509	0.136368528056421	0.14939058407907	NA	NA	0.799402128255998	0.620412552899504	NA	0.305985317923428
ENSG00000111275	12	112204691	112247782	ALDH2	0.00178916009478008	0.0271962463772146	0.002535529085857	0.019589134540135	0.0261651570765953	0.0534331089190303	0.0400052520891451	0.0283747845032593	0.00320511097569232	0.00198071213689155	0.000166262438255055	0.190510241364579	0.00210732689688814	0.00604995455296487	0.000774689855898895	0.8979800569138	0.223020935898481	NA	0.0238742245746207	0.00477558451435537	0.874092839242166	NA	0.0124868147978531	0.00523858667659827	0.543911204156196	0.252479119311163	0.61125125620058	0.125625262541993	0.169488771752656	0.668385925362059	0.475811213222951	0.0464313614414642	0.485996303957425	0.0846675715541163	0.00270835280636551	0.357436505137987	0.830202241406123	0.156211437818426	0.780713085941179	0.553552387791857	0.721335373078338	0.596246901454068	0.420416646081049	0.591794361454153	0.364640546683776
ENSG00000108602	17	19641297	19652256	ALDH3A1	NA	NA	NA	NA	NA	NA	NA	NA	NA	NA	NA	NA	NA	0.978107873724304	NA	NA	NA	NA	NA	NA	NA	NA	NA	0.978107873724304	NA	NA	NA	NA	NA	NA	NA	NA	NA	NA	NA	NA	NA	0.755373350959692	NA	NA	NA	NA	NA	NA	NA
ENSG00000072210	17	19551449	19580911	ALDH3A2	0.781646922417391	0.445106627015836	0.510113045780681	0.922434850980013	0.266840671020736	0.675588429789171	0.550242242074965	0.565995870434614	0.26905236641497	0.518419907568477	0.416548894582335	0.470814611339169	0.251080581325761	0.926015311463838	0.761038828279318	0.717775991361191	NA	NA	NA	0.8365321094718	0.65033914951872	0.424196292892131	0.908899920648927	1	0.728708781231421	0.169020394296683	0.735979948206345	0.946677440670675	0.212318862437377	0.869573615080959	0.28023339925489	0.539114004907249	0.14154705692662	0.124040087774945	0.144370301207081	0.0671399831432629	0.176047330799498	0.383541314273268	0.521444448995768	0.732820477063249	NA	0.435919371276884	0.6105270262727	0.563872721032715	0.282769096218902
ENSG00000006534	11	67776048	67796744	ALDH3B1	NA	0.871243147860256	NA	NA	0.0647700008733521	0.759175381208494	0.440624160434337	0.751355731217262	0.457841101492382	0.465635772968035	0.521667750780756	0.154228890435532	0.820305880675673	0.671139970054876	0.807034209075271	0.802527457494084	NA	NA	NA	0.487382597114374	0.822749311709936	0.63511397694498	0.765358561892191	1	NA	0.913259455845417	NA	NA	NA	0.329747539211358	0.315315742331897	0.593319127337832	0.824250223693644	0.410769603867733	0.775413200295023	0.139690059346211	0.775879032004718	0.0257335882966525	0.481925430614814	0.666750878683118	NA	0.649700808334299	0.394554639306311	0.578570311153569	0.609212988208142
ENSG00000132746	11	67429633	67448671	ALDH3B2	NA	NA	NA	NA	NA	NA	NA	NA	NA	NA	NA	NA	NA	0.953076424877383	NA	NA	NA	NA	NA	NA	NA	NA	NA	0.953076424877383	NA	NA	NA	NA	NA	NA	NA	NA	NA	NA	NA	NA	NA	0.0582556244591593	NA	NA	NA	NA	NA	NA	NA
ENSG00000159423	1	19197926	19229275	ALDH4A1	0.990104545930963	0.16072249106838	0.401000010599693	0.484943906143717	0.241606941780772	0.463670480247098	0.905053172631469	0.235968283996734	0.72357245793876	0.328359556012986	NA	NA	0.643466749193111	0.219879007985917	0.412427354111439	0.689546409113579	0.239163149550675	NA	NA	NA	NA	NA	0.749684942614145	0.710291456689553	0.836408729173426	0.574243689409195	0.632247868800173	0.549597595134729	0.638515797923958	0.878255662232924	0.849110636535942	0.405213769030255	0.836501708574731	0.377901585135065	0.915124469580799	0.989796953184441	0.71986620185661	0.451484143610166	0.329042430323764	0.929058903328293	0.169218700496584	NA	NA	0.988698175028344	NA
ENSG00000112294	6	24495080	24537435	ALDH5A1	0.230669867583873	0.417567966792907	0.249031938234921	0.195592843936249	0.266882622924016	0.338541646928125	0.760129541274463	0.543926797606381	0.422777474430312	0.291085932494508	0.358496402038445	0.244178072021361	0.943053041417315	0.214096006162551	0.171429045722269	0.368251464268867	NA	NA	NA	0.210191999580681	0.383222407465197	0.155836911840804	0.388328119211094	0.450100343655352	0.0432805405346731	0.0289645946203539	0.810464330974518	0.651725382045953	0.287574964301505	0.277837322425969	0.616989485364119	0.311866785496081	0.888551702645374	0.316693574906902	0.626421326782534	0.299854303815435	0.86576275384521	0.197565345286697	0.25690464890244	0.543642338842278	0.796993618741083	0.223819497658365	0.634372205810343	0.353014094941459	0.47956436111643
ENSG00000119711	14	74523553	74551196	ALDH6A1	NA	NA	NA	NA	NA	NA	NA	NA	NA	NA	NA	NA	NA	NA	NA	NA	0.348260009439674	NA	NA	NA	NA	NA	NA	0.348260009439674	NA	NA	NA	NA	NA	NA	NA	NA	NA	NA	NA	NA	NA	NA	NA	NA	0.201370720446863	NA	NA	NA	NA
ENSG00000164904	5	125877533	125931110	ALDH7A1	0.777371620049805	0.943951342007789	0.0572065892283812	0.518077828386969	0.6443248401707	0.469760121755144	0.825649397825811	0.991105511334056	0.314245787006659	0.492928075596572	0.000484931027798902	0.040103815868451	0.000174684503712748	0.0116763434836264	0.00371478034787727	0.105036843666082	NA	NA	NA	0.377998007215915	0.0152970878362894	0.000152265708700289	NA	0.00114378706514895	0.561079296592807	0.73501495243911	0.525786409567909	0.550634363682526	0.7790726506966	0.95860391259595	0.978305822121296	0.864381693885143	0.909509969102958	0.849871245624801	0.016522315604207	0.0596161812045055	0.185594889633632	0.423932318953167	0.518646019964685	0.5149281828567	0.0872251297433204	0.846791517980161	0.362131631056912	NA	9.38472123629344e-05
ENSG00000118514	6	135238528	135271260	ALDH8A1	0.99129875484316	0.912855771447578	0.647459126013785	0.90717739977999	0.779691662810479	0.862436432137568	0.837545778550824	0.810641058285373	0.940055417889725	0.92309268733518	0.852746363270591	0.693926228448686	0.90397781397599	0.915986874044133	0.745961131351439	0.0220783186161196	NA	NA	0.96657840789652	0.939458543435373	0.881014157529533	0.853424124484585	0.937294708509744	0.26892751259303	0.965586449193277	0.700441967561406	0.913197709166382	0.481315598047367	0.53070822001906	0.222130934013465	0.315448296166391	0.47996308939778	0.997771191955467	0.120537264636826	0.512744099492198	0.44910712627746	0.906115591458416	0.992814601401753	0.882878673476529	0.268749204394388	NA	0.933461904763638	0.764926841541942	0.872009832413755	0.244163650727817
ENSG00000143149	1	165631453	165668100	ALDH9A1	0.653384897840095	0.88872819924119	0.530692237537556	0.629190366816252	0.449577017766646	0.532318372142621	0.807437174452392	0.732845267899617	0.638557747143021	0.80577638469839	0.694039631815246	0.52017808300559	0.707769845518845	0.955577083755573	0.600922756046705	0.301354521552157	0.803357894522298	NA	0.89715002335675	0.572859631293437	0.704921264730253	0.749723072947664	0.965805135383627	1	0.653294224718483	0.884813303277042	0.447234881994188	0.70284573950583	0.165565797009748	0.691012469501698	0.906223966594088	0.97658702469373	0.498778998961221	0.324472112069127	0.552554161523976	0.679887019624137	0.647116352327633	0.884927947051254	0.432900469329022	0.355413861310134	0.712162598494521	0.475690930513301	0.597387951217927	0.944431418582282	0.660170825764188
ENSG00000149925	16	30064411	30081778	ALDOA	0.759639587792625	0.571362688467762	0.255032043107277	0.285008319656128	0.443540641884184	0.71342241955377	0.319112161760232	0.70792543687243	0.356923015150793	0.954726906929125	0.999255124467947	0.800881878296872	0.789450350634445	0.929934440745259	0.74619758907393	0.0901599971626944	NA	NA	NA	0.337001254571092	0.88629959495328	NA	0.565177307926488	1	0.715963610600059	0.277400915527247	0.215782363273696	0.3183993335981	5.73912751070278e-10	0.458591761663454	0.000374080315717456	0.301771041546479	0.899547585876961	0.129786021916347	0.485746221310521	0.0126425022026797	0.0679851066404547	0.761194896474648	0.933526441341866	0.281810004320789	NA	0.375280267386474	0.923211061638164	0.474938438411463	NA
ENSG00000033011	16	5083703	5137380	ALG1	NA	NA	NA	NA	NA	NA	NA	NA	NA	NA	NA	NA	NA	NA	NA	NA	NA	NA	NA	NA	NA	NA	NA	NA	NA	NA	NA	NA	NA	NA	NA	NA	NA	NA	NA	NA	NA	NA	NA	NA	NA	NA	NA	NA	NA
ENSG00000139133	12	34175216	34182629	ALG10	0.138102381512878	0.109005204326451	0.105924626319024	0.0403495634676292	0.0999860773269945	0.0968434748112811	0.119982199023862	0.0959915937874989	0.0954931476498914	0.104560519623797	0.11966497324253	0.0931152691546148	0.100034044150529	0.0386602824149654	0.109217227978558	0.0729840971174564	0.114112028123476	NA	0.0476219218728256	0.105240768061483	0.0823687260762428	NA	0.377748303451772	0.137961905923883	0.126660924780821	0.222731718929787	0.166038225142496	0.0500070737175382	0.111695789160959	0.107493851381623	0.148286031864524	0.148094995248102	0.111311447198934	0.405659306927987	0.134908065755429	0.099788940833948	0.118746492855943	0.072204868695051	0.233880848544239	0.0928985142681228	0.114112028123476	0.128671047112763	0.096465028218878	0.406006159390656	0.0595058898526948
ENSG00000175548	12	38710380	38717784	ALG10B	0.54339390751368	0.219435871188573	0.702363846730097	0.708082239830927	0.386017267453843	0.109222483531043	0.71501555391616	0.247727895187223	0.313801309307543	0.00589679494954152	0.050412897426504	0.549567132234027	0.556151254982988	0.272862299135145	0.806726859443646	0.694983695560619	0.620079206150789	NA	0.474028792992334	0.49444495846895	0.720711555298396	0.441977187446557	0.296320957497359	0.247740726432647	0.203164680528069	0.290057579569971	0.76939471160736	0.757620347025028	0.304565497464725	0.157578505642347	0.819452420970755	0.440094633189356	0.435388225809693	0.0423033698130532	0.0398342538942395	0.502424038324687	0.527435678410493	0.378824862277603	0.985733157767159	0.70297725228689	0.847460149867005	0.600823886847435	0.769158893708461	0.0848083114640888	0.550342222577785
ENSG00000253710	13	52586534	52603800	ALG11	0.70425049490169	0.645806461765748	0.599994953469623	0.742686905176807	0.885258237821158	0.935019695111935	0.963754423078658	0.808321633600186	0.8710681422432	0.742228079506743	0.711109010369597	0.782905610913957	0.716633909999518	0.902873999486352	0.804102574569443	0.849319693822561	NA	NA	0.661406237928859	0.798410459226393	0.803205767274066	0.678990213806681	0.624451964327305	1	0.881557207998676	0.479119132383027	0.74675774764503	0.408996372977774	0.920828461633022	0.374943997643651	0.84925751880112	0.857540325044876	0.834238999340608	0.727819193511675	0.882637282483315	0.336118573804052	0.860648076701936	0.933364474034288	0.535240679521661	0.55474272294973	NA	0.700186931326901	0.828627295520096	0.644490428708671	0.980959684315401
ENSG00000182858	22	50293877	50312106	ALG12	NA	NA	NA	NA	NA	NA	NA	NA	NA	NA	NA	NA	NA	NA	NA	NA	NA	NA	NA	NA	NA	NA	NA	NA	NA	NA	NA	NA	NA	NA	NA	NA	NA	NA	NA	NA	NA	NA	NA	NA	NA	NA	NA	NA	NA
ENSG00000172339	1	95439963	95538501	ALG14	0.511420011628706	0.983432232645126	0.902706947151498	0.639989594877912	0.589837556101124	0.74258858306518	0.751623122117946	0.729264003692599	0.465962020829686	0.653523602896054	0.626056063063954	0.58700915791757	0.853917150610833	0.589004755605907	0.5668348534223	0.550240212341179	NA	NA	NA	0.535199453171936	0.836810920058839	NA	0.669203529681708	1	0.39020831226514	0.936960727976869	0.839028597873327	0.445155750366288	0.397395335827521	0.375779252629218	0.495255551167112	0.724839274297667	0.446380772815711	0.608520026022827	0.351560322510414	0.522529586358831	0.64499291479506	0.292104496114498	0.335228442327299	0.229855284731142	NA	0.131530917525581	0.687431428705056	0.512532164363432	0.96421238709994
ENSG00000189366	3	125648118	125655882	ALG1L	0.236185683418038	0.292023071653052	0.477328494583372	0.390023225713629	0.274086120155313	0.357405832663662	0.340033663267901	0.235363192384729	0.27202245493286	0.264786101710584	0.386735724341848	0.789047757110351	0.381948936149574	0.881270831348014	0.367194937206729	0.990475897852263	NA	NA	NA	0.667405597517038	0.391559716886151	NA	0.953545656169297	1	0.187437862065987	0.647440196960134	0.749595323235275	0.581153527632179	0.177389466779508	0.722651055154803	0.162574029877068	0.337134497269045	0.45419487302869	0.662406377845828	0.278398997325824	0.42431223500959	0.237086963025318	0.401054920873159	0.297182894940634	0.256017992840641	NA	0.363383929916605	0.314514637597761	0.449164566399005	NA
ENSG00000119523	9	101978708	101984238	ALG2	0.0107197611547369	0.974148529806429	0.0329136636180035	0.00127467282863366	0.836897124130457	0.000749190030727569	0.00250046833517218	0.0439102823297477	0.974149212038678	NA	0.974131894734115	0.0240878462983701	0.00146594816834419	0.545710814255238	0.986225013166224	0.0377145674542317	NA	NA	NA	0.376507828422298	0.00296108947944506	NA	0.0765075137583814	0.0105468901072803	0.022093856615595	0.769082614089538	0.0740497836112468	0.895867987577453	0.887450748730521	0.00911020174246656	0.547627456766625	0.104732860575565	0.846668537773477	NA	0.851124411410151	0.989749398097634	0.534558680835567	0.485056589024462	0.945151848609984	0.957198249616619	NA	0.853788638032653	0.155175714095446	0.900920692602051	NA
ENSG00000120697	13	37523912	37574398	ALG5	0.641720868768476	0.641727430169095	0.641734892743751	0.641728389288204	0.641729152012369	0.641728304803416	NA	0.641725418864367	NA	NA	0.641729424483036	NA	0.641729427405836	NA	0.641729454087609	0.641732545949737	0.279625906027565	NA	NA	0.641729425931133	0.641729455400459	NA	0.641718164452431	1	0.995771311263351	0.920682869764197	0.987987027430394	0.898288480160513	0.999781866389109	0.994921938788701	0.917608085663617	0.923498068927873	0.871153063323606	0.960128355451044	0.939784636797896	0.9741316184084	0.542855435495757	0.787353862279746	0.751507585414307	0.969176606436463	0.600254903355306	0.594079597466509	0.964090231021233	0.769132816118175	NA
ENSG00000088035	1	63833261	63904233	ALG6	0.00867958671210578	0.221806630558596	0.153989470177589	0.0461132148064971	0.200391977210337	0.956119672109841	0.000203631404913282	0.000515717124599781	0.81656984158845	0.913671389466014	0.862599068194925	0.303457967118596	0.14953247493642	0.640665281525949	0.238890375261392	0.0921662546537553	NA	NA	NA	0.506541158537767	0.113444506841654	NA	0.440926817335972	0.00515896054947818	0.334939587440985	0.188742641771025	0.301297652946869	0.187995169742174	0.565653580532271	0.769131043995689	0.109506754196115	0.530820247183962	0.843312074791901	0.729812890754902	0.881462087513995	0.340885656844659	0.812349215001641	0.645794848909751	0.520410851596128	0.971119646379514	NA	0.593624592685235	0.803933606066089	0.522018392563785	0.761240908194714
ENSG00000159063	11	77811982	77850706	ALG8	0.218318179438001	0.271864471823107	0.393291833179535	0.389312348858407	0.0539612167040429	0.0620481533250215	0.0657821194454105	0.266713563993087	0.251315439413074	0.0217033175575163	0.0976670966309255	0.0812562622223353	0.105445048623027	0.140190728493197	0.11993974077591	0.0152536562652463	0.15556613744878	NA	NA	0.351367878325546	0.991077303193582	0.221739823949727	0.0144055200208278	0.176204145284545	0.2622718434018	0.181366799472061	0.17730572082327	0.213916745251464	0.935561039950236	0.969769337415099	0.760560733294789	0.814585109233005	0.218865116222875	0.932620947074317	0.832033964747452	0.101072986627405	0.396174190746244	0.757262975866766	0.80039043235097	0.240682913282184	0.461203952056951	0.215145843626018	0.186689158835055	0.283416900271248	0.870787740047149
ENSG00000086848	11	111652919	111742305	ALG9	0.350361667075481	0.484778225879674	0.609193312671268	0.776221027003533	0.859584106383608	0.642447274045798	0.882260342423727	0.885028379332572	0.46059581948252	0.391671054029643	0.419377080276052	0.747179865600394	0.561253656200544	0.262125181306134	0.138709868465717	0.670853943706365	NA	NA	NA	0.381117080704498	0.888584711093161	NA	0.651703303524725	1	0.949042853709562	0.38051673600425	0.891432818411564	0.591570111328332	0.894200462515236	0.962189682944997	0.554173911623427	0.987855162018386	0.732336096691171	0.444570933484317	0.184992764890522	0.1445048833418	0.832596189390506	0.858255428685746	0.228127380916241	0.434241257800977	NA	0.244215956153476	0.439890665352474	0.390967651112068	NA
ENSG00000171094	2	29415640	30144432	ALK	0.920524194852981	0.758461188962849	0.649999990437004	0.3475922133332	0.713597300904931	0.871457553860002	0.325033556587457	0.163383889398511	0.811736295614387	0.242181965484346	0.950607540325005	0.854699381791467	0.737932433239966	NA	0.901090901687437	NA	NA	NA	NA	NA	0.904509276392066	NA	NA	1	0.778782343206989	0.88879726725003	0.514691338592888	0.500037033944666	0.954503764290287	0.692752737259817	0.781491211175063	0.476701436985804	0.872565951655439	0.601795071288656	0.831881627826515	0.864171114951648	0.629613256856364	NA	0.879829875664466	NA	NA	NA	0.866004140775168	NA	NA
ENSG00000100601	14	78138747	78174363	ALKBH1	0.122549855894709	0.0469847158362898	0.101220081706468	0.0608425114088692	0.0601866589085618	0.061491084004836	0.100070337634072	0.0619218693492465	0.0815938971512792	0.0554786554499184	0.0797971798790896	0.0559617421769842	0.0644725674370303	0.0732505521363873	0.0873260283457622	0.139417443780722	NA	NA	NA	0.0589496724522604	0.067074973079534	0.098509132333234	0.462361859049314	0.106395878109842	0.521947607739773	0.0469473585288193	0.815243341218221	0.0660572876126545	0.160055525058216	0.306380404913485	0.107965219097264	0.0576926202148494	0.082718700100079	0.123896540042894	0.146596340412962	0.0395492490420838	0.454083179602234	0.197537577877462	0.119835946735714	0.296217127370629	NA	0.0502781738217019	0.343977210234777	0.42490903850212	NA
ENSG00000189046	12	109525996	109531436	ALKBH2	0.357721362524158	0.735848371940835	0.450407161124337	0.612999981676096	0.602364155103176	0.213563358117371	0.6591980269265	0.837119140037554	0.815369553501726	0.740744192215385	0.651953828249718	0.579700778563693	0.423245359310119	0.797145738431814	0.519542846088446	0.619884066258029	NA	NA	NA	0.706862484913777	0.608496153809661	NA	0.665893873205105	1	0.641739287314963	0.679962784677395	0.781772882089929	0.381297650519645	0.314240172246262	0.352714773223371	0.314546610099594	0.500428518058147	0.985436064247182	0.90984618843153	0.803857057230355	0.231589701622662	0.205265084954448	0.690190830806302	0.174780549728493	0.78717492987136	NA	0.896115585316533	0.486058117652901	0.714978609090622	NA
ENSG00000166199	11	43902361	43941816	ALKBH3	0.452019621818313	0.571325740945114	0.577378952271604	0.309219828133274	0.705781798639892	0.84563820226433	0.527318469411638	0.392930654304182	0.610022658772877	0.744810844578486	0.14748426852324	0.16611785722176	0.0360174924281312	0.163578124470921	0.240412422587943	0.624724104122013	NA	NA	NA	0.678166222348979	0.383267104036789	NA	0.188750083717833	0.478706114291111	0.281765428219577	0.514907396936692	0.372513191611287	0.249925088853774	0.534608393738922	0.658826852276204	0.633698747674562	0.45197266468991	0.462355886630788	0.94470436206824	0.19940751357247	0.205329049019371	0.300870753133771	0.181628795312195	0.226276214638037	0.547860783897314	NA	0.642418562248886	0.302644570081308	0.227574982177745	0.495938175556355
ENSG00000160993	7	102096685	102105323	ALKBH4	0.662671782628304	0.00916770039228891	0.000245587059419803	0.000659978560931537	0.452735716222258	0.99267670659737	0.312843788076177	0.0291946438680922	0.492594612507318	0.0298657174236731	0.0481275659695146	0.765558292272897	0.884488417240607	0.0141033681773057	0.30932133511914	0.00735224773185834	NA	NA	0.593100562902295	0.243718709241803	0.00139450586352313	NA	0.619775021648281	0.0109264227095268	0.324563564628832	0.154251474997489	0.0564468828477128	0.0496212841408548	0.560753690697994	0.206393566584668	0.828646169037198	0.691230483715957	0.999481559262661	0.394834432526159	0.091434098449627	0.536010267823486	0.402579351602948	0.861601544767819	0.0168577130770523	0.0599809528520503	NA	0.572319580990406	0.596230784647991	0.377624178625227	NA
ENSG00000091542	17	18086392	18113268	ALKBH5	0.597557366718007	0.169078749792002	0.161943895268415	0.194948179775473	0.353842738391614	0.0875968050164229	0.365914203186853	0.355141069709369	0.466863000317848	0.14505545258692	0.184000983322617	0.127522650790762	0.0246776357472414	0.185133329251779	0.141704461232592	0.652312681427323	NA	NA	0.00654632610465286	0.0842178595077658	0.361149331163321	NA	0.40396494322543	0.0701522930724491	0.0772888005545896	0.0146310522539159	0.187252836038328	0.0255906467169744	0.00160259591037817	0.0200453398824905	0.0538519876796166	0.00465920684921458	3.36626290652721e-05	0.00259647358608515	0.21547774731006	0.0239714301254652	0.000191076011712065	0.0418013293417054	0.113288808154303	0.487461482383779	0.406304943579111	0.0482776879924063	1.26030800855401e-05	0.0709165057842257	NA
ENSG00000125652	19	6372444	6375042	ALKBH7	0.0189295378386043	0.44231390543487	0.00875710540790232	0.306782649544032	0.161188342891163	0.141820561369548	0.904460450053065	0.825066378842957	0.261202598296214	0.358015144883779	0.426761371387716	0.856209995199632	0.487100889277981	0.81167353679	0.973376367958259	0.0558603947708299	NA	NA	NA	0.197210167539926	0.110809607252019	NA	0.310894137301484	0.268536526664698	0.518663999622048	0.830130670367845	0.809483983765734	0.50924968933509	0.441796794603712	0.943289709230647	0.838508742397379	0.271708635860955	0.214970338571009	0.289514880314124	0.876881859545865	0.866099741673251	0.858092725230696	0.441119722454498	0.992661028949513	0.429137253386843	NA	0.915881320564082	0.386074652498396	0.39054127872856	NA
ENSG00000137760	11	107373452	107436472	ALKBH8	0.397889207077554	0.220621191149993	0.509828606550308	0.25368529268651	0.504242678422458	0.275682741620613	0.225569633388127	0.119440289981047	0.438150431766318	0.14283792132852	0.170661864835176	0.178204294013206	0.461080338473277	0.399375950822544	0.288137591623618	0.834951126347543	0.424605219548372	NA	NA	0.624899662776309	0.443505141514736	NA	0.309525044722779	0.440779177564305	0.241603047140693	0.472968836415076	0.422720923101628	0.32983897927057	0.260333946535148	0.493480648614938	0.515223705567437	0.0280590536537987	0.547100801383829	0.366811776756663	0.366595171375177	0.395945944755645	0.373741131975918	0.481696922348803	0.162696322801249	0.885967556760582	0.446301720192601	0.51214813740909	0.426873656406919	0.436976344148044	NA
ENSG00000151360	2	3705785	3750261	ALLC	NA	NA	NA	NA	0.718456796813012	0.0168582114675424	NA	NA	NA	0.047760001588951	NA	NA	NA	NA	NA	0.251324247367095	NA	NA	NA	NA	NA	NA	NA	0.025975105433435	NA	0.88837780392522	NA	NA	0.91045295747655	0.549999420251531	NA	0.973029950538186	0.919642071288753	0.113217519383473	NA	NA	NA	NA	NA	0.615171674205036	NA	NA	NA	NA	NA
ENSG00000116127	2	73612886	73837920	ALMS1	0.579744754971969	0.870144437204828	0.0677174097465028	0.526617582153052	0.816936863197262	0.830996291723841	0.729883083765186	0.163152695957165	0.878996260532378	0.361541959756727	0.635071961314679	0.477555580886121	0.806304752939477	0.525427091630133	0.592306568340279	0.805162100844173	NA	NA	0.977402893185957	0.889811335553464	0.894067723760346	0.964738068854287	0.940018499430482	1	0.946037602490458	0.597822040157748	0.971162873199285	0.678974848986337	0.689185105279921	0.725339594751419	0.969907091533042	0.145125920661047	0.742701815297178	0.0399872348408564	0.853367861224517	0.581406919849278	0.820911952258093	0.257245051872971	0.962752179605253	0.833631938147729	0.629694538739893	0.896335625787212	0.842098181335202	0.913638853820629	0.766819882186824
ENSG00000108839	17	6899384	6914055	ALOX12	NA	NA	NA	NA	NA	NA	NA	NA	NA	NA	NA	NA	NA	0.239438722256117	NA	NA	NA	NA	NA	NA	NA	NA	0.869264337193138	0.421546542796604	NA	NA	NA	NA	NA	NA	NA	NA	NA	NA	NA	NA	NA	0.471653075540295	NA	NA	NA	NA	NA	0.885668010937236	NA
ENSG00000262943	17	6757180	6857426	ALOX12P2	NA	NA	NA	NA	NA	NA	NA	NA	NA	NA	NA	NA	NA	NA	NA	NA	NA	NA	NA	NA	NA	NA	NA	NA	NA	NA	NA	NA	NA	NA	NA	NA	NA	NA	NA	NA	NA	NA	NA	NA	NA	NA	NA	NA	NA
ENSG00000161905	17	4534197	4545589	ALOX15	0.00842878897161543	0.288689747157244	0.251077687644092	NA	0.0618034078839717	0.0612110895273689	0.0155688383397754	0.0446579099342894	0.489258558258244	0.0319487180760958	0.79359494961773	0.193925359549216	0.518068992419334	0.139064188014012	0.21590115486653	NA	NA	NA	0.0228302953991331	NA	0.238590103012024	0.0222878998996354	0.764346837394582	0.00819274190661956	0.0781268897385283	0.245529671923962	0.897017552677602	NA	0.675911536501659	0.514075523165334	0.0103066736165559	0.0640814182487028	0.012035040358584	0.302239502030777	0.969033730884434	0.840370816038952	0.218559206619275	0.969172234338972	0.130654272816398	NA	NA	NA	0.577188580082993	0.977042716627439	NA
ENSG00000179593	17	7942335	7952452	ALOX15B	NA	NA	NA	NA	NA	NA	NA	NA	NA	NA	NA	NA	NA	NA	NA	NA	NA	NA	NA	NA	NA	NA	NA	NA	NA	NA	NA	NA	NA	NA	NA	NA	NA	NA	NA	NA	NA	NA	NA	NA	NA	NA	NA	NA	NA
ENSG00000012779	10	45869661	45941561	ALOX5	NA	0.604199994516131	0.0341888102920095	0.25622249718732	0.936882980997973	0.283100015651421	NA	0.219052335607591	NA	NA	0.859862511578004	0.136295752548204	0.679304031187444	0.916954732321374	0.501088007815537	NA	0.0682694116354095	NA	0.157679426562981	0.576872855808341	0.176840696637701	0.225802254535091	0.789839853252659	0.319713868561145	NA	0.549648155632896	0.0400917422879552	0.829337550548775	0.554828125851423	0.316553980908659	NA	0.0298265183932723	NA	NA	0.812891135877648	0.270081892066766	0.385042792897911	0.293569637762161	0.550914831470931	NA	0.0291430817402576	0.191590987927691	0.178451139180543	0.432504925491758	0.612896582294867
ENSG00000132965	13	31309645	31338556	ALOX5AP	0.749057841123415	0.00822556784980101	0.0288343208983667	0.108521885476689	0.446633608618595	0.486482676918713	0.082654573431455	0.73826765155547	0.134394686042248	0.0259752983894576	0.00172402195421985	0.00923772601354687	0.00900099653075447	0.0575085781574561	0.00820106850841108	0.115036288736983	NA	NA	0.0126296450546621	0.360350185315733	0.00317287249807098	0.0781192872704798	0.00616831300446244	0.00746280314154468	0.685291272412969	0.0200865059395364	0.25778999966711	0.211183543408158	0.769291016317822	0.556819859826734	0.306243580432509	0.74352464090327	0.47142342194219	0.193402989350507	0.289836180732951	0.0369255324878597	0.271140923761098	0.32872302536978	0.0159132368181861	0.225274898216415	NA	0.43613684109625	0.0532770875231245	0.0100432059239776	0.174449210961222
ENSG00000163295	2	233320833	233324742	ALPI	NA	NA	NA	NA	NA	NA	NA	NA	NA	NA	NA	0.00148446454337042	NA	NA	NA	NA	NA	NA	NA	NA	0.536275236793913	NA	NA	0.00296672545176047	NA	NA	NA	NA	NA	NA	NA	NA	NA	NA	NA	0.535254767381736	NA	NA	NA	NA	NA	NA	0.375160872256951	NA	NA
ENSG00000073331	4	113206665	113363776	ALPK1	0.00995547197279661	0.791278490247036	NA	NA	NA	0.16131213227094	0.0217893676718804	0.709724881096504	0.733441850582843	0.0254041369925469	0.5258173825456	0.106930640034059	0.429029083623329	0.00576609451627838	0.783975363036797	0.0636246051533693	NA	NA	0.00179112144626549	0.279379124707926	0.526618044459863	0.232640289034036	0.385143205941699	0.0153083482487206	0.0107234346559468	0.55253162090264	NA	NA	NA	0.845829082124382	0.904051712286783	0.17773298467083	0.869784422761277	0.478864481303402	0.837357713503509	0.72918202461903	0.609221719442843	0.328381981578124	0.573643967299512	0.437999093113184	0.637509646876013	0.593396004362575	0.885856942341228	0.0247550021907986	0.969384656915483
ENSG00000198796	18	56148479	56296189	ALPK2	NA	NA	NA	NA	NA	NA	NA	NA	NA	NA	0.839537231719051	0.119399270688724	NA	0.228349044642546	NA	0.0773548038866723	NA	NA	NA	NA	0.341150955252506	NA	0.623643132993813	0.284532193158367	NA	NA	NA	NA	NA	NA	NA	NA	NA	NA	0.851423009164095	0.0884704963840903	NA	0.214237270029685	NA	0.05353293957179	0.609888997647563	NA	0.363568039309475	0.79399077297964	0.425137362518997
ENSG00000136383	15	85359911	85416713	ALPK3	NA	NA	NA	NA	NA	NA	NA	NA	NA	NA	0.327042771376972	NA	0.947739546912182	0.392028858008371	0.329013423952296	NA	NA	NA	NA	0.416272414678822	NA	NA	NA	0.511880667496432	NA	NA	NA	NA	NA	NA	NA	NA	NA	NA	0.835818269864599	NA	0.25842937310957	0.551004667757076	0.437669792429918	NA	NA	0.715533934817933	NA	NA	NA
ENSG00000162551	1	21835858	21904905	ALPL	0.261762886675324	0.354787122581533	0.795545113897496	0.61764100051109	0.281385695546078	0.497722333825353	0.666279414415079	0.558151674067702	0.768677325740655	0.471014976513169	0.535665880396695	0.154176135720878	0.815018625008166	0.747089937952049	0.12104775486993	0.951573800360277	NA	NA	NA	0.100630108489748	0.200616300062363	NA	0.593983806176454	0.826230167008726	0.109823609944743	0.0475555679570648	0.992256291658947	0.943934582279522	0.117561185355426	0.0919162942391207	0.799260442930149	0.73111683668272	0.440885220314582	0.142819637856623	0.74294432226327	0.00987852841729767	0.723267728648629	0.369160565111733	0.176317860928981	0.911129448274665	NA	0.0684235818172775	0.463742933419668	0.468309653346101	NA
ENSG00000163283	2	233243244	233247599	ALPP	NA	NA	NA	NA	NA	NA	NA	NA	NA	NA	NA	NA	NA	NA	NA	NA	NA	NA	NA	NA	NA	NA	NA	NA	NA	NA	NA	NA	NA	NA	NA	NA	NA	NA	NA	NA	NA	NA	NA	NA	NA	NA	NA	NA	NA
ENSG00000163286	2	233271553	233275424	ALPPL2	NA	NA	NA	NA	NA	NA	NA	NA	NA	NA	NA	0.0926753134174509	NA	NA	NA	NA	NA	NA	NA	NA	NA	NA	NA	0.0926753134174509	NA	NA	NA	NA	NA	NA	NA	NA	NA	NA	NA	0.0549111201865859	NA	NA	NA	NA	NA	NA	NA	NA	NA
ENSG00000003393	2	202565277	202645912	ALS2	0.03042918880914	0.327395703171901	0.817324878540898	0.448065861123979	0.118714329072605	0.0222779052951355	0.957151038606924	0.599012858821772	0.375776430048461	0.285560505113436	0.145872470082514	0.989554830714236	0.109169214571248	0.0751611143733586	0.830787620447632	0.177321623869167	NA	NA	0.212279958266314	0.48944703891135	0.880521778856587	0.20615663372191	0.604635466805809	0.391842205026496	0.146769221420426	0.384765352370397	0.544983731652298	0.633548705380196	0.487686190341424	0.220857816452382	0.702970704362343	0.889839660040631	0.650429153689424	0.194454384697484	0.81526112394958	0.508467398189469	0.138656040675655	0.662044066514152	0.375942127628292	0.308842429047988	NA	0.748292193513667	0.675453178263678	0.384097867959927	0.348856756323665
ENSG00000178038	3	46710487	46735194	ALS2CL	0.0660145304134177	0.168684272759479	0.0587446113180067	0.0492023135874621	0.180524687683029	0.258986518103491	0.0321355354103717	0.0233434235120965	0.774552498743101	0.236741400719917	0.149958188134858	0.12115524410084	0.0224750936415304	0.0757050118875747	0.0149259031760771	0.980578222378519	NA	NA	NA	0.209415930987604	0.900840671778583	0.594063578353908	0.377746358924271	0.158924017427634	0.117879073318171	0.733208549586937	0.0545234496023402	0.020452837861644	0.918239804143824	0.231037645026661	0.0225772939478459	0.0668833770031723	0.903342689660649	0.250702780451783	0.0779124171939686	0.149352983777562	0.0330087198066032	0.197353173507035	0.215295521056075	0.186918094016238	0.204348672787113	0.902359237121495	0.192366133199875	0.0474085874164872	0.648676950471582
ENSG00000155754	2	202352148	202483901	ALS2CR11	NA	0.475441596818692	0.479052564814856	0.938935871166385	NA	NA	0.839359114295039	0.671050390103961	0.956548192277496	NA	0.669721267600192	0.327393492659855	0.834807634213008	NA	0.570477820375726	NA	NA	NA	NA	NA	0.813387636075936	NA	NA	1	NA	0.560525051325842	0.370778678417818	0.390938319337888	NA	NA	0.671547521907908	0.867537630697155	0.564005496778433	NA	0.809659687494691	0.958913178659739	0.916569632383012	NA	0.18796215934064	NA	NA	NA	0.838728593125125	NA	NA
ENSG00000155749	2	202152994	202222121	ALS2CR12	0.156518949673312	0.145538050614603	0.155549874941081	0.286981079913687	0.157846404833156	0.311304702809992	0.124443132799461	0.0632556021667852	0.224947033918017	0.140014974495321	0.152750878662183	0.191562688223119	0.171362532448334	0.377677319554368	0.433032011708661	0.65099999538567	NA	NA	NA	0.185167997482085	0.865112651064144	0.705260131322841	0.0288870006925107	0.285138199831024	0.62418087622415	0.148252219904847	0.960758681179311	0.5319974537027	0.440077158970006	0.959371220935167	0.0142110326459272	0.150096669674485	0.248232191345718	0.211428928299119	0.0159356018420652	0.873932435267141	0.0139770746467063	0.245073204548769	0.153809346076681	0.00747359278035143	NA	0.0716262833079545	0.361832136632679	0.00382735088860417	0.246885167365233
ENSG00000180318	12	85673885	85695562	ALX1	NA	NA	NA	NA	NA	NA	NA	NA	NA	NA	NA	NA	NA	NA	0.417390167307961	NA	NA	NA	NA	NA	NA	NA	NA	0.417390167307961	NA	NA	NA	NA	NA	NA	NA	NA	NA	NA	NA	NA	NA	NA	0.419236134067897	NA	NA	NA	NA	NA	NA
ENSG00000156150	1	110602616	110613322	ALX3	NA	0.337890371868526	NA	NA	0.970187245868435	0.5559145845168	NA	NA	0.832525032738153	NA	NA	NA	NA	NA	NA	NA	NA	NA	NA	NA	NA	NA	NA	1	NA	0.912245595148633	NA	NA	0.75750347654187	0.639152189577026	NA	NA	0.291674618166575	NA	NA	NA	NA	NA	NA	NA	NA	NA	NA	NA	NA
ENSG00000052850	11	44281994	44331716	ALX4	NA	0.447906757182664	NA	0.739955240027282	0.817420671805112	NA	0.979097814052719	0.785999997494061	0.160974999599508	NA	NA	NA	NA	NA	NA	NA	NA	NA	NA	NA	NA	NA	NA	0.827201064218242	NA	0.802552731441514	NA	0.715138672312466	0.890075801259496	NA	0.936027203523475	0.620936131687111	0.117216874967963	NA	NA	NA	NA	NA	0.877859895668026	NA	NA	NA	NA	NA	NA
ENSG00000183684	17	79845713	79849462	ALYREF	0.00114310108304039	0.00302426110460486	0.643490561743383	0.155396841035763	0.00443693390418841	0.0337053655084648	5.45265484767515e-05	0.0112179016326171	0.000899239519135887	0.00669010938240077	0.0263542749182848	0.432392895959368	0.972406813988891	0.621734096131402	0.18257283152111	0.0111186651357722	NA	NA	NA	0.0917213277220408	0.300059871148794	NA	0.338609704592911	0.00268996694918078	0.920564063069177	0.116396582585367	0.455791517274242	0.675911980584844	0.172976292810072	0.0977236661005426	0.0585034250838358	0.65169715904484	0.807154119637371	0.31001424604854	0.509325380157028	0.46157101515508	0.480272676694507	0.7968522949391	0.26153798592713	0.729198338949209	NA	0.57233611543618	0.499646481442162	0.0129722497501102	NA
ENSG00000242110	5	33986283	34008220	AMACR	0.933890810157575	0.990099011029917	0.917324790546606	0.863959062839287	0.686186830553245	0.950179563749726	0.866563613479262	0.700975941402115	0.268573640752704	0.359407218719564	0.44852189670555	0.853178823509558	0.925515288120758	0.307325094561569	0.418394435386149	0.403225996468582	NA	NA	0.705481628340437	0.240014830597839	0.764968187240329	NA	0.787775193238717	1	0.808396712404988	0.800128210642523	0.75244028673533	0.735581489746424	0.753306091846434	0.992618110786473	0.741668150543591	0.814409270695821	0.275393135113258	0.39417170473432	0.701143068638939	0.807163055665096	0.85592238758461	0.497655409724044	0.665645796172215	0.672604497910504	0.849419743806791	0.215218468692629	0.794942433404375	0.785767017139591	NA
ENSG00000178522	4	71457973	71473005	AMBN	NA	0.945202294627576	NA	NA	NA	NA	NA	0.94523500963376	0.945193828403186	0.945200012486732	NA	NA	NA	NA	NA	NA	NA	NA	NA	NA	NA	NA	NA	1	NA	0.897398071174731	NA	NA	NA	NA	NA	0.789097322379522	0.907223755034763	0.905152524072093	NA	NA	NA	NA	NA	NA	NA	NA	NA	NA	NA
ENSG00000106927	9	116822407	116840752	AMBP	NA	NA	NA	NA	NA	NA	NA	NA	NA	NA	NA	NA	NA	NA	NA	0.651689306779218	NA	NA	NA	0.865199996062006	NA	NA	NA	1	NA	NA	NA	NA	NA	NA	NA	NA	NA	NA	NA	NA	NA	NA	NA	0.277774346447734	NA	0.917513278514937	NA	NA	NA
ENSG00000110497	11	46417964	46615675	AMBRA1	0.179797015797656	0.630202350270135	0.147677714411133	0.0846694910043808	0.0828512388836377	0.237941243617436	0.110727731773866	0.124477957118504	0.0774936645213679	0.0603212154394232	0.0826795510324154	0.0549117902151808	0.552318608145273	0.16149213596345	0.11069548403265	0.402431275525845	NA	NA	NA	0.300272347062743	0.35373394280813	NA	0.0725108077592267	0.171681978594798	0.483054727134621	0.00237699134048958	0.893277858769262	0.190917305841268	2.69816870832453e-05	0.919136930547014	0.0950997990942697	0.396181337282815	0.0821729788903717	0.958787780977348	0.0613118759148388	0.372286826566057	0.293298402071866	0.0192517947407135	0.0152188382668785	0.871409447738092	NA	0.812872804602753	0.389792077041525	0.14744413298626	NA
ENSG00000123505	6	111195973	111216916	AMD1	NA	0.370036605520126	0.279099994809369	NA	NA	0.261602222544631	0.505121342072913	NA	0.960363096280567	0.0904406475932777	0.852545121443481	0.598786268869376	NA	0.637817204996878	0.0610864862562205	NA	NA	NA	NA	NA	NA	0.199823554292029	0.577958074623139	0.543455211389107	NA	0.598381287071092	0.577406162507057	NA	NA	0.292774670890902	0.158691520788988	NA	0.902732989079267	0.076602991921858	0.999426398713881	0.482790682450788	0.848842229144835	0.922788134014411	0.463951648156503	NA	NA	NA	NA	0.510295332970568	0.589594936066674
ENSG00000139344	12	96337071	96362370	AMDHD1	0.0447317412390529	0.537058632358774	0.954023219316707	0.628033302235542	0.2355481025978	0.358387960329857	0.543360372094414	0.535803924514819	0.216242151704487	0.424962118113164	0.462292513332458	0.490635379568866	0.510099887636019	0.358974840121736	0.680317011496981	0.46741792691625	0.530535437122128	NA	NA	0.543111788766058	0.626398219018154	0.866156394644994	0.179744438222428	0.718115104651966	0.535643899846803	0.402771171936631	0.766843833021686	0.110225830129452	0.471087937212773	0.692657048451675	0.214307549158078	0.598779216853786	0.368311232586123	0.469387339044085	0.800085065570859	0.511472763343496	0.541031476125483	0.969840525907312	0.557160125810568	0.424073007706451	0.881230553110925	0.740781277855764	0.899323464757829	0.495377660281716	0.898789973178492
ENSG00000162066	16	2570358	2581423	AMDHD2	0.238614213367661	0.389796772274071	0.178215696034513	0.242101452120597	0.385050915154255	0.0295099994168649	0.0226658849957181	0.224530355805879	0.0194499947559391	0.285123449008149	0.0282163043804597	0.700185926292822	0.0140365727540124	0.562305731956652	0.0802802266872034	0.0503709109672178	NA	NA	NA	0.010132575161701	0.677576744087425	NA	0.469839270737904	0.0781509719588843	0.511902347886431	0.107309949306926	0.169444545418933	0.632342864874848	0.452089437272096	0.792080546007712	0.128313773117145	0.207491426239528	0.29294175195091	0.317653091190033	0.633321057842499	0.538867220644442	0.0207911231314517	0.369867246922972	0.891799755962637	0.67713898700969	0.347693331221083	0.225490974914082	0.883069629550899	0.842423689184246	NA
ENSG00000165566	13	25735822	25746426	AMER2	0.778784213703308	0.956078144900055	0.170776130930494	0.720804115183305	0.484514720830531	0.838945421486056	0.463464454393522	0.605800697938681	0.0835875452881331	0.67517305358512	NA	NA	NA	NA	NA	NA	NA	NA	NA	NA	NA	NA	NA	0.806816292204569	0.964374829335854	0.671230824462199	0.727264283710778	0.953793200431265	0.718728134807306	0.960572655625692	0.790383777498846	0.989477238520641	0.709683532019858	0.686598716274258	NA	NA	NA	NA	NA	NA	NA	NA	NA	NA	NA
ENSG00000159461	16	56395364	56459450	AMFR	0.947724084159904	0.853568340414362	0.521605611288941	0.549117905548879	0.153107914122953	0.232204546462999	0.0793038795233544	0.90981952923054	0.126398964392101	0.786412820423224	0.0289515258005409	0.166385521956972	0.0202686950979891	0.0429947433273867	0.103862562753122	0.00733160546701491	NA	NA	0.481162742990665	0.413974851909451	0.709746972197299	NA	0.746564294063899	0.21026325914964	0.272343628780652	0.811282313202515	0.636625539225406	0.912367088552966	0.92839541480364	0.561599876071712	0.663662764065259	0.881464744199203	0.901124258485325	0.847381066510323	0.508744360362885	0.598082127302083	0.545428522922546	0.192954032034111	0.933387911463137	0.0717598076309231	0.0684873050026038	0.484689877676012	0.371280715892844	0.471284641891032	0.745758916043062
ENSG00000104899	19	2249308	2252072	AMH	0.817580717365206	0.0823411386291932	0.0529653569677973	0.043747210181315	0.031931768833601	0.0443219901521525	0.782368417554805	0.497141536979289	0.36577246186419	0.0152804322840634	0.0708021351207443	0.628036429367244	0.0641126914831316	0.764821305527213	0.164997467322506	NA	NA	NA	0.945277566653661	0.721878869178005	0.770923893354841	0.776539474162213	0.769220470538094	0.161553349786405	0.671810814830703	0.179799560176612	0.214544091038558	0.175073468619463	0.0326575369463615	0.271779900021515	0.321561563689978	0.769595288971104	0.526225454547597	0.00722654201903196	0.205519999667565	0.76536668883583	0.0980771133615584	0.671915653084063	0.333084738647101	NA	NA	0.823538020054248	0.551438515121413	0.929285293335191	NA
ENSG00000135409	12	53817639	53825318	AMHR2	NA	NA	NA	NA	NA	NA	NA	NA	NA	NA	NA	NA	NA	NA	NA	NA	NA	NA	NA	0.126901874017748	NA	NA	NA	0.126901874017748	NA	NA	NA	NA	NA	NA	NA	NA	NA	NA	NA	NA	NA	NA	NA	NA	NA	0.322985437894744	NA	NA	NA
ENSG00000160593	11	118064455	118095809	AMICA1	NA	NA	0.955029859808097	0.809692344011748	NA	NA	NA	NA	NA	NA	0.0064330021160244	0.370019381004346	NA	0.194308129122225	NA	NA	0.978389102897008	NA	0.250458035466576	NA	0.319071627260501	0.179638379108128	0.218432458212998	0.140488607699973	NA	NA	0.390708968995808	0.430217528067097	NA	NA	NA	NA	NA	NA	0.0864315363314076	0.774130543131046	NA	0.230024743371375	NA	NA	0.713493416568493	NA	0.713509813792934	0.407212347394791	NA
ENSG00000181754	1	110046797	110052360	AMIGO1	0.0151347756935481	0.0712107995215091	0.163713482937741	0.0820947934663447	0.699923103809653	0.388515903833013	0.00984078993054125	0.0366451005687204	0.132113628820935	0.122827071069954	0.751836908842165	0.199877903958295	0.3839771687465	0.0405372358751194	0.0943951739240809	0.0371090674107499	0.0767096738356271	NA	NA	0.247006359428239	0.0191716473856479	0.254763230031906	0.02803392746112	0.0861247118126918	0.307129439900752	0.178964428595278	0.243700820998835	0.540455686123567	0.668408716808101	0.822889080727297	0.915008707946732	0.791728308417454	0.172699366886398	0.950968737941823	0.844209087768854	0.571563551043449	0.635143379223778	0.676343655556421	0.607262150642996	0.778806705280318	0.828973941991035	0.897070056062294	0.660228346659493	0.346065802316891	0.953159527458121
ENSG00000139211	12	47469490	47473734	AMIGO2	0.829700003072712	0.426373517015192	NA	NA	0.629244791290081	0.2000299508068	NA	0.0738617307325049	0.322621819856884	0.468600012936471	0.131377209140355	0.695380740330155	0.881387854459297	0.421544878052579	0.29640636929072	NA	NA	NA	NA	0.236599977537199	0.167637567525281	0.960990668071677	0.514977835436263	0.59939780350045	0.842730067437214	0.922947038497145	NA	NA	0.792454625134119	0.486730078226771	NA	0.117364052959031	0.774711713271648	0.341178580403866	0.386109582138142	0.754723094745155	0.634647358070344	0.443615056555439	0.492261011247199	NA	NA	0.737820008745509	0.916043221990707	0.401705338134298	1.54208593624066e-05
ENSG00000176020	3	49754267	49761349	AMIGO3	2.70972153249645e-05	0.054475741409898	0.00109801097859159	0.400285547948581	0.00569846134559328	0.00106807263523238	0.622654343149149	1.49421387937905e-06	0.00363948172091287	0.521350308848342	0.42096450800826	0.320110291250671	0.108092736820157	0.327614251706734	0.13884616051832	0.628775141740303	NA	NA	NA	0.420106487968081	0.106629413056617	NA	0.000378683939022417	4.66553845047679e-05	NA	NA	NA	NA	NA	NA	NA	NA	NA	NA	NA	NA	NA	NA	NA	NA	NA	NA	NA	NA	NA
ENSG00000144233	2	128619204	128643496	AMMECR1L	0.903817704446605	0.652589863347993	0.551271000731622	0.504316726577864	0.948781079497169	0.963392112151501	0.600257301228046	0.940247647544049	0.656077243063749	0.502604160669477	0.466976688273666	0.533827542096562	0.367628623160365	0.630028553875982	0.660831204968653	0.650360205352324	NA	NA	NA	0.921527011456085	0.310933969230813	NA	0.740927629637941	1	0.950638220074807	0.355024778151981	0.670064688107602	0.973187877180435	0.392155254464301	0.685586358759467	0.682371323386848	0.658725832289607	0.0971283663246734	0.964676128403914	0.869827175557514	0.546222268275355	0.42589905960409	0.898871618936162	0.92807963490462	0.578548756889006	NA	0.671800719946594	0.688953186701634	0.813174237120313	NA
ENSG00000166126	14	103388993	103399933	AMN	NA	NA	NA	NA	NA	NA	NA	NA	NA	NA	0.403591063591728	0.454327712925598	NA	0.713439748362943	NA	0.658795450370422	0.183473342122039	NA	NA	NA	0.481993471099179	0.183647488954826	NA	0.657409929401803	NA	NA	NA	NA	NA	NA	NA	NA	NA	NA	0.367185458048865	0.463629440892745	NA	0.460424092746508	NA	0.501273051036973	0.101098884308347	NA	0.0348377696568103	NA	NA
ENSG00000166025	11	94439597	94609918	AMOTL1	NA	NA	NA	NA	NA	NA	NA	NA	NA	NA	NA	NA	NA	NA	NA	NA	NA	NA	NA	NA	NA	NA	NA	NA	NA	NA	NA	NA	NA	NA	NA	NA	NA	NA	NA	NA	NA	NA	NA	NA	NA	NA	NA	NA	NA
ENSG00000114019	3	134074716	134094321	AMOTL2	0.337278058408203	0.260028059403576	0.290438045738633	0.259264212969356	0.252177809529055	0.30837755546896	0.806327765583167	0.665648708682154	0.388222465165024	0.560580902727561	0.650569568660645	0.354937636661749	0.736130314332784	0.503638801062287	0.380216100875408	0.245428781642387	NA	NA	NA	0.332323960892301	0.386004289401627	NA	0.830299994466501	0.549155377916874	0.441302072455948	0.274727551156288	0.389171711115934	0.299455343071003	0.356068730162531	0.361865755172365	0.7244838413345	0.65903755700956	0.411565106784184	0.432898547600579	0.699073061718606	0.373921030889733	0.717350238913066	0.626229611619809	0.665757318380542	0.122990848974895	NA	0.32348489577795	0.551027034961854	0.846747014304766	NA
ENSG00000116748	1	115215719	115238239	AMPD1	NA	NA	NA	NA	NA	NA	NA	NA	NA	NA	NA	NA	NA	NA	NA	NA	NA	NA	NA	NA	NA	NA	NA	NA	NA	NA	NA	NA	NA	NA	NA	NA	NA	NA	NA	NA	NA	NA	NA	NA	NA	NA	NA	NA	NA
ENSG00000116337	1	110158726	110174673	AMPD2	NA	0.879300003157795	0.879300003157795	0.879300003157795	0.879300003157795	0.879300003157795	0.879300003157795	0.879300003157795	0.879300003157795	NA	NA	NA	0.879300003157795	0.879300003157795	NA	0.879300003157795	NA	NA	NA	0.879300003157795	NA	NA	0.879300003157795	1	0.988846224074725	0.94078660133056	0.607778753421821	0.83030394199197	0.934178470526894	0.987440246431365	0.661366716643267	0.438511785785105	0.423922370088053	0.679186028893852	0.94438471812822	0.714597880989933	0.547456619958345	0.246263218467184	0.68483190472292	0.897466992218167	NA	0.862936173099249	0.953399915484092	0.927123636094031	NA
ENSG00000133805	11	10329860	10529126	AMPD3	0.0467639317462351	0.726671763423318	0.419880297438305	0.928826855442028	0.246689065093319	0.99817584145328	0.234188447743611	0.893807523960585	0.446287610246073	0.999572271293558	0.876687749168953	0.350839126859589	0.667142514471734	0.74952128559918	0.812569052430822	0.554140327328631	0.894722717444368	NA	NA	0.847561545626317	0.924066607954202	NA	0.780035731606737	0.641667140812888	0.0649919898493205	0.689714591053885	0.762660738751337	0.937480194415356	0.471028104667248	0.286807130221309	0.388843353833126	0.813454894895343	0.522096759765814	0.994113674371821	0.710391877898946	0.189063559694611	0.781043443013676	0.68317884072809	0.507627816685368	0.659090368513002	0.920848310512058	0.900822930904208	0.903735871908748	0.593279457965554	0.855791585860785
ENSG00000078053	7	38423305	38671167	AMPH	0.062968538278271	0.0801405910258423	0.0406172046578227	0.000301985777423622	0.00279760040810703	0.0413522688225477	0.70032354033599	0.598557594592063	0.713760431028953	0.124399950835668	0.0169294889686137	0.0411592881548059	0.0675216534423962	0.768527496027357	0.173231015169575	NA	NA	NA	NA	NA	0.00298007989655264	0.00090792616205762	0.366007480829418	0.00807107372883809	0.0132647240291752	0.148243883977239	0.0372230285813273	0.000392247143152123	0.00240993806260928	0.0129879418893908	0.21954150819662	0.942893596722588	0.91774745519046	0.122483347347364	0.0129699313582717	0.0462123098483395	0.0973243403807344	0.772190090993516	0.409374422513583	NA	NA	NA	0.00265216790389362	0.380132899846905	0.434359757418435
ENSG00000145020	3	49454211	49460186	AMT	0.0200357513847051	0.0190036829128266	0.015021705409183	0.0306232859966904	0.00605761688283742	0.0144349092358054	0.00289085236911641	0.00456093988839024	0.0203812118452894	0.13825606850861	0.00199221783054807	0.0209624163116033	0.00395209234853775	0.0139832521055897	0.00253198494109142	3.53111536877028e-06	NA	NA	NA	0.0322708486409603	0.0867069232097335	0.0419684563566612	0.0576418298381186	5.36704366073115e-05	1.32616253548252e-67	6.6026596965048e-267	4.34674794324259e-156	0.00155826656593145	3.04310244551634e-60	3.7999324902867e-111	0	5.9711069847781e-44	0.000105450633664798	1.26811683473122e-77	1.75752184908731e-191	2.79034941256441e-68	0.00543451565403595	5.10972485086345e-114	3.23687226458066e-35	6.2903178868034e-07	NA	8.2598989429854e-71	4.34643364903383e-64	1.2220503358109e-45	0.324749535000041
ENSG00000187689	4	71384257	71398459	AMTN	NA	NA	NA	NA	NA	NA	NA	NA	NA	NA	NA	NA	NA	0.303274716708174	NA	NA	NA	NA	NA	NA	NA	NA	NA	0.303274716708174	NA	NA	NA	NA	NA	NA	NA	NA	NA	NA	NA	NA	NA	0.444435970955018	NA	NA	NA	NA	NA	NA	NA
ENSG00000237763	1	104197912	104207173	AMY1A	NA	NA	NA	NA	NA	NA	NA	NA	NA	NA	NA	NA	NA	NA	NA	NA	NA	NA	NA	0.995148338457409	NA	NA	NA	0.995148338457409	NA	NA	NA	NA	NA	NA	NA	NA	NA	NA	NA	NA	NA	NA	NA	NA	NA	0.931771062338744	NA	NA	0.539985566020748
ENSG00000174876	1	104230037	104239302	AMY1B	NA	NA	NA	NA	NA	NA	NA	NA	NA	NA	NA	NA	NA	NA	NA	NA	NA	NA	NA	0.743218388735462	NA	0.457700014262403	NA	0.705910725469003	NA	NA	NA	NA	NA	NA	NA	NA	NA	NA	NA	NA	NA	NA	NA	NA	NA	0.802147125725103	NA	NA	0.482001374958399
ENSG00000187733	1	104293028	104301312	AMY1C	NA	NA	NA	NA	NA	NA	NA	NA	NA	NA	NA	NA	NA	NA	NA	NA	NA	NA	NA	0.313462492291969	NA	NA	NA	0.313462492291969	NA	NA	NA	NA	NA	NA	NA	NA	NA	NA	NA	NA	NA	NA	NA	NA	NA	0.235227008845055	NA	NA	0.483247194037761
ENSG00000243480	1	104159999	104168402	AMY2A	NA	NA	NA	NA	NA	NA	NA	NA	NA	NA	NA	NA	NA	NA	NA	NA	NA	NA	NA	0.499292394473945	NA	NA	NA	0.499292394473945	NA	NA	NA	NA	NA	NA	NA	NA	NA	NA	NA	NA	NA	NA	NA	NA	NA	0.983166553714633	NA	NA	0.503764282341969
ENSG00000240038	1	104096437	104122156	AMY2B	NA	NA	NA	NA	NA	NA	NA	NA	NA	NA	NA	NA	NA	NA	NA	NA	NA	NA	0.55670888053689	0.812899275965041	NA	0.0417196552298836	NA	0.201636434207517	NA	NA	NA	NA	NA	NA	NA	NA	NA	NA	NA	NA	NA	NA	NA	NA	NA	0.542935381026007	NA	NA	0.135668835820359
ENSG00000174945	7	2719156	2815134	AMZ1	0.169726702142937	0.117338420561731	0.176646509911235	0.135463251153502	0.22153896552458	0.206997989841608	0.139978685873146	0.360825228075265	0.144218146554324	0.19928590240366	0.213864940559502	0.0542484342461935	0.271615474651212	NA	0.937895399612621	0.223835542348244	NA	NA	NA	NA	0.284530745837034	0.084840001306746	NA	0.317696285428343	0.0474688853942604	0.0449360984863541	0.129989452770702	0.0721726901291385	0.129912869645915	0.109361867648013	0.0616531760086622	0.269333612964987	0.145493469376589	0.233245830280245	0.205645556484817	0.030915091631962	0.368874588940768	NA	0.778950933720709	0.157958924990754	NA	NA	0.272856093061861	NA	0.0903305774783185
ENSG00000196704	17	66243715	66253297	AMZ2	0.343415832197649	0.479516788725614	0.938463875063408	0.128474220210093	0.900824818526357	0.717468021640336	0.338309481389395	0.179396897543583	0.406640629264676	0.921059587637444	0.0972318369062358	0.609154506841481	0.140912846647933	0.573614515279311	0.379676099351691	0.239907617600451	NA	NA	NA	0.199823302499863	0.1611686890057	NA	0.415890405546502	0.54022163593105	0.804245472203009	0.846214157777927	0.954064456071359	0.73318614557296	0.764759175653761	0.96933808930015	0.982879767830032	0.587327325007461	0.78733231921213	0.97650335900916	0.923085354320238	0.742672586814941	0.50065115739392	0.998158012889589	0.649030905681924	0.81604280453529	0.597396069219487	0.97942704809665	0.935622172751961	0.955354445266994	0.702458913990452
ENSG00000214174	17	62962668	62971694	AMZ2P1	NA	NA	NA	NA	NA	NA	NA	NA	NA	NA	NA	NA	NA	NA	NA	NA	NA	NA	NA	NA	NA	NA	NA	NA	NA	NA	NA	NA	NA	NA	NA	NA	NA	NA	NA	NA	NA	NA	NA	NA	NA	NA	NA	NA	NA
ENSG00000153107	2	112523848	112642267	ANAPC1	0.20960000058093	0.20960000058093	0.20960000058093	NA	NA	NA	NA	0.20960000058093	0.20960000058093	0.20960000058093	0.20960000058093	0.20960000058093	0.20960000058093	0.20960000058093	0.20960000058093	0.20960000058093	NA	NA	NA	0.20960000058093	0.20960000058093	0.200133527811048	0.20960000058093	0.286574842424991	0.491433193154306	0.358012314011849	0.0968079372034192	NA	NA	NA	NA	0.588448170442491	0.482417822189851	0.828953474659775	0.0620952498292843	0.281582076135106	0.128354392911997	0.676718022938836	0.0837437657152233	0.799642912829	NA	0.46170829030084	0.919935932872109	0.0962160551333742	NA
ENSG00000129055	3	134196548	134205558	ANAPC13	0.0637201136907634	0.0250847154194326	0.123096029435498	0.106903103804431	0.0496581545996994	0.0591218984143217	0.0726609456062223	0.0513788703637975	0.183498682229217	0.0330850390022242	0.0892370338479933	0.0792820621372812	0.0775042980320583	0.0885551118001572	0.10340301457437	0.0662537250235432	NA	NA	NA	0.0884536248675023	0.104094224564812	0.0781523465589295	0.0586789790820103	0.11321471683336	0.67967400456269	0.156830800483184	0.792515474503565	0.103020522794199	0.161021640987071	0.00179546307016138	0.503321773918318	0.119830804227914	0.353233654520218	0.0528495668648239	0.116448191766811	0.0198785834852544	0.229958521041323	0.0106768563760104	0.016336722215754	0.599348969281929	0.212992248329086	0.298996905427128	0.384295757415905	0.464121372533069	0.550104641115204
ENSG00000110200	11	71817424	71823826	ANAPC15	0.610780664893805	0.704577656616231	0.153287436467322	0.757779077783057	0.811685143806246	0.828919378075146	0.497321302482	0.586660968458269	0.566502914428808	0.0065947340782682	0.0218778926516744	0.192975177853857	0.00534244433801704	0.822673239799595	0.963206767835802	0.0348311783939267	NA	NA	0.0752147220625204	0.298584812478918	0.0642312216706833	NA	0.757347915427428	0.114934199198165	0.355359222372499	0.773301531280044	0.140230917783552	0.813028076563515	0.903585528093711	0.91546345449839	0.6954504309069	0.579993116766067	0.353512569459814	0.000874709711743141	0.0150175442083373	0.289514504182441	0.15451527119041	0.102517932416732	0.906199165654608	0.00360696063277097	NA	0.106981476517138	0.0186653666532379	0.920004165151918	NA
ENSG00000166295	10	73975787	73995618	ANAPC16	NA	NA	NA	NA	NA	NA	NA	NA	NA	NA	NA	NA	NA	NA	NA	NA	NA	NA	0.280835405987365	NA	NA	NA	NA	0.280835405987365	NA	NA	NA	NA	NA	NA	NA	NA	NA	NA	NA	NA	NA	NA	NA	NA	NA	NA	NA	NA	0.931831180191567
ENSG00000176248	9	140069236	140082989	ANAPC2	NA	NA	NA	NA	NA	NA	NA	NA	NA	NA	NA	NA	NA	NA	NA	NA	NA	NA	0.92634600143503	NA	NA	0.842509788485493	NA	1	NA	NA	NA	NA	NA	NA	NA	NA	NA	NA	NA	NA	NA	NA	NA	NA	NA	NA	NA	NA	NA
ENSG00000053900	4	25378835	25420120	ANAPC4	0.0127216286505417	0.014083433566773	0.026231062031766	0.0303939391340314	0.0134333780317399	0.0150864503258361	0.0160101612123676	0.00894575186348588	0.0169734712271693	0.0139838223354878	0.0151765799470939	0.0183727001681925	0.0232865914278835	0.0273872539363499	0.027388614031958	0.0145427292866057	NA	NA	0.0235631979596622	0.0277962807072288	0.0426247631329826	0.0177785749271499	0.0364163919969212	0.0285434029531513	0.0988575712055874	0.125796481984034	0.965470317460908	0.421137264586313	0.0654796439927502	0.0370406784771281	0.141104376833805	0.488062598159719	0.838192308183197	0.0376509366687304	0.387692033939636	0.135008381269966	0.759709377430434	0.0867812698490132	0.917321722309464	0.031988478222729	0.688033791447482	0.677781910484168	0.136246513992079	0.43894831910254	0.280086853784958
ENSG00000089053	12	121746048	121837699	ANAPC5	0.972741339465846	0.968119886190475	0.968834514990856	0.969148542512471	0.968028041810311	0.967442284576345	NA	0.968081481380835	0.968073256114492	0.96778556283042	0.96762062732751	0.969071689625792	0.968316350705618	0.976300000075473	0.967904774589655	0.966724232682691	NA	NA	0.469737442417373	0.967704720495245	0.968447326588592	NA	0.968567443311994	1	0.957698371820401	0.960870077834031	0.264722962910969	0.6536558440439	0.087998109271666	0.00582267854971599	NA	0.794972339853583	0.885237776889192	0.518630553368066	0.510098297832117	0.859437976685109	0.520159111401376	0.741671337247771	0.836485851571896	0.41246883840286	NA	0.626378000837639	0.978258593115523	0.634330138198301	0.219615920853077
ENSG00000196510	12	110810705	110841535	ANAPC7	0.583400019569399	0.583400019569399	NA	0.583400019569399	NA	NA	0.583400019569399	0.583400019569399	0.583400019569399	0.583400019569399	0.583400019569399	0.583400019569399	0.583400019569399	0.583400019569399	0.583400019569399	0.583400019569399	NA	NA	NA	NA	0.583400019569399	NA	0.583400019569399	1	0.83879143578306	0.320489234651359	NA	0.705704466719472	NA	NA	0.598825609515704	0.872728077623124	0.810780616878826	0.278892875075182	0.27508177905568	0.147920307184302	0.347896233190791	0.7121279230716	0.936701151689108	0.858334675999306	NA	NA	0.660577968712135	0.36748462539926	NA
ENSG00000214274	14	21152336	21167130	ANG	NA	NA	NA	NA	NA	NA	NA	NA	NA	NA	NA	NA	NA	NA	NA	0.790596641173582	NA	NA	NA	NA	NA	NA	NA	0.790596641173582	NA	NA	NA	NA	NA	NA	NA	NA	NA	NA	NA	NA	NA	NA	NA	0.88929580589772	NA	NA	NA	0.948957524396446	0.229602588945147
ENSG00000013523	14	77253588	77292589	ANGEL1	0.326016779466274	0.103101268396334	0.029621585857821	0.0775103029586128	0.0572323646515737	0.110155761542141	0.356629476953999	0.913551577784559	0.0548149564886249	0.15190073990272	0.0661170380357235	0.394653301293585	0.257759131720651	0.196876076503171	0.0433041843257693	0.252954457540874	0.0407921595641229	NA	0.288419419148861	0.598683463988899	0.198496100498833	NA	0.447343707855513	0.163983010448012	0.157741457188564	0.907970212386164	0.0579776207312619	0.137522997264994	0.131561606064602	0.191095645667866	0.199891619139274	0.899142693394191	0.336002744910781	0.971611289252795	0.141946738957178	0.234411588972918	0.146924047593037	0.211904246042869	0.0174202101498774	0.271021195775602	0.0463311059519565	0.941899239122753	0.343651957919918	0.862765089845886	NA
ENSG00000174606	1	213165524	213189168	ANGEL2	0.0154413513725802	0.464494557391624	0.0149691385816717	0.0190798480969996	0.005488692885474	0.0050868334758619	0.324916674615855	0.0210333336269273	0.219007786079171	0.00531652868957056	0.466611502606522	0.0474408331832643	0.0248625782413912	0.277637043028083	0.285174501535755	0.115886013695655	0.245263977372494	NA	0.335213232435512	0.242599995964901	0.092652538484136	0.302420351375099	0.256190204803201	0.0366200513824314	0.363759460093778	0.715882860228416	0.595228885501281	0.539998699324869	0.518387015837528	0.511782735899049	0.241542397416216	0.269468311088454	0.739753200862067	0.0591687803445189	0.496495118056924	0.467206178301861	0.0914609986946438	0.743262244805516	0.672119429298444	0.957071075659534	0.39443018172504	0.61740285094359	0.16135075978427	0.756780756990195	0.924267199820719
ENSG00000154188	8	108261721	108510283	ANGPT1	NA	NA	NA	NA	NA	NA	NA	NA	NA	NA	NA	NA	NA	NA	NA	NA	NA	NA	0.993325026526341	NA	NA	NA	NA	0.993325026526341	NA	NA	NA	NA	NA	NA	NA	NA	NA	NA	NA	NA	NA	NA	NA	NA	NA	NA	NA	NA	NA
ENSG00000101280	20	853296	896977	ANGPT4	NA	NA	NA	NA	NA	NA	NA	0.0609800032373454	NA	NA	NA	0.638747589089469	0.506763286636851	0.0296790607637608	0.180328001670236	NA	NA	NA	NA	0.0390541222121648	0.337709521061814	NA	NA	0.0236764437684717	NA	NA	NA	NA	NA	NA	NA	0.0583893072376943	NA	NA	NA	0.951034846475974	0.735374030278659	0.0866950775908076	0.0900632092779739	NA	NA	0.193088338088106	0.400724670432002	NA	NA
ENSG00000116194	1	178818840	178840187	ANGPTL1	NA	NA	NA	NA	NA	NA	NA	NA	NA	NA	0.711789567134028	0.463351756450822	0.812824393696849	0.624230103051849	0.421969308952067	0.707600003391076	0.543842934128634	NA	NA	NA	0.892968180337033	NA	NA	1	NA	NA	NA	NA	NA	NA	NA	NA	NA	NA	0.977713570376515	0.784919409780115	0.869025349604116	0.437734794832259	0.940519539795194	0.913917258580915	0.755328027307408	NA	0.641038543526888	NA	NA
ENSG00000136859	9	129849611	129885162	ANGPTL2	NA	0.907875123855247	0.121168805611445	0.418671634829035	0.237300015639281	NA	0.782467376856623	0.218766818605678	0.339500004239795	0.0542629530333682	0.0833028418725998	0.178564698867886	0.312874597333294	0.294324891071518	0.188832696544541	0.945907095334758	NA	NA	NA	0.787685799632274	0.226310263035501	NA	NA	0.223885448357967	NA	0.475466162028329	0.957170727618872	0.953873742011677	0.880778482514792	NA	0.567043421572043	0.983286149836092	0.105152606444298	0.821526561235422	0.260187046603022	0.371004612852595	0.939044081880539	0.914491086656659	0.733234060803539	0.673517032589018	NA	0.621274526495726	0.677974938345742	NA	NA
ENSG00000132855	1	63063158	63071830	ANGPTL3	NA	NA	NA	NA	NA	NA	NA	NA	NA	NA	NA	NA	NA	NA	NA	0.000240807003712575	0.00094123659320737	NA	NA	NA	NA	NA	0.000170958012668567	3.47774532616363e-07	NA	NA	NA	NA	NA	NA	NA	NA	NA	NA	NA	NA	NA	NA	NA	0.0575192144045471	0.000379758963795925	NA	NA	0.943506564706983	NA
ENSG00000167772	19	8428173	8439257	ANGPTL4	0.0831089425628614	0.0280484867384022	NA	0.0667799969907805	0.757995405661878	0.520071578540194	0.0150781846788395	0.00950390335910194	0.312105117501585	0.0158219683725291	0.397453177833491	0.715326591902632	0.956900303999095	0.77596276409731	0.606004921906724	0.0708276587583074	NA	NA	NA	0.9596061545601	0.762273665120105	NA	0.111500007524099	0.106539581775631	0.379115495313698	0.188850173193231	NA	0.603920678074662	0.970382235374702	0.906072671709412	0.616527674496741	0.342863524148905	0.532723502782055	0.231517019407146	0.763491703676116	0.466662501265996	0.957213440581504	0.863089978292354	0.485924426839812	0.237080858182627	0.931182792207025	0.992893995915385	0.758742524069858	0.0988105705753465	NA
ENSG00000187151	11	101761405	101787253	ANGPTL5	NA	NA	NA	NA	NA	NA	NA	NA	NA	NA	NA	NA	NA	NA	0.377080659263001	NA	NA	NA	NA	NA	NA	NA	NA	0.377080659263001	NA	NA	NA	NA	NA	NA	NA	NA	NA	NA	NA	NA	0.288041817773916	NA	0.0254889352132753	NA	NA	NA	NA	NA	NA
ENSG00000130812	19	10203014	10213472	ANGPTL6	NA	NA	NA	NA	NA	NA	NA	0.142500004861425	NA	NA	NA	0.350457717712884	NA	NA	NA	0.167602238939959	NA	NA	NA	NA	0.13026100405761	NA	0.123492476349638	0.0586790159911015	NA	NA	NA	NA	NA	NA	NA	0.0246200442731185	NA	NA	NA	0.344949083446834	NA	NA	NA	0.257825470261526	0.505615429558321	NA	0.151934800325426	0.322973861558227	0.689676804539055
ENSG00000171819	1	11249398	11256038	ANGPTL7	NA	NA	NA	NA	NA	NA	NA	NA	NA	NA	NA	NA	NA	NA	NA	NA	NA	NA	NA	NA	NA	NA	NA	NA	NA	NA	NA	NA	NA	NA	NA	NA	NA	NA	NA	NA	NA	NA	NA	NA	NA	NA	NA	NA	NA
ENSG00000227059	12	133794898	133812681	ANHX	NA	NA	NA	NA	NA	NA	NA	NA	NA	NA	NA	NA	NA	NA	NA	NA	NA	NA	NA	NA	NA	NA	NA	NA	NA	NA	NA	NA	NA	NA	NA	NA	NA	NA	NA	NA	NA	NA	NA	NA	NA	NA	NA	NA	NA
ENSG00000029534	8	41510739	41754280	ANK1	0.600533700047294	0.761699994644445	0.421769790455582	0.947997901682572	0.343813616245544	0.0765673442871166	NA	0.890546133826143	0.500950952852015	NA	NA	NA	NA	NA	NA	0.76381508351877	NA	NA	NA	NA	NA	NA	0.913483785621601	0.763830257136534	0.849969948601194	0.792721847083313	0.975364709460188	0.568256284908578	0.975452309913151	0.263449040039342	0.888672157313378	0.885338177924167	0.337392293149899	NA	NA	NA	NA	NA	NA	0.822164436641638	NA	NA	NA	0.620334826763966	NA
ENSG00000145362	4	113739265	114304896	ANK2	0.0910588482492368	0.431036513203835	0.815385173322574	0.677102796005103	0.638781480783843	0.013772800592385	0.00698218605572636	0.0693019435497003	0.78981254583859	0.193058878859378	0.0299720473258652	0.220906194353662	0.833157954027811	0.00809299670509962	0.0998329447422073	NA	NA	NA	NA	NA	0.0104527105750434	NA	NA	0.0460987406822855	0.110429341734501	0.105976451596111	0.652761820216034	0.939737979466422	0.458946526737281	0.137680743232842	0.253308251744504	0.120664270165736	0.981052652155631	0.175260009242143	0.158241742562242	0.476048958494613	0.969650715193856	0.0179074938147594	0.176773586181476	NA	NA	NA	0.0332626865510126	NA	NA
ENSG00000151150	10	61786056	62493248	ANK3	0.0398700913388008	0.151377418525103	0.783817323006627	0.210546450655154	0.0262330472669435	0.265025224200288	0.970828965135318	0.114173262592807	0.525751276326852	0.143072399304231	0.0429274777828388	0.639739888118185	0.147141124431299	0.695664028713115	0.94336098872281	0.231162531960356	NA	NA	NA	0.282658983740163	0.0237762905242473	0.0267530884445182	NA	0.15766419157689	0.292378985234546	0.309520167849895	0.910786603716623	0.151879370100944	0.0357721523179928	0.350819413861786	0.657708112113284	0.548091129485694	0.925805315290066	0.69121422713974	0.0329943487884033	0.834799814233026	0.160371083781325	0.424070480254707	0.9857662537897	0.212800366093877	NA	0.954602655767906	0.287139736852866	NA	0.261709848558214
ENSG00000151687	2	190539016	190625919	ANKAR	0.177168338771158	0.577073700952472	0.999327819767024	0.926795439451477	0.970850980698678	0.453315772862403	0.582155286297273	0.687149205638284	0.30237641740736	0.676105490811595	0.052822673561531	0.00556590691035137	0.925663629782667	0.901058452156851	0.80020274864815	0.538942759836107	NA	NA	0.255705990065856	0.986586569407309	0.6434377546357	0.386298582383361	0.310682465166235	0.284830913727961	0.761289738311507	0.236019126889213	0.289528635764827	0.832096215335282	0.574174780248369	0.480018216848502	0.275895156708355	0.38164761334132	0.992224552489834	0.763154624646523	0.983015222105034	0.727917503740234	0.677590415700491	0.702388009825811	0.193883899357912	0.808906129993042	NA	0.991909567831126	0.784799800472866	0.945643360789206	NA
ENSG00000166839	15	65204101	65251042	ANKDD1A	0.235622840581588	0.0654605628413782	0.44825443568499	0.0595344817957052	0.710787792847682	0.344982731998567	0.543122752371102	0.545921707287716	0.0104219034205139	0.901793225722767	0.988828219485247	0.330837809130101	0.12511318102174	0.424606545687963	0.392130556670754	NA	NA	NA	0.406528109999883	0.701421098724557	0.135784464040309	0.314219590260886	0.275438602198517	0.310159654267274	0.190989065407708	0.0134109688651938	0.424736416722933	0.00246240953796988	0.00432466795834084	0.332949751826358	0.822245142298004	0.628729737964514	0.00646123153369584	0.645002128260319	0.699241285361748	0.568931637714938	0.215555959418071	0.000826693127065936	0.76031200717536	NA	0.701805048438053	0.874027945044587	0.030373889806326	0.299792702088426	0.00600148246769245
ENSG00000189045	5	74907284	74967671	ANKDD1B	0.354505779452981	0.00245364835647286	0.00387904690436178	0.00337792733974278	0.00230950808028033	0.00347738205200425	0.00956959915312722	0.00377576234657933	0.00272836250346452	0.00223880380236591	0.00228346994835319	0.0166170381494571	0.796325526714958	0.00246932606241151	0.00333533423188055	0.00546802590996912	NA	NA	NA	0.687665037635226	0.105778312124507	0.0634204865812029	0.00267285111956154	0.00257227717484732	0.81718689010307	0.0795519051355051	0.112951258964422	0.0402499567662732	0.0729544613237033	0.0233015734347744	0.709257677002089	0.137554672988257	0.027994069457153	0.00918868327438816	0.117442054487446	0.0469205954044872	0.295294718774177	0.0551946510514124	0.0272710247295608	0.195005895290601	NA	0.906070416350631	0.0183291687002111	0.025071885307313	0.868814582853383
ENSG00000132623	20	9966774	10037410	ANKEF1	0.431700217858123	0.93733944129962	0.769631210316658	0.0283381293747271	0.139546211015532	0.0848184810316581	0.0166370696147919	0.805669321533225	0.347116352328488	0.261670098507882	0.126413431522945	0.0387980730007978	0.0245860111266373	0.564632791712174	0.161260222886639	0.407099099976793	NA	NA	NA	0.365615296306392	0.208093496845347	NA	0.423331851646324	0.122073473759945	NA	NA	NA	NA	NA	NA	NA	NA	NA	NA	NA	NA	NA	NA	NA	NA	NA	NA	NA	NA	NA
ENSG00000153930	17	54188319	54589020	ANKFN1	0.00990555394327843	0.023105928500255	0.187344036107826	0.270840797932443	0.10591699907616	0.0663995523817328	0.302901853835856	0.0809792515077684	0.259602475360925	0.971470343924117	NA	NA	NA	0.397742069660875	NA	NA	NA	NA	NA	NA	0.901666652032257	NA	NA	0.0634765378986015	0.212353930748212	0.0801658932826722	0.152249479798322	0.257697681062002	0.268880257487923	0.0776734158855935	0.168569493770639	0.220368881143796	0.238775159986652	0.825208387932149	NA	NA	NA	0.572141517381633	NA	NA	NA	NA	0.765121323028111	NA	NA
ENSG00000185722	17	4067201	4167274	ANKFY1	NA	0.484499994041657	0.484499994041657	0.484499994041657	0.484499994041657	NA	0.484499994041657	NA	NA	0.484499994041657	0.484499994041657	NA	0.484499994041657	0.484499994041657	0.484499994041657	NA	NA	NA	NA	0.484499994041657	0.484499994041657	NA	0.484499994041657	0.691355773508087	0.183284742123116	0.22556439331725	0.19177639497633	0.339294859852185	0.159322945669837	0.907542368960153	0.919295448353992	NA	0.883546950556094	0.172852823912195	0.12818126968408	0.532272786861158	0.315606562279969	0.829869220001767	0.100258320621722	NA	NA	0.233759359749849	0.685443242658934	0.108237081062963	NA
ENSG00000154122	5	14704910	14871887	ANKH	0.294084161862166	0.321742959013698	0.911326112007309	0.135418465103509	0.254179251800055	0.111942705046714	0.206149266249706	0.962125242479274	0.0629969723755773	0.0649092444462634	0.543174424098188	0.51707465044865	0.986576889097343	0.569255891244386	0.937500759557392	0.242786513306554	NA	NA	NA	0.242799991847671	0.332855136048758	NA	0.452902860901756	0.426147602642794	0.303268955950431	0.659506581455858	0.475185660816143	0.266432135535049	0.30551287069962	0.507629300594336	0.937074624221725	0.888240379402175	0.342456439159275	0.510872601376456	0.751958210469089	0.409906899700095	0.938230962507446	0.843317927479972	0.602128254901555	0.181404510422178	NA	0.543570883746017	0.436012992455345	0.324003571310786	0.953059342305937
ENSG00000001629	7	91875548	92030698	ANKIB1	0.908628450056809	0.196733719000485	0.464609740388181	0.20392507903911	0.380045879749045	NA	0.168590081375991	0.197514335542389	0.572800004363385	0.183421849432709	0.162673157780284	0.165165275028949	0.234354432434901	0.154721059055113	0.166644647731662	0.16319749719895	NA	NA	0.562206136303997	0.571546117605499	0.159523547472916	0.557094541733932	0.168850205740612	0.287355436512907	0.53687640188691	0.549934712049916	0.76060321771489	0.952437018204913	0.886104443175149	0.0845256929940922	0.479662900120332	0.599785761608576	0.655584378232654	0.711258426463083	0.447041013401751	0.447834707570289	0.650226752125262	0.189875389081439	0.00231586525049588	0.980275854847918	0.835854808864266	0.340882960196032	0.90429240458782	0.0224754851621986	0.855781079159791
ENSG00000170209	11	113258513	113271140	ANKK1	0.322753625815358	0.45767626819196	0.114517080119805	0.141713100111165	0.329939458598095	0.0136582512757369	0.578432912361524	0.418971877733588	0.480047802784205	0.380591820281455	0.201503731717974	0.357209096987496	0.132557552296601	0.899640758228274	0.136921159152194	0.266262627461018	NA	NA	NA	0.0633335822534435	0.591589587926336	0.563920414284476	0.581596538620616	0.391908395162689	0.258838097846852	0.395388562181815	0.17952269576766	0.118844544391558	0.58212255763319	0.00945330881213133	0.531885685482324	0.388260844692128	0.486389590478847	0.686243504341604	0.247228176698597	0.388786103140877	0.233699937739181	0.459999170984311	0.117014890237624	0.34257283155555	NA	0.0682818071936517	0.267478611837781	0.528323427352158	NA
ENSG00000160117	19	17392454	17398455	ANKLE1	0.0855290188250107	0.163773705150855	0.0683820050625214	0.131003366109967	0.0808510212734904	0.0817641615488743	0.166377740377833	0.961585484663871	0.0683173786048239	0.165863529049047	0.293813184586213	0.664262331903317	0.274369218097201	0.885565325943471	0.624467537494493	0.293335731135701	NA	NA	NA	0.52682781406844	0.767012138530699	0.947100002645934	0.312915127148555	0.219486855976141	0.084956821132912	0.496159003684984	0.335507820865559	0.443727825869701	0.592986766365866	0.728383078011599	0.366042444758058	0.649912784110193	0.106221673496554	0.353570346174989	0.507863869263976	0.0580835614545943	0.357328864259556	0.627947660785393	0.818807117420063	0.900995977694694	NA	0.599068240522799	0.772342313158462	0.247260494968108	0.0856569715659781
ENSG00000176915	12	133302254	133338474	ANKLE2	0.468871746247398	0.541397105544934	0.469714804143898	0.786222242489821	0.478481294157902	0.506918447755608	0.407486729788066	0.284552750610397	0.272114933638019	0.398835217473538	0.508036531229319	0.578141059794443	0.481519740662827	0.626859034913603	0.557793565112844	0.629322282689855	0.816224496199157	NA	0.635142692868211	0.454434259991204	0.556388910978845	NA	0.548803043944873	0.601175333686562	0.204344056578836	0.594717000849286	0.0632786857490536	0.492396863674427	0.0929696444384204	0.360470903985882	0.400775693670477	0.354686144219379	0.208900369681262	0.283551152157714	0.0859783494587307	0.114045633645812	0.315095193495396	0.0940739215246544	0.013896155284054	0.73652170020426	0.615667278441975	0.295925313864742	0.427427980193796	0.892240823287764	0.821311052476331
ENSG00000144504	2	241418839	241508626	ANKMY1	0.644577975888845	0.684438777464232	0.503516722291756	0.626463503107404	0.750952732687777	0.382411830341525	0.0693744184170923	0.953887386395359	0.185591285504592	0.26456399932239	0.159469375537075	0.384742761156246	0.783853540171871	0.884768434677546	0.472968088138198	0.348883998769029	NA	NA	NA	0.443480956935616	0.95026333321961	0.250777150327632	0.231269996699574	1	0.80001921937811	0.730419411069835	0.270521345800954	0.688490254265513	0.51937502851667	0.189200944563722	0.399514691025804	0.854739192822836	0.201419566914181	0.361149897321369	0.20884933806157	0.209478648033512	0.725756288332291	0.838762216008752	0.491342960402966	0.934935242333307	NA	0.590776081916162	0.906209042298526	0.587687997584186	0.421319609265964
ENSG00000106524	7	16639401	16685442	ANKMY2	NA	NA	NA	NA	NA	NA	NA	NA	NA	NA	NA	NA	NA	NA	NA	NA	NA	NA	NA	NA	NA	NA	NA	NA	NA	NA	NA	NA	NA	NA	NA	NA	NA	NA	NA	NA	NA	NA	NA	NA	NA	NA	NA	NA	NA
ENSG00000164331	5	72848160	72861511	ANKRA2	0.423343694339158	0.700479264719585	0.33342618382173	0.0319340675391612	0.0647290499052743	0.0578393036118778	0.0311270588462022	0.727442950025462	0.732067738350598	0.168254125473237	0.0317639300368742	0.0514750163277295	0.58559773379692	0.0779829847582489	0.0220429377276206	0.794794154777279	NA	NA	0.0220967412802894	0.4858635584998	0.266661413842421	0.0544300259852384	0.0379260312453797	0.0803749106087641	0.315008695789464	0.740336744563976	0.31316216735088	0.701569450106748	0.746197174566858	0.736085632210701	0.927734875364266	0.725947715346576	0.949668230084676	0.865657514669622	0.785588565274068	0.785660058683136	0.428027960068103	0.692609510930614	0.141911423248561	0.535561106967499	NA	0.0236696987987454	0.671426520530881	0.708239253972451	0.0301147541299749
ENSG00000148677	10	92671853	92681033	ANKRD1	NA	NA	NA	NA	NA	NA	NA	NA	NA	NA	NA	NA	NA	NA	NA	NA	NA	NA	NA	NA	NA	NA	NA	NA	NA	NA	NA	NA	NA	NA	NA	NA	NA	NA	NA	NA	NA	NA	NA	NA	NA	NA	NA	NA	NA
ENSG00000088448	13	111530887	111567416	ANKRD10	NA	NA	NA	NA	NA	NA	NA	NA	NA	NA	NA	NA	NA	NA	NA	NA	0.624573235212776	NA	0.786765060956142	NA	NA	0.967358959137536	NA	1	NA	NA	NA	NA	NA	NA	NA	NA	NA	NA	NA	NA	NA	NA	NA	NA	0.636212169384608	NA	NA	NA	0.787289873640206
ENSG00000167522	16	89334038	89556969	ANKRD11	0.763089221404526	0.1154730714789	0.245288231649448	0.471868542326186	0.711786594534257	0.715971815059158	0.571388443753554	0.429600120419488	0.0728312690213868	0.651614593992624	0.147098274472213	0.106954947929176	0.760253788590183	0.771109196564041	0.730611338618363	0.286675149035716	NA	NA	NA	0.312799116995111	0.79476955894553	NA	0.0393720577903019	0.536751930813835	0.654666144362745	0.413919684873924	0.248076081129425	0.637276704956491	0.671193910868932	0.943416624756036	0.703465489378728	0.318046580641676	0.269155654790956	0.569938449861257	0.76803190274768	0.729685627305976	0.918625794965269	0.277878829642079	0.869904610214241	0.794969217859011	NA	0.103706230769569	0.0874641101774562	0.328940505853182	0.729679423526894
ENSG00000101745	18	9136226	9285983	ANKRD12	0.465578894483897	0.462372769185446	0.472261393250479	0.525380564287665	0.491878435159158	0.491338535804236	0.481535506192604	0.467246077782104	0.497433043230903	0.475812866892312	0.470948718016758	0.463501525154562	0.467229081850235	0.492977834475731	0.471777517968009	0.471834792498491	NA	NA	0.59402042774454	0.464299988205361	0.737215183440413	NA	0.470800558037069	0.756210762570316	0.991786414713263	0.941802424613669	0.920904688124715	0.992615860238621	0.945428104122181	0.965439524771639	0.979312721804212	0.981293055957043	0.906252102982496	0.841365240660936	0.976436476630946	0.988603999824232	0.784830649324937	0.864451244702569	0.85164130581081	0.939765852462645	NA	0.96257017304338	0.950019075002011	0.754678899269034	0.263285191638082
ENSG00000076513	12	110436991	110477568	ANKRD13A	0.134633715388215	0.130599348633283	0.129886535256414	0.130775351804442	NA	NA	0.135060632661816	NA	0.166699990488961	0.137973214535332	0.134522296063889	0.135969486603005	0.133532774012897	0.138182116113837	0.134286654350884	0.137245836135934	NA	NA	NA	NA	0.136815644986839	NA	0.133492956437443	0.189646399178663	0.0961157224036656	0.352454815444221	0.878913573092897	0.812129555640713	NA	NA	0.419222281481748	NA	0.287348094453711	0.495801900434608	0.51780000893313	0.504205978346481	0.702710133055443	0.860262934148206	0.545369956947367	0.948686717857182	NA	NA	0.520714521267081	0.318233568346894	NA
ENSG00000198720	17	27916787	27941779	ANKRD13B	0.538902702029801	0.539011440831255	0.5388950474059	0.53890931809246	0.539253236052833	0.538929194696244	0.538909611568645	0.538892264159478	0.538972907739382	0.538794004988962	0.538967100755943	0.538953667260857	0.538567693238471	0.540909556578858	0.538985758288471	0.538949100821285	NA	NA	NA	0.538807266555656	0.540191622875542	NA	0.538708940214059	1	0.0611632495167078	0.503323050386591	0.699140906772248	0.515546397796528	0.445166426642915	0.541941446976098	0.312260843169666	0.524671928288027	0.871133473841763	0.1871432777586	0.895964299701726	0.505048134820065	0.470103124436026	2.61793778842442e-05	0.376860170003095	0.31986682688272	NA	0.22014717304005	0.47797664704617	0.408550659355043	NA
ENSG00000118454	1	70726271	70820417	ANKRD13C	0.0220699969825739	0.231106630471043	0.99196585168654	0.101992647936592	0.268864579141981	0.207171109195752	0.00734768584148443	0.043521911944828	0.00300817152281012	0.884079937860689	0.000837616355619703	0.466323332073635	0.91688817374342	0.0251286105605551	0.929111319296668	1.74244644935999e-05	NA	0.819159082571844	0.877198583745132	0.0297684744825184	0.558955412466838	0.532545562744081	0.261497874996111	0.00115414136671776	0.972029656834465	0.571226264095435	0.652317899476398	0.825596303806277	0.963876688951052	0.830927133925172	0.0342838876506468	0.231305788815297	0.33223239064155	0.640041241664213	0.0248209701775587	0.66949937083577	0.380206346216933	0.375509485079651	0.777419463543936	0.0245467184233421	NA	0.0284256482777654	0.454415926591232	0.444734888128788	0.733577032762031
ENSG00000172932	11	67056018	67069956	ANKRD13D	0.00433369137901133	0.0314772446725794	0.318911430038342	0.804151211123275	0.0129335524654722	0.584543776708303	0.834946105062741	0.663925692267799	0.857635382881694	0.0162365171445503	0.156186412199093	0.559899784304355	0.262910818172568	0.0958988426247624	0.601835964747832	0.867630708014991	0.0585003342521933	NA	NA	0.800428398867084	0.189230121403949	NA	0.0289335324076082	0.12263685503721	0.679787522957358	0.00829330656318926	0.149726708752956	0.167622553012066	0.621039747970047	0.59928788933137	0.00326327539387087	0.143465776335687	0.167351208262907	0.0124226597073382	0.00501436237929415	0.175135003150162	0.843564179158612	0.0377039504405943	0.0350525697193184	2.6887122828499e-05	0.481666097974152	0.280919848792859	0.0569850972261764	0.64052135902684	NA
ENSG00000134461	10	5903580	5931869	ANKRD16	7.35606671572839e-05	0.000192913984892958	4.36920389044078e-05	2.64790315142915e-05	2.21115159562865e-05	7.7501218153939e-05	6.35368057074295e-05	0.000280599570761116	5.71445025317643e-05	4.66065379216771e-05	4.43290005928414e-05	9.08321400218161e-05	2.55761334183403e-05	1.33281042092549e-05	4.82949958324048e-05	3.20844739351853e-05	NA	NA	NA	8.29908916073157e-06	0.0012936177275487	NA	0.009672949093452	5.93334297094295e-05	0.009812885574834	0.112795266721968	0.0251175972832391	0.0501433301576528	0.000526275705657089	0.789168808613651	0.0151863702467348	0.123553461917896	0.267511035598613	0.0094041968268017	0.353456675393221	0.0120394367872378	0.0114454929501798	0.0100058332209614	0.184995785515051	0.000474602352429398	NA	0.0496123632221866	0.000870691569930452	0.196216862284667	NA
ENSG00000180071	9	38540566	38620657	ANKRD18A	0.636900005033356	0.23992727010807	NA	NA	0.636900005033357	0.509400014793625	0.651152010883373	0.386375039693346	0.544982408686219	0.692944599786872	NA	0.769801776617719	NA	0.809052746922818	0.552200017485101	0.552200017485101	NA	NA	NA	0.404747435557535	NA	NA	NA	1	0.952808337587064	0.983111199265919	0.983924001235252	0.944972391783315	0.985025687257718	0.997772364674775	0.991240707738274	0.944636216762418	0.982556475851877	0.82864221551159	NA	0.941576494127989	0.964916491732228	0.905529335574887	0.954540502452118	0.990843676661228	0.701445519705884	0.993638465794382	0.957657032348729	0.941720302623479	NA
ENSG00000230453	9	33524392	33573007	ANKRD18B	0.759785793579239	NA	0.293145472010443	0.582138547179433	0.139678102087169	0.751194330554766	0.074876906686848	0.125065773396201	NA	NA	NA	NA	NA	0.341055307183726	NA	NA	NA	NA	NA	NA	NA	NA	NA	0.234908847226687	0.0394179506355555	NA	0.255281438996888	0.353606948864989	0.0990232352105062	0.667811906278172	0.188796214416874	0.000190205161355306	NA	NA	NA	NA	NA	0.199875536441213	NA	NA	NA	NA	NA	NA	NA
ENSG00000165887	10	99332198	99343641	ANKRD2	NA	NA	NA	NA	NA	NA	NA	NA	NA	NA	NA	NA	NA	NA	NA	NA	NA	NA	NA	NA	NA	NA	NA	NA	NA	NA	NA	NA	NA	NA	NA	NA	NA	NA	NA	NA	NA	NA	NA	NA	NA	NA	NA	NA	NA
ENSG00000196774	9	67926761	67969840	ANKRD20A1	NA	NA	NA	NA	NA	NA	NA	NA	NA	NA	NA	NA	NA	NA	NA	NA	NA	NA	NA	NA	NA	NA	NA	NA	NA	NA	NA	NA	NA	NA	NA	NA	NA	NA	NA	NA	NA	NA	NA	NA	NA	NA	NA	NA	NA
ENSG00000183148	9	42368303	42411410	ANKRD20A2	NA	NA	NA	NA	NA	NA	NA	NA	NA	NA	NA	NA	NA	NA	NA	NA	NA	NA	NA	NA	NA	NA	NA	NA	NA	NA	NA	NA	NA	NA	NA	NA	NA	NA	NA	NA	NA	NA	NA	NA	NA	NA	NA	NA	NA
ENSG00000132498	9	43064966	43133544	ANKRD20A3	NA	NA	NA	NA	NA	NA	NA	NA	NA	NA	NA	NA	NA	NA	NA	NA	NA	NA	NA	NA	NA	NA	NA	NA	NA	NA	NA	NA	NA	NA	NA	NA	NA	NA	NA	NA	NA	NA	NA	NA	NA	NA	NA	NA	NA
ENSG00000172014	9	69381812	69425560	ANKRD20A4	NA	NA	NA	NA	NA	NA	NA	NA	NA	NA	NA	NA	NA	NA	NA	NA	NA	NA	NA	NA	NA	NA	NA	NA	NA	NA	NA	NA	NA	NA	NA	NA	NA	NA	NA	NA	NA	NA	NA	NA	NA	NA	NA	NA	NA
ENSG00000152766	10	90581889	90611575	ANKRD22	NA	0.838500004999648	NA	NA	NA	NA	NA	NA	NA	NA	NA	0.407665246893447	NA	0.342498121994328	NA	NA	NA	NA	NA	0.502200172854064	0.0926644056441283	NA	0.468429244801043	0.649825594091446	NA	0.813890773632284	NA	NA	NA	NA	NA	NA	NA	NA	NA	0.202971083475495	NA	0.818242011263733	NA	NA	NA	0.074963814124503	0.271097745933847	0.852245843531673	NA
ENSG00000163126	2	97490263	97523671	ANKRD23	NA	NA	0.958099999661559	NA	NA	NA	NA	NA	NA	NA	NA	NA	NA	NA	0.528877084422035	NA	NA	NA	NA	NA	NA	NA	0.892353169315489	1	NA	NA	0.744513355908999	NA	NA	NA	NA	NA	NA	NA	NA	NA	NA	NA	0.30597862054322	NA	NA	NA	NA	0.404068198188373	NA
ENSG00000089847	19	4183351	4224811	ANKRD24	0.101760972327701	0.100324573127813	0.100687112897444	0.171090866838959	0.103209040785798	0.113208491694671	0.113610749732439	0.11029040222584	0.114636260167651	0.104431107475865	0.237168481176262	0.102749725771143	0.103657411839384	0.0999858251715082	0.103833208319725	0.116447749997138	NA	NA	NA	0.109343834904561	0.100654215801974	NA	0.106524667447872	0.1734582231918	0.746095515668276	0.830584219645073	0.861612063038095	0.797052705448224	0.947615421520449	0.924202749339141	0.61962741488708	0.787455831606208	0.953300763000484	0.690875361958645	0.84685822581776	0.948780655542278	0.869487361880937	0.987560681641005	0.986439779570259	0.781231146027961	0.726091969829326	0.98536059369998	0.929148327632523	0.802090083454232	0.963908508563951
ENSG00000107890	10	27280843	27389421	ANKRD26	0.847714665505198	0.628951440536268	0.845966679876664	0.296484519017362	0.741137802306072	0.749369558124915	0.571156367481143	0.761875154896417	0.961514733721166	0.395623685345718	0.760366859233004	0.873770912644128	0.767355399724384	0.64794054742055	0.837091725534533	0.53455424880047	0.936631349493839	NA	NA	0.510875091960076	0.230535847024361	NA	0.737456443992742	1	0.221561462357461	0.267585666082828	0.587571514093258	0.357110976775283	0.499966274281289	0.420686402342069	0.228785084972772	0.899163728313764	0.143941971792534	0.751318299614709	0.468220968664267	0.595344978596811	0.551979799563241	0.781716451627724	0.739050508653493	0.923506915185149	0.898107130587443	0.279917890571832	0.100578293051162	0.197950643674226	0.970708550572423
ENSG00000105186	19	33087913	33167503	ANKRD27	0.024448184885316	0.00797923539614905	0.308424933763729	0.0512483195262844	0.00831207102721274	0.0126122632475904	0.028451739617216	0.451140705562904	0.0513205397234836	0.0417504527377868	0.0658528107065739	0.800898985738168	0.503030946735994	0.0919171722627083	0.0197390514650527	0.726550221936527	NA	NA	0.0347770834108442	0.484615002891643	0.100525002505891	0.0174631580787138	0.282548143298311	0.0804365873589171	0.015168336941305	0.636605308095897	0.910117814908594	0.618436628544088	0.593892291422739	0.900947623543717	0.107984791476095	0.245413681535716	0.100505247043823	0.316829812345171	0.352782926894926	0.0273013641416515	0.00542583211920511	0.454282877820576	0.0737997648606526	0.328499576529593	0.320601357661877	0.608523801814109	0.296830356767701	0.705586229476243	0.0665210070902393
ENSG00000206560	3	15708743	15901278	ANKRD28	0.634822658621192	0.628201087257504	0.627353928770223	0.527375673311375	0.728288635039553	0.378720865553042	0.135940788210476	0.310363323042242	0.544161595061074	0.634571042082827	0.190204437682476	0.962864817254405	0.457226991449442	0.303101349082751	0.571129076258921	0.609485354314268	NA	NA	0.323932539865066	0.126112142198842	0.903016592381796	NA	0.210949673300354	0.765345635169634	0.916173646941423	0.916848958416232	0.570859242065844	0.63775252466556	0.909351205269114	0.198482540078725	0.1832494617944	0.652565411472135	0.665906559752293	0.652903407601913	0.23490793514581	0.999089764935714	0.792329000964017	0.377110459005548	0.38466724198445	0.507187967082533	0.697326091353166	0.145953646686326	0.961444000387375	0.176182804104032	NA
ENSG00000154065	18	21178890	21242849	ANKRD29	0.721185084658794	0.356882835794946	0.391383057285291	0.809209285956277	0.762044473812891	0.924585334638231	0.552482988871099	0.619550944959126	0.989560144886388	0.859782803197268	0.768038653156123	0.675381627203934	0.755101973504928	0.409231645509708	0.900457579670467	0.871127186963501	NA	NA	NA	0.883136082720498	0.96141337409719	NA	NA	1	0.51949242108905	0.946027251433682	0.233982154316448	0.560720817075247	0.47110122125551	0.917578753200399	0.256672299265243	0.31639699183157	0.743011233868599	0.108248851402901	0.202194771748034	0.586254444041726	0.293872017618852	0.384691828403279	0.671544151164923	0.251036821540363	NA	0.871724476816743	0.378127859849986	NA	NA
ENSG00000148513	10	37414785	37673039	ANKRD30A	NA	NA	NA	NA	NA	NA	NA	NA	NA	NA	NA	NA	NA	NA	NA	NA	NA	NA	NA	NA	NA	NA	NA	NA	NA	NA	NA	NA	NA	NA	NA	NA	NA	NA	NA	NA	NA	NA	NA	NA	NA	NA	NA	NA	NA
ENSG00000180777	18	14728271	14852737	ANKRD30B	0.995994191299905	0.886941845412298	NA	NA	0.622101815093808	0.725089311602135	NA	0.959330536451195	0.58354403816986	0.942270201682234	NA	NA	NA	NA	NA	NA	NA	NA	NA	0.808733029520774	NA	NA	NA	1	0.994222190787039	0.952305202854304	NA	NA	0.944118957210192	0.999629410140502	0.998174532818197	0.986666815023686	0.932781122071988	0.989306947992266	NA	NA	NA	NA	NA	NA	NA	0.882942080130546	NA	NA	NA
ENSG00000163046	2	132905164	133015542	ANKRD30BL	0.921172633220857	0.843163910994783	NA	0.885844085625707	0.920844352180129	0.570224705125557	0.507615327130352	0.769760890487856	0.477972453208298	0.969094304009186	NA	NA	NA	NA	NA	NA	NA	NA	NA	NA	NA	NA	NA	1	0.975221573276879	0.925621504867101	NA	0.935530541322728	0.965062558865988	0.825284178466622	0.779647836070587	0.879450388572845	0.766047803051232	0.970579283109231	NA	NA	NA	NA	NA	NA	NA	NA	NA	NA	NA
ENSG00000145700	5	74364100	74532703	ANKRD31	NA	0.0421401809825904	0.0568801609682653	0.0981174929265048	0.0901201206354793	NA	0.123834165857942	0.105754821760403	0.0989285272321208	0.0441545700401959	NA	NA	NA	0.0671476185082382	NA	NA	NA	NA	NA	NA	NA	NA	NA	0.0114804172412524	NA	0.775940384377077	0.627309068930964	0.435472425443041	0.529640883164918	NA	0.576498684740689	0.423580549065179	0.540294058033187	0.773397210314402	NA	NA	NA	0.434807650576301	NA	NA	NA	NA	NA	NA	NA
ENSG00000133302	5	93954052	94075141	ANKRD32	0.0407138061140736	0.00888665395125436	0.0115461242063314	0.502838575630131	0.139346122077747	0.305947751720407	0.897246447661167	0.161853428290602	0.232476224954837	0.196044962130617	0.590304801439522	0.327831802944037	0.915689107174771	0.285626846045227	0.0140740294529653	0.493073085306318	NA	NA	0.14992740508852	0.658253733644659	0.446530272315336	0.179469802943883	0.0253451388473282	0.099099301667646	0.0475288702535735	0.0109089317843886	0.0212004552776571	0.986748893720958	0.080361882661115	0.444624517576715	0.92110153067538	0.0605165014346426	0.46846419114456	0.259127611913282	0.590791014550296	0.335322180222912	0.915305080530884	0.563674151973905	0.0709531315703102	0.588272845167863	NA	0.36456345359328	0.881902255092874	0.018025643133251	0.908305132064742
ENSG00000167612	12	52281744	52285448	ANKRD33	NA	NA	NA	NA	0.102399989011157	NA	NA	NA	NA	NA	NA	NA	NA	NA	NA	NA	NA	NA	NA	NA	NA	NA	NA	0.102399989011157	NA	NA	NA	NA	0.772535302003307	0.929432297465856	NA	NA	NA	NA	NA	NA	NA	NA	NA	NA	NA	NA	NA	0.454543549778475	NA
ENSG00000164236	5	10564442	10650308	ANKRD33B	NA	NA	NA	NA	NA	NA	NA	NA	NA	NA	NA	NA	NA	NA	NA	NA	NA	NA	0.0653373822796531	NA	NA	NA	NA	0.0653373822796531	NA	NA	NA	NA	NA	NA	NA	NA	NA	NA	NA	NA	NA	NA	NA	NA	NA	NA	NA	NA	NA
ENSG00000181039	1	145470508	145475646	ANKRD34A	NA	NA	NA	NA	NA	NA	NA	NA	NA	NA	NA	NA	NA	NA	NA	NA	NA	NA	NA	NA	NA	NA	NA	NA	NA	NA	NA	NA	NA	NA	NA	NA	NA	NA	NA	NA	NA	NA	NA	NA	NA	NA	NA	NA	NA
ENSG00000189127	5	79852574	79866307	ANKRD34B	0.87538564410405	0.40838307408379	NA	NA	NA	NA	0.467799995911718	0.184839472196301	0.0760559705831612	0.645947160825248	NA	NA	NA	NA	NA	NA	NA	NA	0.427448413053943	NA	NA	NA	0.0716381932339241	0.284552130112396	0.976467687224028	0.68603107813617	NA	NA	NA	NA	0.934295182510843	0.526689232524064	0.911313984176208	0.654666947899534	NA	NA	NA	NA	NA	NA	NA	NA	NA	0.303589461315828	0.53520619929384
ENSG00000235711	15	79575146	79590580	ANKRD34C	0.157069146905833	0.582149274505264	0.457848540067805	0.601996704063365	0.679256429310869	0.35135468578933	0.610590599075254	0.816357614613855	0.903095341084208	0.889238075530274	NA	NA	NA	NA	NA	NA	NA	NA	NA	NA	NA	NA	NA	1	0.486152065783123	0.533374359740441	0.792624251150193	0.923627570520965	0.621995167244527	0.227198640711311	0.244518604384845	0.774259181571418	0.762138345188478	0.982477904043682	NA	NA	NA	NA	NA	NA	NA	NA	NA	NA	NA
ENSG00000198483	1	145549230	145568526	ANKRD35	NA	NA	NA	NA	NA	NA	NA	NA	NA	NA	NA	NA	NA	NA	NA	NA	NA	NA	NA	NA	NA	NA	NA	NA	NA	NA	NA	NA	NA	NA	NA	NA	NA	NA	NA	NA	NA	NA	NA	NA	NA	NA	NA	NA	NA
ENSG00000135976	2	97779233	97930258	ANKRD36	0.709702646873106	0.735657073167177	0.799198610702847	0.750673308887482	0.643363042626168	0.72401571303995	0.800887667440032	0.87628971556722	0.802287804630436	0.647344675105255	0.673774287243123	0.754310259322209	0.713549354933941	0.762279215623267	0.829592567021142	0.81832917725767	NA	NA	0.978485478684407	0.779011767415025	0.715361740596297	0.872447196275597	0.669004352804656	1	0.028854713011342	0.0184675343349591	0.892486169004803	0.11403665872125	0.267260118377641	0.160680863539606	0.74854759783734	0.782077032463891	0.00393174539515071	0.779357658518198	0.857796128139139	0.863604100467914	0.411205261915849	0.477462522221378	0.709529519811961	0.774554369267661	NA	0.701502990130891	0.0903147376629881	0.792452428529526	0.87268725381201
ENSG00000174501	2	96514587	96657541	ANKRD36C	0.581289243582336	0.843217576093179	0.217915729123064	0.806473825152557	0.0807272296928849	0.409887323581305	0.10771142475527	0.14080981229058	0.335206642868108	0.0255240083385342	0.314466075158383	0.0464244227219359	0.254137852552891	0.511874482439594	0.0106448384411013	0.0461735428261939	NA	NA	NA	0.125799749868372	0.111603438123733	0.559336058932927	0.0352854149020402	0.165999482499678	0.255273432608772	0.217141641319551	0.851842913006212	0.430545502420277	0.00184689919828606	0.321699957680275	0.00249324901999644	0.102492697133131	0.790166040312444	0.0248679662601311	0.45637116468785	6.31095037315974e-10	0.763949376115518	0.108667695049695	0.0152809273389157	0.0407938228881688	NA	0.756671976414273	0.0309676371409405	0.054067073928969	0.963703453325817
ENSG00000186352	4	186317175	186321782	ANKRD37	0.0428200045672833	0.0481625793901284	0.737344880000414	0.619499991860892	0.458949836427897	0.555935064127289	0.205184343596475	0.0925988881308949	0.223951262628369	NA	0.871099415250199	0.709920045592805	0.243951289508992	0.124717212844215	NA	0.0272631704212354	NA	NA	NA	0.0700703533128471	0.450104198055098	NA	0.128045124929085	0.190929770265009	0.788615735443371	0.233866777332905	0.835275953589125	0.82011778446809	0.948404044637281	0.903086623637782	0.368297728239307	0.620480357305894	0.937782378339526	0.933153171688235	0.995267555565316	0.538318338161638	0.371022462694268	0.647008978422969	0.993522922001843	0.0632883813135517	NA	0.035380315957872	0.140738595398288	0.313131736488677	NA
ENSG00000213337	2	97502348	97523832	ANKRD39	0.373536000158708	0.63783451301653	0.579838467184255	0.856451424390418	0.32485721510665	0.413020529913188	0.140247600379758	0.653761713493805	0.185737369523164	0.853068552501671	0.397396929012765	0.625723318800616	0.475817059912342	0.69465455662267	0.703471486924522	0.629583443689732	NA	NA	NA	0.795354662812525	0.202897689490838	NA	0.988980809646808	1	0.256645072426867	0.000362153079407326	0.0346161475603394	0.0820507865474696	0.557529685917965	0.247262635447564	0.0274695469418787	0.968072465291056	0.122948403121676	0.152955659788197	0.0983665553686907	0.50684780551185	0.15695916137235	0.580365313898917	0.747785476411651	0.0777371270508499	NA	0.207212806801599	0.131572057092837	0.27995209616348	NA
ENSG00000154945	17	48770551	48785285	ANKRD40	NA	NA	NA	NA	NA	NA	NA	NA	NA	NA	NA	NA	NA	NA	NA	NA	NA	NA	NA	NA	NA	NA	NA	NA	NA	NA	NA	NA	NA	NA	NA	NA	NA	NA	NA	NA	NA	NA	NA	NA	NA	NA	NA	NA	NA
ENSG00000137494	11	82904781	82971736	ANKRD42	0.0156756455792529	0.148199088925275	0.0160775736883336	0.0337946834867028	0.037646810919602	0.102211281672018	0.672405865635454	0.236950930117678	0.00168106312982597	0.000994897483859161	0.0277428044000223	0.200971299756029	0.378151701611897	0.0584081634729125	0.240179047407569	0.00322394498960248	0.360200004904068	NA	NA	0.0392853320887935	0.0808600722822742	0.46666997240476	0.0107676271838602	0.0240607328452035	0.00167538410888041	0.0285411518211015	0.0188885299149966	0.0278048826684084	0.00526730180969018	0.80324041166131	0.952323653152441	0.959007497578086	0.00611483027191343	0.0181628239707061	0.0646977035959637	0.382708217370316	0.401150223056899	0.0554524921577545	0.0133435870164361	0.0259265837993008	0.359792664931819	0.0611121694927552	0.101033963618478	0.189806526360773	NA
ENSG00000065413	2	197831741	198175897	ANKRD44	0.376094655346424	0.00115279567415172	0.0124557792417226	0.196203677165219	0.0517764810962715	0.177644011219224	0.208342112794287	0.190759748672806	0.838287709270084	0.842285936208335	0.132108266829285	0.00201478893036688	0.77600301607899	0.0224282906776138	0.423660738585736	0.000235090487146063	NA	NA	0.549054131260322	0.317111459532238	0.062327814040419	8.00851317869528e-11	0.43343223636701	4.97539587307472e-09	0.557170977743016	0.0606117460170582	0.394537652626898	0.697822419171648	0.417917885672788	0.663958120233859	0.882630176804506	0.480312507600349	0.110064966301966	0.474412616517795	0.282255124974094	0.730372275731143	0.150423837684402	0.404890927206037	0.658492555555506	0.165972939226864	0.0317209218818133	0.542285769355431	0.8345005755689	0.131530365677047	NA
ENSG00000183831	1	173578700	173639001	ANKRD45	0.994427255693999	0.908300322282868	0.471407759601579	0.01193495787677	0.0541745455184232	0.2914440687339	0.263589663148199	0.796707961226235	0.385412486074526	0.000397922151264642	0.0629518461638113	0.467562686574076	0.0361210224774732	0.336802493785896	0.656668300435929	NA	NA	NA	NA	NA	NA	NA	NA	0.0146571963307077	0.00104155469719219	0.613877885687667	0.786494488164411	0.17219458296126	0.381327989262575	0.0481976517161377	0.328662929019333	0.987882898647917	0.176939102109196	0.00509571387897571	0.0333045647919383	0.305100036469622	0.407887575374919	0.179104418360108	0.723575883933389	NA	NA	NA	NA	NA	NA
ENSG00000186106	8	101521980	101572012	ANKRD46	NA	NA	NA	NA	NA	NA	NA	NA	NA	NA	NA	NA	NA	NA	NA	NA	NA	NA	NA	NA	NA	0.666051432544743	NA	0.666051432544743	NA	NA	NA	NA	NA	NA	NA	NA	NA	NA	NA	NA	NA	NA	NA	NA	0.322498771570498	NA	NA	NA	0.720431239143522
ENSG00000168876	11	94226795	94232749	ANKRD49	0.826627955571334	0.892926357703232	0.812440398481903	0.181700005203753	NA	0.181700005203753	0.812557799060578	0.941926974460546	0.509963395758522	0.572029638502755	0.182626297036373	0.19225007088736	0.521719806026452	0.699657382637672	0.588643363351524	0.750501626710868	NA	NA	NA	0.436257282452556	0.860632896262301	NA	0.305643123420665	0.726838797504834	0.996108989937	0.982690968996555	0.840851770373966	0.730348087675419	0.950337389543536	0.966750157273092	0.981423643310034	0.971475696077508	0.445723403111547	0.63938383021154	0.746913656987201	0.606382398764002	0.783257013619755	0.717396119459452	0.396205929036673	0.561130214457168	NA	0.543955311699138	0.985217875094226	0.323076796236332	NA
ENSG00000151458	4	125585207	125633887	ANKRD50	0.244858415161676	0.206258026262042	0.131257188474187	0.12050402933208	0.138836809175665	0.107233294076589	0.383687783229631	0.71574332957303	0.420521428759725	0.0630510670173129	0.124166714639482	0.349314447874011	0.130617084408613	0.139537924589943	0.085884041806176	0.039409109417491	NA	NA	0.658891917188727	0.373753220287825	0.198938024876782	NA	0.0718398385767047	0.22669116579537	NA	NA	NA	NA	NA	NA	NA	NA	NA	NA	NA	NA	NA	NA	NA	NA	NA	NA	NA	NA	NA
ENSG00000139645	12	56631591	56652175	ANKRD52	0.469238162426348	0.476657196944031	0.469733233301484	0.469582181264582	0.472111277562455	0.473059363426213	0.470477059905957	0.469533422076366	0.470935492352439	0.471599055948386	0.470602401672876	0.469687329632906	0.469631082950871	0.469619823499431	0.469610179662095	0.469238012409673	NA	NA	NA	0.469266066081402	0.470702888355512	NA	0.725004539441152	0.524976150430545	0.128580183172214	0.594099935074479	0.446105773305697	0.00949132601324475	0.285871499946654	0.147268068844261	0.571507534921614	0.083564571176765	0.158077556460369	0.0427112251899488	0.559421865452037	0.345512095059819	0.835082775527899	0.888790023038112	0.0823311627183006	0.797863099124931	NA	0.160830646342011	0.0047358716669479	0.823566969796103	NA
ENSG00000100124	22	38226862	38245334	ANKRD54	0.882597518509705	0.607750098030848	0.94577053636715	0.684672788325544	0.465684693135303	0.535937911868959	0.732683083853656	0.722359400907349	0.477497387944097	0.635952312318328	0.717454525418266	0.709830868066315	0.431235191627839	0.939250469198672	0.833905085169454	0.58188149668293	NA	NA	0.144777368999592	0.546260546100598	0.651289934219309	0.143950403608312	0.96152628541082	1	0.947612675290436	0.870591095275547	0.499534046800093	0.000426785132724539	0.792237078353229	0.380478433563829	0.840939033310464	0.46210332319077	0.912613644437679	0.607419932261554	0.129359805759767	0.169452788636047	0.311324110320047	0.513462949291987	0.133948576356674	0.36312026143946	0.724047432947032	0.0314813013998883	0.79710331245415	0.453323915616196	0.739192209794599
ENSG00000164512	5	55395507	55529186	ANKRD55	0.000496115002164429	0.219924639860302	0.0762035087749844	0.739767563408947	4.38773349295608e-05	0.0381423530213	0.414057996993403	0.576716174783556	0.000399522438445431	0.549277869987093	NA	0.124879678295551	0.465473692620372	3.72783656507075e-07	0.000943226834613445	0.0378671737045958	NA	NA	NA	NA	0.000416070096701985	3.23887749951034e-11	0.825684533487522	1.18853560326926e-09	0.0011800904907334	0.236739109849518	0.0921781524630022	0.458932363594682	4.77706243989853e-05	0.0316287217242463	0.639707187406366	0.759153632451233	0.000623860377264109	0.99666044023367	NA	0.223837136943486	0.811468720640533	1.58039642605187e-06	0.0069540476489592	0.0794480561046448	NA	NA	0.00904628014538635	0.693767393889137	NA
ENSG00000135299	6	90142889	90343553	ANKRD6	0.289268781651285	0.845736680024678	0.423595789423277	0.668970438478656	NA	0.431645435943295	0.655343890791858	0.400704933245506	0.363327511874664	NA	0.737345680323501	0.417919240866975	0.465727934725779	0.84351377257126	0.671829930355301	0.289255008908211	NA	NA	NA	0.653341143796756	NA	NA	0.846017183190554	0.65885458071068	0.306490186309764	0.761859995682027	0.38314490441911	0.828265598429852	NA	0.488715920306149	0.545094832159609	0.323318893528535	0.363610889129529	NA	0.535010473040152	0.33661259566723	0.533832050045446	0.827702083703168	0.475824666884918	0.195586447348906	0.629412693803279	0.543318443204772	NA	0.664188386232189	NA
ENSG00000124227	20	56793551	56803709	ANKRD60	NA	NA	NA	NA	NA	NA	NA	NA	NA	NA	NA	NA	NA	NA	NA	NA	NA	NA	NA	NA	NA	NA	NA	NA	NA	NA	NA	NA	NA	NA	NA	NA	NA	NA	NA	NA	NA	NA	NA	NA	NA	NA	NA	NA	NA
ENSG00000157999	7	6071007	6076017	ANKRD61	NA	NA	NA	NA	NA	NA	NA	NA	NA	NA	NA	0.507899982100694	NA	NA	NA	NA	NA	NA	NA	NA	NA	NA	NA	0.507899982100694	NA	NA	NA	NA	NA	NA	NA	NA	NA	NA	NA	0.544277179181196	0.738469103308739	0.899950347364554	0.666453470695677	NA	NA	0.474748094881759	0.478754765481416	NA	NA
ENSG00000181626	18	12093852	12129748	ANKRD62	NA	NA	NA	NA	NA	NA	NA	NA	NA	NA	NA	NA	NA	0.125265401790287	NA	NA	NA	NA	NA	0.0469237207185703	NA	NA	NA	0.0916456058710893	NA	NA	NA	NA	NA	NA	NA	NA	NA	NA	NA	NA	NA	0.0956790842994564	NA	NA	NA	0.0836606921148006	NA	NA	NA
ENSG00000230778	15	40573645	40574787	ANKRD63	NA	0.373607395956801	0.978902529072452	NA	0.396499986931629	0.897683710903636	NA	NA	0.289959802004104	0.867575274363769	NA	NA	NA	NA	NA	NA	NA	NA	NA	NA	NA	NA	NA	0.672311173213749	NA	0.723352504081713	0.620932801485333	NA	0.596319176675039	0.630785836870054	NA	NA	0.477488360072273	0.554317916526405	NA	NA	NA	NA	NA	NA	NA	NA	NA	NA	NA
ENSG00000235098	1	1353800	1357149	ANKRD65	0.0422380707200094	0.0589871246144013	0.025686954947534	0.047782708668947	0.0299105702745169	0.0212735888071893	0.0695980682434027	0.0068055037860838	0.0362056495580851	0.567925421621992	0.0698451443776169	0.0288391416475079	0.0534114707198716	0.0633494454746482	0.0466387862693747	0.0548555957287184	NA	NA	NA	0.101054102362904	0.0873832485202685	NA	0.218623707225398	0.0750086523683592	0.366093053963758	0.319555011992869	0.144581890663834	0.0755837913228785	0.133869638598543	0.00551087335180728	0.550822045701439	0.981648306767261	0.0276501193624543	0.0824507228487414	0.178311475917115	0.567516113238171	0.00629273099304279	7.20020233639084e-09	0.684786830636648	1.36048062801659e-06	NA	0.0021507678727749	0.83891598562241	0.917950362474308	NA
ENSG00000230062	6	46714654	46727243	ANKRD66	NA	NA	NA	NA	NA	NA	NA	NA	NA	NA	NA	NA	NA	NA	NA	NA	NA	NA	NA	NA	NA	NA	NA	NA	NA	NA	NA	NA	NA	NA	NA	NA	NA	NA	NA	NA	NA	NA	NA	NA	NA	NA	NA	NA	NA
ENSG00000106013	7	117854727	117882785	ANKRD7	NA	0.269519430150556	0.132456236406725	0.775061707196288	0.968932435014058	0.218367695396068	0.119900009939919	0.331862258202231	0.394969453742651	0.394527667711459	0.358005913891019	0.472112016492998	0.135864720658235	0.702974295114085	0.670729770530215	NA	NA	NA	NA	0.856541044488786	NA	NA	0.534563902016332	0.631296017732034	NA	0.571857897111054	0.226859119556036	0.393496701758652	0.394076057842998	0.205008646447679	0.81769784116229	0.408627406340404	0.409057581197403	0.676999362413739	0.579290803457806	0.652986052182662	0.028524419695402	0.207018119791267	0.152616462559848	NA	NA	0.529376046131511	NA	0.176932042547896	NA
ENSG00000156381	14	102973179	102976136	ANKRD9	0.510476728171049	0.907225793119084	0.433258477919576	0.474410071092293	0.124610807460535	0.948855529869462	0.786093806810928	0.221233948295856	0.573178690197569	0.761687312974532	0.405405843514188	0.209617496446505	0.47112774513254	0.996969162779907	0.0319052158819933	0.856290431929007	0.524074875164139	NA	NA	0.297439485272131	0.431230612151714	NA	0.406773762960703	0.679072161856934	0.266755275555817	0.940961729502284	0.559654526093097	0.731726682644478	0.859969437114039	0.330412026852456	0.786281737234138	0.897977304647781	0.679215705435422	0.642019532034357	0.266567240144661	0.0978079662941859	0.358445790496999	0.786697015875293	0.721067497816597	0.467799175727445	0.100230926274359	0.757176139709988	0.150343500131584	0.691304427317861	NA
[truncated: 16,566 more rows]
[truncated: 3 more columns]

## Sheet: Study nr.2 CD
gene_name	Brain_Anterior_cingulate_cortex_BA24_unconditioned	Brain_Caudate_basal_ganglia_unconditioned	Brain_Cerebellar_Hemisphere_unconditioned	Brain_Cerebellum_unconditioned	Brain_Cortex_unconditioned	Brain_Frontal_Cortex_BA9_unconditioned	Brain_Hippocampus_unconditioned	Brain_Hypothalamus_unconditioned	Brain_Nucleus_accumbens_basal_ganglia_unconditioned	Brain_Putamen_basal_ganglia_unconditioned	Colon_Sigmoid_unconditioned	Colon_Transverse_unconditioned	Esophagus_Gastroesophageal_Junction_unconditioned	Esophagus_Mucosa_unconditioned	Esophagus_Muscularis_unconditioned	Liver_unconditioned	Liver_STARNET1_unconditioned	mono_eqtl_unconditioned	neut_eqtl_unconditioned	Pancreas_unconditioned	Small_Intestine_Terminal_Ileum_unconditioned	tcel_eqtl_unconditioned	Whole_Blood_unconditioned	GBJ_unconditioned	Brain_Anterior_cingulate_cortex_BA24_conditioned	Brain_Caudate_basal_ganglia_conditioned	Brain_Cerebellar_Hemisphere_conditioned	Brain_Cerebellum_conditioned	Brain_Cortex_conditioned	Brain_Frontal_Cortex_BA9_conditioned	Brain_Hippocampus_conditioned	Brain_Hypothalamus_conditioned	Brain_Nucleus_accumbens_basal_ganglia_conditioned	Brain_Putamen_basal_ganglia_conditioned	Colon_Sigmoid_conditioned	Colon_Transverse_conditioned	Esophagus_Gastroesophageal_Junction_conditioned	Esophagus_Mucosa_conditioned	Esophagus_Muscularis_conditioned	Liver_conditioned	Liver_STARNET1_conditioned	Pancreas_conditioned	Small_Intestine_Terminal_Ileum_conditioned	Whole_Blood_conditioned	mono_eqtl_conditioned	neut_eqtl_conditioned	tcel_eqtl_conditioned	GBJ_conditioned
[truncated: 17,290 more rows]

[truncated: 8 more sheets: Study Nr. 3 UC, Study nr. 4 UC, Study nr. 5 PSC, Study Nr. 6 PSC, Study Nr. 7 SCZ, Study nr. 8 MDD, Study nr. 9 BD, Study nr. 10 ADHD]
