# Supplementary material for: Cross-tissue transcriptome-wide association studies identify susceptibility genes shared between schizophrenia and inflammatory bowel disease
Source: Commun Biol. 2022 Jan 20;5:80. doi: 10.1038/s42003-022-03031-6 (PMC8776955; doi:10.1038/s42003-022-03031-6)
Supplement: Supplementary file 7 — Suppl Data 16 [file 42003_2022_3031_MOESM7_ESM.xlsx]

## Sheet: CD.NR5A2BrainHypothalamusCondit
Chr	SNP	bp	refA	freq	b	se	p	n	freq_geno	bC	bC_se	pC	minuslogp	highlight_cond	weightsnp
1	rs2082634	198997832	C	0.772	0.0299	0.0182	0.100412	66856.6	0.777156	0.031724	0.0182002	0.0813245	1.08978	cond	non_wgtsnp
1	rs11581099	198998535	A	0.9245	0.0408	0.0284	0.150826	69239.3	0.928487	0.0435529	0.0284002	0.125142	0.902597	cond	non_wgtsnp
1	rs76525530	198999553	T	0.9244	0.0408	0.0284	0.150826	69155.2	0.928442	0.0434937	0.0284002	0.125656	0.900817	cond	non_wgtsnp
1	rs77002217	198999739	C	0.9823	0.037	0.0598	0.536095	62695.2	0.983436	0.0353855	0.0597997	0.554029	0.256468	cond	non_wgtsnp
1	rs2360961	199000277	T	0.5996	0.0012	0.0153	0.937485	69361.4	0.600838	0.000561375	0.0152999	0.970731	0.0129011	cond	non_wgtsnp
1	rs4259690	199000408	T	0.7611	0.0346	0.0179	0.053241	66906.5	0.766757	0.0359693	0.0179004	0.0444929	1.35171	cond	non_wgtsnp
1	rs6427756	199000727	A	0.2764	0.0056	0.0169	0.740372	68241.1	0.264439	-0.000720662	0.0168999	0.965986	0.0150292	cond	non_wgtsnp
1	rs12126772	199002244	T	0.8151	0.0327	0.0201	0.103766	64017.5	0.821796	0.0333662	0.0201003	0.0969164	1.0136	cond	non_wgtsnp
1	rs2360962	199004709	A	0.2741	0.0071	0.0169	0.674399	68595.6	0.26184	0.000738388	0.0168999	0.96515	0.0154052	cond	non_wgtsnp
1	rs74684087	199004786	G	0.9796	0.0257	0.0592	0.6642	55658.8	0.982174	0.0412961	0.0591996	0.485444	0.313861	cond	non_wgtsnp
1	rs10800606	199004994	C	0.6505	-0.0028	0.0159	0.860215	67821.5	0.65249	-0.00459701	0.0158999	0.772488	0.112108	cond	non_wgtsnp
1	rs79395393	199005291	A	0.9796	0.026	0.0593	0.661061	55471.3	0.982203	0.0416058	0.0592996	0.482916	0.316128	cond	non_wgtsnp
1	rs7536036	199005698	T	0.65	-0.0022	0.0159	0.889952	67776.7	0.652178	-0.00406649	0.0158999	0.79814	0.0979209	cond	non_wgtsnp
1	rs7524232	199005700	G	0.6504	-0.0027	0.0159	0.865159	67812.6	0.652519	-0.00453424	0.0158999	0.775511	0.110412	cond	non_wgtsnp
1	rs17671569	199005772	T	0.951	0.0254	0.0356	0.475547	66005	0.954721	0.0304559	0.0355999	0.392271	0.406414	cond	non_wgtsnp
1	rs7539100	199006589	T	0.4922	-0.0152	0.0148	0.304408	71202	0.484417	-0.021076	0.0148	0.154431	0.811266	cond	non_wgtsnp
1	rs17625839	199007127	C	0.9512	0.0234	0.0357	0.51217	65890.9	0.95484	0.0284978	0.0356998	0.424719	0.371898	cond	non_wgtsnp
1	rs7529925	199007208	C	0.2718	0.0118	0.017	0.487608	68148.4	0.258572	0.00579438	0.0169999	0.733219	0.134766	cond	non_wgtsnp
1	rs115293809	199007669	C	0.9838	0.1094	0.0738	0.138238	44906	0.989274	0.116162	0.073801	0.115489	0.937459	cond	non_wgtsnp
1	rs17625900	199008545	A	0.9511	0.0276	0.0357	0.439458	65762.9	0.954706	0.0327709	0.0356999	0.358643	0.445338	cond	non_wgtsnp
1	rs1434282	199010721	C	0.2848	0.0048	0.0168	0.775097	67806.3	0.272149	-0.000905931	0.0167999	0.956995	0.0190903	cond	non_wgtsnp
1	rs17671736	199011044	A	0.9509	0.0268	0.0356	0.451565	65877.4	0.954587	0.0318821	0.0355999	0.370484	0.431231	cond	non_wgtsnp
1	rs16844101	199011539	G	0.8262	-0.0129	0.0194	0.506083	72129.8	0.834794	-0.0078757	0.0193999	0.684768	0.164457	cond	non_wgtsnp
1	rs116531845	199011764	C	0.9889	-0.1575	0.0723	0.0293745	67932	0.98926	-0.159449	0.072302	0.0274321	1.56174	cond	non_wgtsnp
1	rs11581568	199011940	G	0.9512	0.0247	0.0357	0.489015	65890.9	0.954899	0.0297705	0.0356999	0.40433	0.393264	cond	non_wgtsnp
1	rs1036332	199012478	A	0.2716	0.0103	0.017	0.544593	68179.9	0.258423	0.00442349	0.0169999	0.794705	0.0997941	cond	non_wgtsnp
1	rs77725305	199012747	T	0.9513	0.0233	0.0358	0.515151	65651	0.955033	0.0283388	0.0357998	0.428599	0.367949	cond	non_wgtsnp
1	rs78045876	199013502	C	0.9522	0.0257	0.036	0.475296	66083.4	0.956013	0.0306892	0.0359999	0.393948	0.404561	cond	non_wgtsnp
1	rs79888123	199013542	C	0.9845	0.0257	0.0635	0.68568	63352.1	0.985368	0.0235952	0.0634996	0.710205	0.148616	cond	non_wgtsnp
1	rs2033566	199014843	T	0.2241	0.0067	0.018	0.709727	69193.1	0.213248	0.00137842	0.0179999	0.938958	0.0273538	cond	non_wgtsnp
1	rs2033565	199015031	A	0.1771	0.0129	0.0194	0.506083	71069.7	0.167553	0.00789292	0.0193999	0.684116	0.16487	cond	non_wgtsnp
1	rs114149614	199015208	G	0.9526	0.0274	0.0364	0.451602	65157	0.956533	0.0323726	0.0363999	0.37381	0.427349	cond	non_wgtsnp
1	rs7550394	199015253	T	0.2314	0.0048	0.018	0.789726	67646.8	0.218314	-0.000941295	0.0179999	0.958294	0.0185012	cond	non_wgtsnp
1	rs74639999	199016030	C	0.9526	0.0271	0.0364	0.456571	65157	0.956563	0.0320839	0.0363999	0.378086	0.422409	cond	non_wgtsnp
1	rs190126563	199016233	C	0.9873	0.0289	0.0686	0.673549	66062.4	0.987744	0.0254336	0.0685996	0.71082	0.14824	cond	non_wgtsnp
1	rs115075474	199017365	A	0.9563	0.103	0.0402	0.0104015	57713.9	0.961049	0.0957499	0.0402019	0.0172318	1.76367	cond	non_wgtsnp
1	rs322933	199018062	T	0.489	0.0201	0.0151	0.183148	68416.6	0.496271	0.0252599	0.0151001	0.0943605	1.02521	cond	non_wgtsnp
1	rs10919618	199018143	A	0.8443	0.0254	0.022	0.248277	61265.6	0.852992	0.0256597	0.0220001	0.243475	0.613546	cond	non_wgtsnp
1	rs112418296	199018461	T	0.9821	0.0811	0.0613	0.185835	59008.5	0.983644	0.0850559	0.0613004	0.165282	0.781774	cond	non_wgtsnp
1	rs322932	199019342	A	0.7747	-0.0046	0.018	0.798294	68931.3	0.785861	0.00064511	0.0179999	0.97141	0.0125974	cond	non_wgtsnp
1	rs322931	199019855	G	0.7749	-0.0042	0.018	0.815503	68974.7	0.78592	0.0010741	0.0179999	0.952417	0.0211729	cond	non_wgtsnp
1	rs115407611	199020382	T	0.982	-0.0438	0.054	0.417302	75627.6	0.982694	-0.0217696	0.0539999	0.686843	0.163143	cond	non_wgtsnp
1	rs322930	199020561	T	0.7747	-0.0046	0.018	0.798294	68931.3	0.785757	0.000689864	0.0179999	0.969428	0.0134844	cond	non_wgtsnp
1	rs322929	199020987	T	0.7698	-0.0041	0.0179	0.81883	68654.1	0.780973	0.00135978	0.0178999	0.939446	0.0271282	cond	non_wgtsnp
1	rs322928	199021810	G	0.8172	-0.0107	0.0192	0.577328	70786	0.826965	-0.00556436	0.0191999	0.77196	0.112405	cond	non_wgtsnp
1	rs322927	199021825	T	0.8172	-0.0108	0.0192	0.573775	70786	0.827054	-0.0056176	0.0191999	0.76984	0.1136	cond	non_wgtsnp
1	rs74746864	199023240	A	0.8834	0.007	0.0251	0.780333	60069.4	0.895953	0.0123023	0.0250998	0.624037	0.20479	cond	non_wgtsnp
1	rs116201459	199024621	C	0.9837	-0.2096	0.0607	0.000554291	65970.6	0.985472	-0.212886	0.060705	0.00045336	3.34356	cond	non_wgtsnp
1	rs322889	199025551	C	0.7698	-0.0033	0.0179	0.853733	68654.2	0.780884	0.00221185	0.0178999	0.901657	0.0449586	cond	non_wgtsnp
1	rs322887	199026329	A	0.8171	-0.011	0.0192	0.566701	70755.9	0.826876	-0.00580668	0.0191999	0.762322	0.117862	cond	non_wgtsnp
1	rs114002230	199027228	C	0.9838	-0.2106	0.061	0.000555502	65719.8	0.985635	-0.213984	0.0610051	0.000452097	3.34477	cond	non_wgtsnp
1	rs322886	199028106	T	0.8627	-0.0163	0.0232	0.482314	61143.1	0.877161	-0.0122917	0.0231999	0.596239	0.22458	cond	non_wgtsnp
1	rs322885	199028678	T	0.8609	-0.0126	0.023	0.583811	61534.6	0.874814	-0.00848881	0.0229999	0.712068	0.147479	cond	non_wgtsnp
1	rs322884	199029020	A	0.3263	-0.0056	0.0157	0.721325	71940.3	0.329431	-0.00116341	0.0156999	0.940928	0.0264436	cond	non_wgtsnp
1	rs10800607	199029511	T	0.6694	0.0064	0.0163	0.694587	66296.7	0.67816	0.00968365	0.0162999	0.55245	0.257707	cond	non_wgtsnp
1	rs74373160	199029756	A	0.9521	0.0244	0.0363	0.501471	64866.8	0.956281	0.0294838	0.0362998	0.41666	0.380218	cond	non_wgtsnp
1	rs10737557	199029866	T	0.6657	0.0083	0.0163	0.61061	65927.2	0.674119	0.0119568	0.0162999	0.463222	0.334211	cond	non_wgtsnp
1	rs114901483	199030862	T	0.9522	0.0239	0.0363	0.51028	64995.7	0.956281	0.0289742	0.0362998	0.42476	0.371856	cond	non_wgtsnp
1	rs115291871	199032036	T	0.9841	0.0231	0.0677	0.732945	54355.5	0.98669	0.0132502	0.0676994	0.844828	0.0732317	cond	non_wgtsnp
1	rs78499723	199032793	A	0.9522	0.0237	0.0363	0.513826	64995.7	0.956281	0.0287742	0.0362998	0.427963	0.368594	cond	non_wgtsnp
1	rs322883	199033440	C	0.8129	-0.0028	0.0201	0.88921	63438.6	0.826951	0.00188014	0.0200998	0.925474	0.0336358	cond	non_wgtsnp
1	rs74134940	199033726	G	0.9491	0.0268	0.0351	0.445146	65495.1	0.953607	0.0313847	0.0350999	0.37124	0.430345	cond	non_wgtsnp
1	rs322882	199033762	G	0.813	-0.0026	0.0201	0.897078	63464.7	0.826995	0.00209693	0.0200998	0.916911	0.0376728	cond	non_wgtsnp
1	rs78393628	199034137	A	0.9522	0.0239	0.0363	0.51028	64995.7	0.956296	0.0289359	0.0362998	0.425372	0.371231	cond	non_wgtsnp
1	rs77613066	199034546	T	0.9521	0.0263	0.0362	0.46752	65225.6	0.956103	0.0313683	0.0361999	0.386199	0.413189	cond	non_wgtsnp
1	rs962793	199034906	A	0.6655	0.008	0.0163	0.62357	65907.6	0.673971	0.011582	0.0162999	0.47736	0.321154	cond	non_wgtsnp
1	rs322881	199035316	C	0.4903	0.0084	0.0151	0.578012	68410.7	0.497905	0.0140163	0.0150999	0.353285	0.451875	cond	non_wgtsnp
1	rs79791920	199036844	G	0.9732	-0.0786	0.0548	0.151485	49767.2	0.98054	-0.0755736	0.0548006	0.167875	0.775014	cond	non_wgtsnp
1	rs10919619	199038043	T	0.8273	-0.0068	0.0198	0.731272	69593.7	0.836309	-0.00158629	0.0197999	0.936145	0.0286569	cond	non_wgtsnp
1	rs79987487	199038230	T	0.9519	0.0229	0.0362	0.526997	64968.2	0.956162	0.0277964	0.0361998	0.442571	0.354017	cond	non_wgtsnp
1	rs322879	199038249	C	0.4947	0.0064	0.0151	0.671682	68392.8	0.50257	0.0117679	0.0150999	0.435783	0.36073	cond	non_wgtsnp
1	rs322878	199039278	T	0.8637	-0.0151	0.0233	0.516941	60993.5	0.877875	-0.0108924	0.0232999	0.640152	0.193717	cond	non_wgtsnp
1	rs115327648	199040106	C	0.9516	0.0276	0.036	0.44328	65305.2	0.95585	0.032529	0.0359999	0.366215	0.436264	cond	non_wgtsnp
1	rs17497549	199040295	C	0.9437	0.0365	0.034	0.283034	63467.1	0.949492	0.0400593	0.034	0.238711	0.622128	cond	non_wgtsnp
1	rs61822102	199040680	T	0.9854	0.0225	0.0657	0.732	62771.1	0.987002	0.016349	0.0656995	0.80348	0.0950249	cond	non_wgtsnp
1	rs80079947	199040767	T	0.9522	0.0237	0.0363	0.513826	64995.7	0.956311	0.028726	0.0362998	0.428738	0.367808	cond	non_wgtsnp
1	rs78516841	199041009	C	0.9846	0.0731	0.0698	0.294971	52766.4	0.986764	0.063846	0.0698001	0.36035	0.443275	cond	non_wgtsnp
1	rs78549910	199041389	T	0.9517	0.0247	0.0362	0.495036	64712.7	0.956058	0.0297784	0.0361999	0.410728	0.386446	cond	non_wgtsnp
1	rs74916440	199041734	A	0.9519	0.0269	0.0362	0.457425	64968	0.956117	0.0319988	0.0361999	0.376724	0.423977	cond	non_wgtsnp
1	rs7523940	199042977	A	0.9489	0.029	0.035	0.407347	65625.8	0.953399	0.0337798	0.0349999	0.334475	0.475636	cond	non_wgtsnp
1	rs77856356	199043046	A	0.9516	0.0262	0.0361	0.467985	64944	0.955999	0.0312316	0.0360999	0.386959	0.412335	cond	non_wgtsnp
1	rs79111447	199043359	T	0.9519	0.0272	0.0362	0.452423	64968	0.956103	0.0323369	0.0361999	0.371703	0.429804	cond	non_wgtsnp
1	rs113192377	199043873	A	0.9516	0.0248	0.0361	0.492095	64944.1	0.955999	0.0298316	0.0360999	0.408597	0.388705	cond	non_wgtsnp
1	rs113477201	199043939	T	0.9516	0.0247	0.0361	0.493842	64944.1	0.955999	0.0297316	0.0360999	0.41017	0.387036	cond	non_wgtsnp
1	rs17497598	199044195	T	0.952	0.0261	0.0362	0.470913	65096.5	0.956103	0.0312276	0.0361999	0.388334	0.410795	cond	non_wgtsnp
1	rs147570345	199044472	G	0.9852	-0.03	0.0696	0.666443	55188.9	0.988591	-0.0242509	0.0695995	0.727514	0.138159	cond	non_wgtsnp
1	rs72741553	199044534	A	0.9854	0.037	0.0659	0.574486	62390.5	0.986942	0.0311818	0.0658996	0.636092	0.19648	cond	non_wgtsnp
1	rs139560162	199045870	T	0.9878	0.0161	0.0727	0.824736	61201.1	0.988309	0.0143591	0.0726994	0.843426	0.073953	cond	non_wgtsnp
1	rs141891545	199045895	C	0.9809	0.0531	0.0662	0.422487	47476.6	0.984179	0.0663916	0.0661998	0.31591	0.500437	cond	non_wgtsnp
1	rs115732034	199047449	C	0.9526	0.0204	0.0365	0.576227	64800.7	0.956771	0.0253764	0.0364998	0.4869	0.31256	cond	non_wgtsnp
1	rs6427757	199047517	A	0.6798	0.0072	0.0165	0.662573	65778.7	0.689153	0.0108097	0.0164999	0.512379	0.290409	cond	non_wgtsnp
1	rs75542395	199047782	A	0.9525	0.0192	0.0365	0.598869	64671.2	0.956756	0.0241728	0.0364998	0.507797	0.29431	cond	non_wgtsnp
1	rs17626549	199049769	T	0.9519	0.0259	0.0362	0.474319	64968	0.956147	0.0310128	0.0361999	0.391605	0.407152	cond	non_wgtsnp
1	rs12725775	199049864	A	0.8904	0.0026	0.0259	0.920038	59547.3	0.899296	0.00169876	0.0258998	0.947704	0.0233273	cond	non_wgtsnp
1	rs1368987	199050030	C	0.6214	0.0138	0.0159	0.385436	65539.9	0.628706	0.0183661	0.0159	0.248048	0.605464	cond	non_wgtsnp
1	rs72741558	199050107	T	0.9777	0.0251	0.0525	0.632582	64867.3	0.979262	0.0317177	0.0524997	0.545744	0.263011	cond	non_wgtsnp
1	rs76553787	199050174	C	0.9734	-0.0823	0.0552	0.135977	49407	0.980837	-0.0788082	0.0552007	0.153387	0.814211	cond	non_wgtsnp
1	rs35535277	199050685	G	0.9522	0.0307	0.0364	0.399001	64638.8	0.956385	0.0359506	0.0363999	0.323321	0.490366	cond	non_wgtsnp
1	rs35590296	199050687	G	0.9522	0.0308	0.0365	0.398761	64285.1	0.956385	0.0360909	0.0364999	0.322765	0.491114	cond	non_wgtsnp
1	rs115368255	199050754	G	0.9522	0.0309	0.0365	0.397232	64285.1	0.956429	0.0361759	0.0364999	0.321625	0.49265	cond	non_wgtsnp
1	rs405870	199050935	A	0.4898	0.0045	0.0152	0.76719	67516.4	0.496568	0.00994124	0.0151999	0.51309	0.289806	cond	non_wgtsnp
1	rs141485211	199051688	T	0.9712	0.0707	0.0496	0.154041	56647.1	0.975073	0.0751466	0.0496005	0.129763	0.886849	cond	non_wgtsnp
1	rs10753840	199051738	C	0.644	0.0034	0.0164	0.835762	63216.9	0.655223	0.00743847	0.0163999	0.650139	0.186994	cond	non_wgtsnp
1	rs10753841	199051837	C	0.6166	0.01	0.016	0.531971	64410.8	0.626018	0.0143664	0.0159999	0.369237	0.432695	cond	non_wgtsnp
1	rs322926	199052870	A	0.3255	-0.0079	0.0157	0.614834	72031.5	0.328585	-0.00345629	0.0156999	0.825757	0.0831477	cond	non_wgtsnp
1	rs145630722	199053416	T	0.9712	0.0663	0.0495	0.180442	56876.4	0.975028	0.0706957	0.0495003	0.153238	0.814634	cond	non_wgtsnp
1	rs72741560	199053692	T	0.9854	0.0329	0.0663	0.619733	61640	0.987031	0.0270151	0.0662996	0.683662	0.165159	cond	non_wgtsnp
1	rs10919621	199053954	T	0.6391	0.005	0.0163	0.759035	63610	0.650128	0.00924843	0.0162999	0.570448	0.243784	cond	non_wgtsnp
1	rs2360964	199054140	T	0.6485	0.0075	0.0164	0.647443	63581.7	0.660096	0.0120515	0.0163999	0.462431	0.334953	cond	non_wgtsnp
1	rs2360965	199054339	G	0.6216	0.0114	0.016	0.476155	64736.8	0.631677	0.0160743	0.0159999	0.315065	0.5016	cond	non_wgtsnp
1	rs16844158	199054613	C	0.6217	0.0118	0.016	0.460818	64743.5	0.631811	0.0164739	0.0159999	0.303188	0.518288	cond	non_wgtsnp
1	rs16844162	199054666	T	0.6218	0.0115	0.016	0.472295	64750.2	0.631856	0.0161733	0.0159999	0.312095	0.505713	cond	non_wgtsnp
1	rs140959564	199055309	C	0.9715	0.0595	0.0496	0.230296	57226.3	0.975236	0.0635572	0.0496002	0.200057	0.698846	cond	non_wgtsnp
1	rs75623402	199056555	G	0.9822	-0.0521	0.054	0.334638	76461.5	0.982872	-0.0299005	0.054	0.579775	0.236741	cond	non_wgtsnp
1	rs322923	199057488	C	0.8678	-0.02	0.0236	0.39674	61006.6	0.881291	-0.0159736	0.0235999	0.498503	0.302332	cond	non_wgtsnp
1	rs147470466	199057734	G	0.9852	-0.0269	0.07	0.700767	54560	0.98871	-0.0208264	0.0699995	0.766068	0.115733	cond	non_wgtsnp
1	rs322922	199057951	C	0.3235	-0.0104	0.0159	0.513055	70455.9	0.325851	-0.00572454	0.0158999	0.718821	0.143379	cond	non_wgtsnp
1	rs116564352	199058417	A	0.9729	0.0609	0.0536	0.255875	51461.3	0.97849	0.0539658	0.0536002	0.314021	0.503041	cond	non_wgtsnp
1	rs322921	199058893	A	0.4825	0.0017	0.0153	0.911528	66690.8	0.488324	0.0070337	0.0152999	0.645715	0.189959	cond	non_wgtsnp
1	rs12410613	199059053	G	0.8549	-0.0242	0.0217	0.264762	66733.9	0.861385	-0.0262139	0.0217	0.227043	0.643892	cond	non_wgtsnp
1	rs6427758	199059197	G	0.8683	-0.0202	0.0236	0.392035	61203	0.881692	-0.016217	0.0235999	0.49198	0.308053	cond	non_wgtsnp
1	rs76577243	199059580	T	0.9723	0.0761	0.0508	0.134125	56083.2	0.976529	0.0815899	0.0508006	0.108256	0.965548	cond	non_wgtsnp
1	rs322920	199059604	G	0.8677	-0.0205	0.0236	0.385042	60967.5	0.881276	-0.0164966	0.0236	0.484545	0.314666	cond	non_wgtsnp
1	rs139064279	199059967	C	0.978	0.0453	0.0574	0.429996	54988	0.981475	0.0524068	0.0573998	0.361236	0.442209	cond	non_wgtsnp
1	rs111639384	199060344	A	0.8683	-0.0207	0.0236	0.380422	61202.9	0.881781	-0.0167631	0.0236	0.477517	0.321011	cond	non_wgtsnp
1	rs322894	199061181	C	0.4869	0.0021	0.0152	0.890116	67534.8	0.49284	0.00736418	0.0151999	0.628039	0.202013	cond	non_wgtsnp
1	rs149130867	199061530	C	0.9748	0.0662	0.054	0.220227	54418	0.978816	0.072035	0.0540002	0.182212	0.739423	cond	non_wgtsnp
1	rs322893	199061651	C	0.4872	0.0011	0.0152	0.942309	67532.7	0.493077	0.00639378	0.0151999	0.674013	0.171332	cond	non_wgtsnp
1	rs2117336	199062120	T	0.6451	0.0026	0.0164	0.874034	63304.7	0.656085	0.00656492	0.0163999	0.688933	0.161823	cond	non_wgtsnp
1	rs12121465	199062422	T	0.6447	0.0026	0.0164	0.874034	63272.7	0.655788	0.00653687	0.0163999	0.690193	0.161029	cond	non_wgtsnp
1	rs322892	199062521	T	0.4872	0.0011	0.0152	0.942309	67532.7	0.493048	0.0063594	0.0151999	0.675666	0.170268	cond	non_wgtsnp
1	rs322891	199062583	A	0.4849	0.0004	0.0152	0.979005	67550	0.490879	0.00558073	0.0151999	0.713503	0.146604	cond	non_wgtsnp
1	rs322890	199062787	T	0.4867	0.0022	0.0152	0.884919	67536.2	0.492736	0.0074745	0.0151999	0.622898	0.205583	cond	non_wgtsnp
1	rs143307656	199063521	C	0.9833	-0.0026	0.0663	0.968718	54004.3	0.985219	0.00597999	0.0662994	0.928131	0.0323907	cond	non_wgtsnp
1	rs148493306	199063896	C	0.9748	0.0597	0.0539	0.268032	54620.4	0.978816	0.065402	0.0539001	0.22498	0.647856	cond	non_wgtsnp
1	rs140809640	199063952	G	0.9747	0.0615	0.0539	0.253869	54410	0.978816	0.0672251	0.0539001	0.212319	0.673011	cond	non_wgtsnp
1	rs77980410	199064047	T	0.972	0.0707	0.0507	0.163174	55718.9	0.976543	0.0760994	0.0507004	0.133365	0.874958	cond	non_wgtsnp
1	rs167735	199064386	A	0.4871	0.0015	0.0152	0.921389	67533.4	0.492959	0.00674147	0.0151999	0.657389	0.182178	cond	non_wgtsnp
1	rs192067318	199066646	G	0.9887	0.0025	0.0735	0.972866	64586.1	0.989378	0.00156156	0.0734994	0.98305	0.00742439	cond	non_wgtsnp
1	rs182935565	199066957	G	0.9873	0.0136	0.0684	0.842395	66449.4	0.987744	0.0165573	0.0683995	0.808728	0.0921975	cond	non_wgtsnp
1	rs188926	199067279	T	0.519	-0.0018	0.0153	0.906347	66705.4	0.526769	0.00355521	0.0152999	0.816252	0.0881757	cond	non_wgtsnp
1	rs322919	199068218	C	0.8674	-0.0201	0.0235	0.392374	61369.6	0.880964	-0.0161338	0.0234999	0.49237	0.307708	cond	non_wgtsnp
1	rs322918	199068614	A	0.5193	-0.0011	0.0153	0.942685	66708.5	0.527111	0.00427228	0.0152999	0.780064	0.10787	cond	non_wgtsnp
1	rs322917	199068712	C	0.0885	-0.0566	0.0291	0.0517729	57061.5	0.0788668	-0.0507313	0.0291007	0.0812811	1.09001	cond	non_wgtsnp
1	rs6689466	199069035	A	0.9719	0.0689	0.0506	0.173305	55746.1	0.976484	0.0740052	0.0506004	0.143592	0.84287	cond	non_wgtsnp
1	rs77328883	199069140	G	0.9435	0.0815	0.0356	0.0220604	57693.6	0.949195	0.0756238	0.0356013	0.0336547	1.47295	cond	non_wgtsnp
1	rs322916	199069144	T	0.482	0.0034	0.0152	0.823003	67576	0.487685	0.00885445	0.0151999	0.560207	0.251651	cond	non_wgtsnp
1	rs115289560	199070327	C	0.9838	0.0121	0.0588	0.836961	70742.3	0.984179	0.0122072	0.0587996	0.835536	0.0780348	cond	non_wgtsnp
1	rs322915	199070739	G	0.5001	0.0017	0.0152	0.910949	67488.4	0.506774	0.007235	0.0151999	0.634081	0.197855	cond	non_wgtsnp
1	rs1275009	199070859	C	0.5237	-0.0024	0.0153	0.875353	66759.1	0.531924	0.00269278	0.0152999	0.860294	0.0653531	cond	non_wgtsnp
1	rs77678300	199071640	C	0.9731	0.068	0.054	0.207937	51067.9	0.978623	0.0618191	0.0540003	0.252296	0.59809	cond	non_wgtsnp
1	rs116878807	199072099	C	0.978	0.0366	0.0573	0.52299	55180.3	0.98155	0.0434578	0.0572997	0.448194	0.348534	cond	non_wgtsnp
1	rs2117335	199072181	T	0.6441	0.0025	0.0164	0.878841	63224.8	0.655283	0.00643422	0.0163999	0.694812	0.158133	cond	non_wgtsnp
1	rs79111965	199073513	A	0.8682	-0.0203	0.0236	0.389696	61163.6	0.881722	-0.0163018	0.0235999	0.489719	0.310053	cond	non_wgtsnp
1	rs78740958	199073812	T	0.9754	0.0506	0.0544	0.352295	54895.3	0.979277	0.0571746	0.0543999	0.293256	0.532753	cond	non_wgtsnp
1	rs322912	199074391	C	0.5144	-0.0044	0.0153	0.773667	66664.3	0.521496	0.000471263	0.0152999	0.975428	0.0108048	cond	non_wgtsnp
1	rs2117334	199074481	C	0.6449	0.0032	0.0164	0.845297	63288.7	0.655862	0.00717501	0.0163999	0.661746	0.179309	cond	non_wgtsnp
1	rs4915342	199075025	A	0.6134	0.0103	0.016	0.519738	64210.9	0.622244	0.0148925	0.0159999	0.351964	0.453502	cond	non_wgtsnp
1	rs182695	199075330	C	0.3271	-0.0094	0.0158	0.551886	70942.9	0.330144	-0.00478487	0.0157999	0.762011	0.118039	cond	non_wgtsnp
1	rs116440938	199075590	A	0.9784	-0.0066	0.0591	0.911081	52809.6	0.982233	-0.00807088	0.0590994	0.891375	0.0499396	cond	non_wgtsnp
1	rs322911	199076356	C	0.4859	0.0007	0.0152	0.963268	67542.1	0.491503	0.0061783	0.0151999	0.684397	0.164692	cond	non_wgtsnp
1	rs7538077	199076482	T	0.64	0.0042	0.0164	0.797876	62905.2	0.650885	0.00836563	0.0163999	0.609979	0.214685	cond	non_wgtsnp
1	rs4915343	199077826	A	0.6396	0.0035	0.0163	0.829983	63648.5	0.650677	0.00764064	0.0162999	0.639245	0.194333	cond	non_wgtsnp
1	rs76384771	199079822	G	0.9756	0.0444	0.0546	0.416111	54929.5	0.9795	0.0508549	0.0545998	0.35164	0.453902	cond	non_wgtsnp
1	rs12125357	199080090	G	0.9657	0.0286	0.0459	0.533223	55859	0.972191	0.0400052	0.0458997	0.383439	0.416304	cond	non_wgtsnp
1	rs7538550	199080141	C	0.6545	0.0039	0.0165	0.813151	63318.5	0.666157	0.00810314	0.0164999	0.623354	0.205265	cond	non_wgtsnp
1	rs77464340	199080318	G	0.973	0.0606	0.0512	0.236574	56601.8	0.977078	0.066721	0.0512002	0.192527	0.715508	cond	non_wgtsnp
1	rs78508299	199080630	C	0.9756	0.0458	0.0546	0.401566	54929.5	0.9795	0.052255	0.0545999	0.338541	0.470389	cond	non_wgtsnp
1	rs144674886	199080752	G	0.978	0.0378	0.0573	0.509455	55180.3	0.98152	0.0447615	0.0572997	0.434695	0.361815	cond	non_wgtsnp
1	rs74339775	199080786	T	0.9728	0.0602	0.0512	0.239682	56197.2	0.977004	0.0659	0.0512002	0.198058	0.703208	cond	non_wgtsnp
1	rs322908	199081484	A	0.8678	-0.0208	0.0236	0.378125	61006.6	0.88141	-0.0167738	0.0236	0.477236	0.321267	cond	non_wgtsnp
1	rs61820865	199082281	C	0.9856	0.0493	0.0681	0.469105	59223.8	0.987462	0.042499	0.0680997	0.532582	0.273614	cond	non_wgtsnp
1	rs116102722	199082399	C	0.9787	0.0032	0.0598	0.957324	52291	0.983823	-0.000249252	0.0597994	0.996674	0.00144687	cond	non_wgtsnp
1	rs322907	199082557	T	0.4816	0.0026	0.0152	0.864182	67579.9	0.488175	0.00813707	0.0151999	0.592417	0.227372	cond	non_wgtsnp
1	rs77324288	199083075	C	0.9734	0.0586	0.0516	0.256099	56542.6	0.977375	0.0648097	0.0516001	0.209116	0.679613	cond	non_wgtsnp
1	rs322906	199083722	T	0.4792	0.0034	0.0153	0.824141	66724.5	0.485977	0.00905302	0.0152999	0.554048	0.256453	cond	non_wgtsnp
1	rs10800608	199084325	A	0.6394	0.0043	0.0163	0.791931	63633.1	0.650291	0.00846928	0.0162999	0.603348	0.219432	cond	non_wgtsnp
1	rs322904	199086009	T	0.8675	-0.0214	0.0236	0.364523	60889.4	0.881113	-0.0174165	0.0236	0.46052	0.336752	cond	non_wgtsnp
1	rs11588604	199086257	C	0.9754	0.0515	0.0545	0.344682	54694	0.979321	0.0581004	0.0544999	0.286395	0.543035	cond	non_wgtsnp
1	rs11583612	199087073	T	0.9755	0.051	0.0546	0.35027	54710.7	0.979425	0.0581684	0.0545999	0.286715	0.54255	cond	non_wgtsnp
1	rs6703633	199087095	T	0.6396	0.0045	0.0163	0.782492	63648.5	0.650529	0.00864631	0.0162999	0.595798	0.224901	cond	non_wgtsnp
1	rs139422491	199087871	G	0.9779	0.0413	0.0572	0.470277	55128.4	0.981431	0.048497	0.0571998	0.396519	0.401736	cond	non_wgtsnp
1	rs79994587	199088029	T	0.8687	-0.0181	0.0236	0.443112	61361.3	0.882138	-0.0141089	0.0235999	0.549949	0.259678	cond	non_wgtsnp
1	rs139546032	199088305	A	0.978	0.0376	0.0574	0.512434	54988.2	0.981565	0.0445876	0.0573997	0.437282	0.359238	cond	non_wgtsnp
1	rs145367895	199088762	C	0.9781	0.0353	0.0574	0.538566	55233.7	0.981609	0.0423869	0.0573997	0.46024	0.337016	cond	non_wgtsnp
1	rs322901	199089474	C	0.4822	0.0027	0.0152	0.859012	67574	0.48819	0.008249	0.0151999	0.587335	0.231114	cond	non_wgtsnp
1	rs78304705	199089801	T	0.8683	-0.0197	0.0236	0.403861	61203	0.881841	-0.0157401	0.0235999	0.5048	0.296881	cond	non_wgtsnp
1	rs322899	199091139	T	0.8647	-0.0168	0.0233	0.470891	61373.1	0.87832	-0.0129098	0.0232999	0.57953	0.236924	cond	non_wgtsnp
1	rs10919623	199091244	G	0.6494	0.0053	0.0164	0.746566	63656.7	0.660794	0.00973278	0.0163999	0.552869	0.257378	cond	non_wgtsnp
1	rs322898	199091349	G	0.4925	0.0034	0.0152	0.823003	67503.6	0.499421	0.00916046	0.0151999	0.546731	0.262226	cond	non_wgtsnp
1	rs10800609	199091699	T	0.6492	0.0056	0.0164	0.732755	63640	0.660541	0.010047	0.0163999	0.540123	0.267507	cond	non_wgtsnp
1	rs80285374	199091829	T	0.8682	-0.019	0.0236	0.420771	61163.6	0.881826	-0.0150269	0.0235999	0.524299	0.280421	cond	non_wgtsnp
1	rs140790629	199092013	A	0.9754	0.052	0.0546	0.340904	54493.9	0.97944	0.0590391	0.0546	0.279562	0.553522	cond	non_wgtsnp
1	rs322897	199092017	C	0.8678	-0.0196	0.0236	0.406251	61006.6	0.881455	-0.015568	0.0235999	0.509469	0.292882	cond	non_wgtsnp
1	rs112169695	199092693	T	0.9754	0.0972	0.0551	0.077721	53507.2	0.97993	0.0997903	0.0551011	0.0701347	1.15407	cond	non_wgtsnp
1	rs10753843	199093088	A	0.6492	0.0061	0.0164	0.709929	63640	0.660616	0.0105615	0.0163999	0.519575	0.284352	cond	non_wgtsnp
1	rs322896	199093350	C	0.8675	-0.0204	0.0236	0.387364	60889.5	0.881158	-0.0164108	0.0236	0.48682	0.312632	cond	non_wgtsnp
1	rs145999796	199093351	G	0.9756	0.0444	0.0547	0.416964	54728.9	0.979544	0.050881	0.0546998	0.352275	0.453118	cond	non_wgtsnp
1	rs322895	199093876	T	0.4827	0.0019	0.0152	0.900524	67569.3	0.488755	0.00736926	0.0151999	0.627802	0.202177	cond	non_wgtsnp
1	rs116319037	199093884	T	0.9657	0.0237	0.0458	0.60483	56103.3	0.972102	0.0354751	0.0457997	0.438594	0.357937	cond	non_wgtsnp
1	rs117900875	199094262	G	0.9754	0.0488	0.0546	0.371443	54494	0.97947	0.0555175	0.0545999	0.309246	0.509696	cond	non_wgtsnp
1	rs116761231	199094690	C	0.9821	0.0311	0.0591	0.598731	63485	0.984031	0.0374931	0.0590997	0.525817	0.279165	cond	non_wgtsnp
1	rs11586887	199095700	A	0.9755	0.0442	0.0546	0.418214	54710.9	0.979544	0.0506712	0.0545998	0.353384	0.451753	cond	non_wgtsnp
1	rs6679487	199096345	A	0.6543	0.0036	0.0165	0.827287	63301.3	0.665919	0.00777115	0.0164999	0.637653	0.195416	cond	non_wgtsnp
1	rs427790	199097277	C	0.4978	0.0018	0.0152	0.905734	67489.7	0.504947	0.00731315	0.0151999	0.630423	0.200368	cond	non_wgtsnp
1	rs118156593	199097348	C	0.9756	0.0446	0.0547	0.414868	54728.9	0.979544	0.051081	0.0546998	0.350385	0.455454	cond	non_wgtsnp
1	rs11587989	199097889	A	0.9755	0.0434	0.0547	0.427534	54511.1	0.979544	0.049905	0.0546998	0.361588	0.441786	cond	non_wgtsnp
1	rs79156837	199098166	C	0.978	-0.0022	0.0518	0.966123	67520.5	0.9795	-0.00440246	0.0517996	0.932269	0.0304588	cond	non_wgtsnp
1	rs322877	199098858	C	0.488	0.0003	0.0152	0.984253	67527.3	0.494088	0.00556788	0.0151999	0.714133	0.146221	cond	non_wgtsnp
1	rs76893707	199099177	A	0.8683	-0.0198	0.0236	0.401479	61203	0.881811	-0.0158576	0.0235999	0.501625	0.299621	cond	non_wgtsnp
1	rs77058130	199099872	T	0.9752	0.0546	0.0544	0.315535	54463.7	0.979262	0.0612913	0.0544	0.259879	0.585229	cond	non_wgtsnp
1	rs75932186	199100483	C	0.8678	-0.021	0.0236	0.373557	61006.5	0.881633	-0.0170551	0.0236	0.46988	0.328013	cond	non_wgtsnp
1	rs117303299	199100987	C	0.9756	0.0445	0.0547	0.415915	54728.9	0.979544	0.050981	0.0546998	0.351329	0.454286	cond	non_wgtsnp
1	rs149114166	199101316	G	0.9755	0.0548	0.0547	0.316427	54510.7	0.9795	0.0614434	0.0547	0.261318	0.582831	cond	non_wgtsnp
1	rs322876	199102035	A	0.4823	0.0018	0.0152	0.905734	67573.1	0.488339	0.00731015	0.0151999	0.630563	0.200272	cond	non_wgtsnp
1	rs322875	199102610	C	0.4973	0.0019	0.0152	0.900524	67490.4	0.504471	0.00739817	0.0151999	0.626453	0.203112	cond	non_wgtsnp
1	rs322874	199103476	A	0.4872	0.0011	0.0152	0.942309	67532.7	0.493241	0.00637576	0.0151999	0.674879	0.170774	cond	non_wgtsnp
1	rs74400141	199103942	A	0.973	0.0688	0.0514	0.180727	56161.8	0.977093	0.0752051	0.0514004	0.143434	0.843348	cond	non_wgtsnp
1	rs322873	199104713	T	0.4997	-0.0001	0.0154	0.994819	65746.9	0.507457	0.00467853	0.0153999	0.761278	0.118457	cond	non_wgtsnp
1	rs78013973	199105653	A	0.8683	-0.0215	0.0236	0.362286	61202.9	0.881767	-0.0175302	0.0236	0.457599	0.339515	cond	non_wgtsnp
1	rs78940102	199106736	C	0.9385	0.0145	0.0354	0.682096	53894.1	0.947769	0.0217186	0.0353997	0.539529	0.267985	cond	non_wgtsnp
1	rs10753844	199106980	T	0.6739	0.0021	0.0174	0.903937	58588.5	0.688915	0.00577773	0.0173999	0.739847	0.130858	cond	non_wgtsnp
1	rs2624882	199107702	A	0.4909	0.0018	0.0154	0.906953	65768.7	0.4985	0.00804989	0.0153999	0.601166	0.221006	cond	non_wgtsnp
1	rs7544236	199108406	T	0.6137	0.005	0.0163	0.759035	61887.1	0.62419	0.00985141	0.0162999	0.545587	0.263136	cond	non_wgtsnp
1	rs11808703	199108429	G	0.6831	0.0046	0.0175	0.792661	58799.6	0.698541	0.00854248	0.0174999	0.625447	0.203809	cond	non_wgtsnp
1	rs3850619	199109114	G	0.674	0.0018	0.0174	0.917607	58597.8	0.688841	0.00548546	0.0173999	0.752565	0.123456	cond	non_wgtsnp
1	rs3850620	199109184	T	0.6785	0.0009	0.0175	0.958984	58351.3	0.693446	0.0043216	0.0174999	0.804946	0.0942333	cond	non_wgtsnp
1	rs2648770	199109251	G	0.4874	-0.0027	0.0155	0.861713	64942.5	0.494132	0.00309436	0.0154999	0.841764	0.0748097	cond	non_wgtsnp
1	rs147866841	199109634	T	0.9819	-0.1348	0.0576	0.0192694	66104.3	0.98412	-0.136391	0.057602	0.017893	1.74732	cond	non_wgtsnp
1	rs13374545	199109802	C	0.8059	-0.0065	0.0207	0.753514	58158	0.823593	-0.000828533	0.0206998	0.968072	0.0140923	cond	non_wgtsnp
1	rs10753845	199110232	C	0.5652	-0.0018	0.0162	0.911528	60441.5	0.57337	0.00347526	0.0161999	0.830138	0.0808497	cond	non_wgtsnp
1	rs11580731	199110627	C	0.9312	0.0138	0.0338	0.683065	53258.9	0.943565	0.0209195	0.0337997	0.535966	0.270863	cond	non_wgtsnp
1	rs1482660	199111547	A	0.5595	0.0005	0.0162	0.975378	60267.2	0.567577	0.00600262	0.0161999	0.710984	0.14814	cond	non_wgtsnp
1	rs11576190	199112855	T	0.9308	0.0168	0.0338	0.61916	52973.7	0.943282	0.0241057	0.0337998	0.475727	0.322642	cond	non_wgtsnp
1	rs11589394	199112977	G	0.9309	0.018	0.0338	0.594349	53044.6	0.943238	0.025383	0.0337998	0.452664	0.344224	cond	non_wgtsnp
1	rs4915166	199113203	T	0.5646	-0.0015	0.0162	0.926227	60422.4	0.572821	0.0038071	0.0161999	0.814202	0.0892678	cond	non_wgtsnp
1	rs11576655	199113376	T	0.9331	0.0094	0.0345	0.785265	52464.5	0.945377	0.0167807	0.0344997	0.626683	0.202952	cond	non_wgtsnp
1	rs77394659	199114127	T	0.9844	0.0484	0.071	0.495435	50354.9	0.986704	0.0673636	0.0709996	0.342729	0.465049	cond	non_wgtsnp
1	rs16844261	199114140	C	0.9781	0.0126	0.0593	0.831733	51751.3	0.983392	0.0104032	0.0592995	0.860737	0.0651295	cond	non_wgtsnp
1	rs2648772	199114747	C	0.4961	0.0007	0.0155	0.963979	64905.2	0.503862	0.00675957	0.0154999	0.662761	0.178643	cond	non_wgtsnp
1	rs10753846	199114986	A	0.6829	0.0043	0.0175	0.805903	58779.7	0.69863	0.0082664	0.0174999	0.636663	0.19609	cond	non_wgtsnp
1	rs10800611	199115592	T	0.6736	0.0031	0.0174	0.858597	58560.7	0.688529	0.00676963	0.0173999	0.69723	0.156624	cond	non_wgtsnp
1	rs2648773	199115728	A	0.4816	0.0006	0.0155	0.969122	64989.3	0.488205	0.00662693	0.0154999	0.668981	0.174586	cond	non_wgtsnp
1	rs2648774	199116162	G	0.4819	-0.0001	0.0155	0.994852	64986.5	0.488487	0.00593314	0.0154999	0.701878	0.153738	cond	non_wgtsnp
1	rs3861923	199116609	C	0.6739	0.0027	0.0174	0.876685	58588.5	0.688752	0.00642905	0.0173999	0.711763	0.147665	cond	non_wgtsnp
1	rs3951757	199116956	A	0.674	0.003	0.0174	0.863112	58597.8	0.688856	0.00673021	0.0173999	0.698906	0.155581	cond	non_wgtsnp
1	rs72741585	199117133	T	0.9801	0.0555	0.0562	0.323376	63278.2	0.981446	0.0635564	0.0562	0.258099	0.588214	cond	non_wgtsnp
1	rs2648776	199117223	T	0.8673	-0.0186	0.0236	0.430617	60811.9	0.881098	-0.0146436	0.0235999	0.534934	0.2717	cond	non_wgtsnp
1	rs75050078	199117313	T	0.9392	0.0116	0.0355	0.743849	54167.5	0.948333	0.0189666	0.0354997	0.593152	0.226834	cond	non_wgtsnp
1	rs78398903	199117349	A	0.8687	-0.017	0.0237	0.473189	60844.6	0.882197	-0.0129111	0.0236999	0.585909	0.23217	cond	non_wgtsnp
1	rs2624883	199117587	G	0.8674	-0.0189	0.0236	0.42322	60850.7	0.881187	-0.0149468	0.0235999	0.526512	0.278592	cond	non_wgtsnp
1	rs2624884	199117789	C	0.4816	0.0004	0.0155	0.979412	64989.3	0.487997	0.00644625	0.0154999	0.67749	0.169097	cond	non_wgtsnp
1	rs7524630	199118310	A	0.491	0.0024	0.0155	0.876948	64922.3	0.498678	0.00869568	0.0154999	0.574787	0.240493	cond	non_wgtsnp
1	rs7547363	199118367	G	0.4912	0.0021	0.0155	0.892229	64921.4	0.498737	0.00837504	0.0154999	0.58897	0.229907	cond	non_wgtsnp
1	rs16844287	199118713	G	0.8678	-0.016	0.0237	0.499609	60493.1	0.881618	-0.0120082	0.0236999	0.612381	0.212978	cond	non_wgtsnp
1	rs16844291	199118810	A	0.8678	-0.0167	0.0237	0.481033	60493.1	0.881633	-0.0126876	0.0236999	0.592411	0.227377	cond	non_wgtsnp
1	rs11582694	199119256	C	0.9368	0.016	0.0347	0.64473	54680.6	0.946105	0.0233257	0.0346998	0.501446	0.299776	cond	non_wgtsnp
1	rs11577048	199119411	T	0.9367	0.0146	0.0347	0.673938	54600.1	0.94606	0.0219406	0.0346997	0.527192	0.278031	cond	non_wgtsnp
1	rs11590193	199119416	G	0.9392	0.0113	0.0356	0.750928	53863.6	0.948348	0.0187172	0.0355997	0.599049	0.222538	cond	non_wgtsnp
1	rs78720467	199119489	T	0.8693	-0.0157	0.0237	0.507685	61081.8	0.882628	-0.0116353	0.0236999	0.623467	0.205187	cond	non_wgtsnp
1	rs12059901	199119573	T	0.6729	0.0041	0.0174	0.813718	58496.2	0.688009	0.00778953	0.0173999	0.654386	0.184166	cond	non_wgtsnp
1	rs186811892	199119895	A	0.9783	0.0193	0.0597	0.746481	51520.2	0.983525	0.0170752	0.0596995	0.774864	0.110775	cond	non_wgtsnp
1	rs77782176	199120039	G	0.939	0.0128	0.0355	0.718426	54001.4	0.948155	0.020257	0.0354997	0.568255	0.245457	cond	non_wgtsnp
1	rs3850622	199120487	G	0.4869	0.0001	0.0155	0.994852	64945.9	0.493583	0.00586833	0.0154999	0.704981	0.151823	cond	non_wgtsnp
1	rs3850623	199120514	G	0.4962	0.0018	0.0155	0.90755	64905	0.503877	0.00784311	0.0154999	0.612849	0.212647	cond	non_wgtsnp
1	rs3850624	199120556	C	0.6785	0.0038	0.0175	0.828097	58351.3	0.69352	0.00716778	0.0174999	0.682106	0.166148	cond	non_wgtsnp
1	rs10737559	199120973	C	0.4875	0	0.0155	1	64941.9	0.494162	0.00574656	0.0154999	0.710825	0.148237	cond	non_wgtsnp
1	rs117270961	199121165	C	0.9393	0.0122	0.0356	0.731827	53946.6	0.948408	0.0196394	0.0355997	0.581172	0.235695	cond	non_wgtsnp
1	rs3861924	199121330	G	0.8069	-0.0042	0.0207	0.839214	58386.8	0.824277	0.00153	0.0206998	0.941079	0.0263739	cond	non_wgtsnp
1	rs6680617	199121541	A	0.6797	0.003	0.0175	0.863887	58466.5	0.694842	0.00637604	0.0174999	0.715598	0.145331	cond	non_wgtsnp
1	rs6656332	199121704	C	0.6792	0.0042	0.0175	0.81033	58418.3	0.694426	0.00768388	0.0174999	0.660602	0.18006	cond	non_wgtsnp
1	rs143985597	199122169	G	0.9404	0.0216	0.036	0.548506	53665	0.949462	0.0286016	0.0359998	0.426908	0.369666	cond	non_wgtsnp
1	rs4915346	199122192	A	0.8277	-0.0102	0.0208	0.623862	63178.7	0.836369	-0.0125903	0.0207999	0.544975	0.263623	cond	non_wgtsnp
1	rs74666386	199122248	T	0.9404	0.0204	0.036	0.570941	53665.1	0.949477	0.0273866	0.0359998	0.44681	0.349877	cond	non_wgtsnp
1	rs1564623	199122316	A	0.6899	0.0052	0.0178	0.770184	57508.1	0.70738	0.00917402	0.0177999	0.606275	0.21733	cond	non_wgtsnp
1	rs4915347	199122765	C	0.542	0.015	0.0165	0.363302	57679.1	0.549334	0.0220873	0.0165	0.180692	0.743061	cond	non_wgtsnp
1	rs12058998	199122912	G	0.5887	-0.0206	0.0177	0.244488	51386.4	0.593559	-0.0270134	0.0177001	0.126966	0.896313	cond	non_wgtsnp
1	rs59968320	199123610	G	0.5658	-0.0325	0.018	0.0709878	48970.2	0.577723	-0.0369805	0.0180004	0.0399345	1.39865	cond	non_wgtsnp
1	rs116581682	199123767	C	0.9734	0.0533	0.0583	0.360592	44293.7	0.982233	0.0546855	0.0582999	0.348242	0.458119	cond	non_wgtsnp
1	rs6679171	199124139	T	0.2412	-0.0165	0.0206	0.423149	50189.6	0.211569	-0.0139802	0.0205999	0.497359	0.30333	cond	non_wgtsnp
1	rs12739079	199124439	A	0.5538	-0.0325	0.0179	0.0694252	49231.3	0.56413	-0.0369851	0.0179004	0.0388137	1.41101	cond	non_wgtsnp
1	rs12072105	199124447	A	0.9019	0.0026	0.0298	0.930474	49613.4	0.924149	0.00494027	0.0297997	0.868328	0.0613162	cond	non_wgtsnp
1	rs140685397	199124512	T	0.973	0.0633	0.0581	0.275933	43956.1	0.982055	0.0644953	0.0581001	0.266968	0.573541	cond	non_wgtsnp
1	rs12739679	199124531	G	0.4318	-0.0265	0.0178	0.13655	50143.6	0.42042	-0.0302416	0.0178002	0.0893295	1.04901	cond	non_wgtsnp
1	rs74134962	199124805	C	0.902	0.0011	0.0298	0.970555	49658.5	0.924282	0.0035551	0.0297997	0.905038	0.0433332	cond	non_wgtsnp
1	rs77300958	199124880	G	0.902	-0.0003	0.0298	0.991968	49658.5	0.924282	0.0021551	0.0297997	0.942348	0.0257887	cond	non_wgtsnp
1	rs75276075	199125291	C	0.9733	0.0528	0.0583	0.365116	44132.3	0.982218	0.0540528	0.0582999	0.353848	0.451183	cond	non_wgtsnp
1	rs1384441	199125493	C	0.8075	0.0253	0.0226	0.26294	49097.3	0.839607	0.0354019	0.0226001	0.117242	0.930917	cond	non_wgtsnp
1	rs1384442	199125878	C	0.9022	0.0014	0.0298	0.962529	49749	0.924312	0.00384086	0.0297997	0.897445	0.0469922	cond	non_wgtsnp
1	rs1384443	199125879	G	0.8081	0.0289	0.0227	0.202973	48781.2	0.840187	0.039018	0.0227001	0.085643	1.06731	cond	non_wgtsnp
1	rs75110780	199126269	T	0.9036	-0.0005	0.03	0.986703	49723.7	0.925337	0.00197814	0.0299997	0.947427	0.0234542	cond	non_wgtsnp
1	rs12049402	199126302	G	0.8076	0.0288	0.0226	0.202544	49116.4	0.839667	0.0388799	0.0226001	0.0853706	1.06869	cond	non_wgtsnp
1	rs12759915	199126631	A	0.4306	-0.0293	0.0179	0.101657	49617.8	0.418697	-0.0332055	0.0179003	0.0635925	1.19659	cond	non_wgtsnp
1	rs1384444	199127073	T	0.4312	-0.0273	0.0179	0.127224	49601.4	0.419752	-0.03095	0.0179002	0.0838039	1.07674	cond	non_wgtsnp
1	rs75001512	199127158	C	0.9012	0.0056	0.0297	0.850444	49632.7	0.923599	0.00857492	0.0296997	0.772795	0.111936	cond	non_wgtsnp
1	rs12404375	199128058	A	0.9734	0.0508	0.0583	0.38356	44293.7	0.982263	0.0521143	0.0582998	0.371374	0.430189	cond	non_wgtsnp
1	rs12563199	199128176	T	0.4577	-0.0314	0.0178	0.0777244	49564.5	0.450146	-0.0351574	0.0178004	0.0482576	1.31643	cond	non_wgtsnp
1	rs34790076	199128319	T	0.4577	-0.0316	0.0178	0.0758515	49564.5	0.450146	-0.035341	0.0178004	0.0470994	1.32698	cond	non_wgtsnp
1	rs114946306	199128321	C	0.9734	0.0541	0.0584	0.354254	44142.1	0.982263	0.0555805	0.0583999	0.341238	0.466943	cond	non_wgtsnp
1	rs12070257	199128463	A	0.4324	-0.027	0.0179	0.131457	49568.4	0.421103	-0.0307242	0.0179002	0.0860861	1.06507	cond	non_wgtsnp
1	rs12065352	199128469	T	0.4583	-0.0319	0.0178	0.0731114	49554.4	0.450844	-0.0357001	0.0178004	0.044901	1.34774	cond	non_wgtsnp
1	rs10919624	199128614	A	0.807	0.03	0.0226	0.184365	48999.9	0.838909	0.0400978	0.0226002	0.0760261	1.11904	cond	non_wgtsnp
1	rs10494784	199128718	G	0.4579	-0.0313	0.0178	0.0786749	49561.2	0.450443	-0.0350784	0.0178004	0.0487631	1.31191	cond	non_wgtsnp
1	rs7540222	199128985	A	0.2409	-0.0118	0.0206	0.56677	50232.6	0.210931	-0.00904889	0.0205999	0.660466	0.18015	cond	non_wgtsnp
1	rs7520296	199129188	G	0.2398	-0.0111	0.0207	0.591798	49904.4	0.209965	-0.0083486	0.0206999	0.686715	0.163223	cond	non_wgtsnp
1	rs77235701	199129504	G	0.875	0.0177	0.0271	0.513668	48528.7	0.901866	0.0205826	0.0270998	0.447547	0.349161	cond	non_wgtsnp
1	rs79588245	199129675	C	0.9012	0.0064	0.0297	0.829387	49632.6	0.923569	0.0093365	0.0296997	0.753245	0.123064	cond	non_wgtsnp
1	rs75424237	199129742	A	0.9012	0.0084	0.0297	0.777308	49632.6	0.923584	0.0113063	0.0296997	0.703436	0.152775	cond	non_wgtsnp
1	rs12024363	199129854	G	0.807	0.0304	0.0226	0.178582	48999.9	0.838954	0.0405672	0.0226002	0.0726544	1.13874	cond	non_wgtsnp
1	rs55974811	199131580	G	0.8768	0.017	0.0272	0.531971	48776	0.903262	0.0199319	0.0271998	0.463683	0.333779	cond	non_wgtsnp
1	rs59934931	199132534	T	0.5598	-0.038	0.018	0.0347628	48819.3	0.57132	-0.0419983	0.0180006	0.0196398	1.70686	cond	non_wgtsnp
1	rs78891592	199132779	G	0.9797	0.0207	0.0647	0.749015	46823.2	0.985665	0.0167532	0.0646994	0.795682	0.0992605	cond	non_wgtsnp
1	rs56376502	199132983	C	0.9855	0.101	0.0735	0.169395	50494.4	0.989066	0.0945248	0.0735006	0.198429	0.702395	cond	non_wgtsnp
1	rs16844329	199134034	A	0.9025	0.0042	0.0299	0.88829	49552.4	0.924535	0.00724636	0.0298997	0.808505	0.0923173	cond	non_wgtsnp
1	rs1471646	199134239	T	0.4312	-0.0283	0.0179	0.113877	49601.2	0.419989	-0.0319873	0.0179003	0.0739418	1.13111	cond	non_wgtsnp
1	rs77306541	199134504	C	0.8767	0.0172	0.0272	0.527156	48742	0.903188	0.0201527	0.0271998	0.458747	0.338427	cond	non_wgtsnp
1	rs115381888	199134954	C	0.9738	0.0568	0.0588	0.334051	44190.1	0.982471	0.0587695	0.0588	0.317561	0.498173	cond	non_wgtsnp
1	rs12068990	199134987	G	0.877	0.0175	0.0272	0.519976	48844.2	0.90344	0.0204554	0.0271998	0.452026	0.344837	cond	non_wgtsnp
1	rs12067960	199135574	T	0.9293	0.0269	0.0349	0.440841	48711	0.948333	0.0286115	0.0348999	0.41232	0.384766	cond	non_wgtsnp
1	rs12124136	199135760	T	0.7825	0.0213	0.022	0.332954	47321.8	0.818201	0.0315295	0.022	0.151812	0.818694	cond	non_wgtsnp
1	rs1905186	199136196	A	0.6689	0.0306	0.0191	0.109135	48244.6	0.69658	0.0384552	0.0191003	0.04408	1.35576	cond	non_wgtsnp
1	rs975222	199136768	T	0.7261	0.0296	0.0202	0.142826	48034	0.75872	0.0394636	0.0202002	0.0507462	1.2946	cond	non_wgtsnp
1	rs184989645	199137066	T	0.981	0.0345	0.0691	0.617585	43800.5	0.987403	0.034784	0.0690994	0.61469	0.211344	cond	non_wgtsnp
1	rs74134963	199138325	G	0.9806	0.0308	0.0686	0.653446	43542.8	0.987403	0.0310811	0.0685994	0.65049	0.186759	cond	non_wgtsnp
1	rs1482662	199138329	C	0.2392	-0.0233	0.0209	0.264922	49037	0.206444	-0.0205794	0.0209001	0.324793	0.488393	cond	non_wgtsnp
1	rs10919627	199138973	A	0.9804	0.039	0.0685	0.569123	43233.1	0.987284	0.0390287	0.0684995	0.568836	0.245013	cond	non_wgtsnp
1	rs75937929	199139201	A	0.9809	0.0333	0.069	0.629374	43702	0.987432	0.0336762	0.0689994	0.625503	0.203771	cond	non_wgtsnp
1	rs10800612	199139429	C	0.7294	0.0282	0.0202	0.162703	48400	0.761959	0.0380546	0.0202002	0.0595821	1.22488	cond	non_wgtsnp
1	rs114300998	199139455	A	0.9809	0.0322	0.069	0.640738	43702	0.987432	0.0325762	0.0689994	0.636839	0.19597	cond	non_wgtsnp
1	rs56015442	199139523	T	0.9804	0.0415	0.0685	0.544621	43233.1	0.987269	0.0413503	0.0684995	0.546071	0.262751	cond	non_wgtsnp
1	rs61819130	199140870	C	0.5638	-0.0446	0.0181	0.0137362	48376.7	0.577218	-0.048771	0.0181009	0.00705175	2.1517	cond	non_wgtsnp
1	rs186407542	199141740	A	0.9809	0.0361	0.069	0.600843	43702	0.987432	0.0364762	0.0689994	0.597052	0.223988	cond	non_wgtsnp
1	rs12094610	199143934	C	0.9694	0.0422	0.0541	0.435369	44898.8	0.980049	0.0375766	0.0540998	0.487319	0.312187	cond	non_wgtsnp
1	rs56823115	199145266	C	0.9804	0.0414	0.0685	0.545591	43233.1	0.987299	0.0414552	0.0684995	0.545053	0.263561	cond	non_wgtsnp
1	rs10919628	199145536	T	0.9805	0.037	0.0686	0.589639	43323.8	0.987358	0.0372383	0.0685994	0.587242	0.231183	cond	non_wgtsnp
1	rs6667273	199145557	C	0.9477	0.0414	0.0422	0.326572	44162.4	0.9646	0.0387721	0.0422	0.358216	0.445855	cond	non_wgtsnp
1	rs10919629	199147381	G	0.9476	0.0425	0.0422	0.313882	44082.8	0.964674	0.0399354	0.0422	0.343977	0.463471	cond	non_wgtsnp
1	rs16844375	199147896	T	0.9692	0.0414	0.0541	0.444123	44616.5	0.98002	0.0367848	0.0540997	0.49654	0.304046	cond	non_wgtsnp
1	rs116770845	199148487	T	0.9809	0.033	0.069	0.632465	43702	0.987432	0.0333762	0.0689994	0.628586	0.201635	cond	non_wgtsnp
1	rs144757237	199149406	T	0.9809	0.0323	0.069	0.639702	43702	0.987432	0.0326762	0.0689994	0.635805	0.196676	cond	non_wgtsnp
1	rs58396251	199149811	C	0.9805	0.0401	0.0686	0.558852	43323.8	0.987314	0.0406014	0.0685995	0.553944	0.256534	cond	non_wgtsnp
1	rs55675509	199149854	G	0.9805	0.0407	0.0687	0.553562	43197.7	0.987328	0.0411901	0.0686995	0.548793	0.260591	cond	non_wgtsnp
1	rs61094530	199149972	A	0.9805	0.0407	0.0686	0.552984	43323.8	0.987328	0.0411901	0.0685995	0.548211	0.261052	cond	non_wgtsnp
1	rs6684332	199150453	C	0.6922	0.0306	0.0195	0.116594	48113.6	0.722963	0.0396699	0.0195003	0.0419188	1.37759	cond	non_wgtsnp
1	rs6427759	199150658	A	0.0911	-0.0706	0.0309	0.0223252	49301.6	0.0734149	-0.0615861	0.0309013	0.0462624	1.33477	cond	non_wgtsnp
1	rs12089861	199150819	C	0.9694	0.0449	0.0542	0.407436	44733.2	0.980094	0.0402739	0.0541998	0.457443	0.339663	cond	non_wgtsnp
1	rs181648660	199151127	G	0.981	0.0317	0.069	0.645932	43927.6	0.987432	0.0320772	0.0689994	0.642009	0.192459	cond	non_wgtsnp
1	rs149875038	199151298	C	0.9809	0.0309	0.069	0.654279	43702	0.987432	0.0312762	0.0689994	0.650345	0.186856	cond	non_wgtsnp
1	rs74556822	199151344	T	0.9809	0.0309	0.069	0.654279	43702	0.987418	0.0312491	0.0689994	0.650629	0.186667	cond	non_wgtsnp
1	rs7521373	199152148	A	0.9692	0.0452	0.0541	0.403442	44616.4	0.980005	0.0407161	0.0540998	0.451684	0.345165	cond	non_wgtsnp
1	rs6691144	199152500	C	0.9805	0.0357	0.0686	0.602779	43323.8	0.987358	0.0360911	0.0685994	0.598809	0.222712	cond	non_wgtsnp
1	rs76061627	199153071	T	0.981	0.0317	0.069	0.645932	43927.6	0.987432	0.0320772	0.0689994	0.642009	0.192459	cond	non_wgtsnp
1	rs12094039	199153377	C	0.9804	0.0363	0.0684	0.595625	43359.6	0.987254	0.0365035	0.0683994	0.593562	0.226534	cond	non_wgtsnp
1	rs16844403	199156521	T	0.9805	0.0373	0.0686	0.586626	43323.8	0.987328	0.0378665	0.0685994	0.580952	0.23586	cond	non_wgtsnp
1	rs144860800	199157022	G	0.9849	0.1114	0.0745	0.134836	47223.4	0.989334	0.137828	0.074501	0.0643113	1.19171	cond	non_wgtsnp
1	rs10919630	199157182	A	0.9805	0.037	0.0686	0.589639	43323.8	0.987328	0.0375665	0.0685994	0.583952	0.233623	cond	non_wgtsnp
1	rs10919631	199157473	A	0.9805	0.0357	0.0686	0.602779	43323.8	0.987358	0.0360911	0.0685994	0.598809	0.222712	cond	non_wgtsnp
1	rs10800613	199158242	C	0.7443	0.0263	0.0207	0.203895	47799.7	0.779012	0.037168	0.0207001	0.0725674	1.13926	cond	non_wgtsnp
1	rs10919632	199158502	T	0.7426	0.0233	0.0207	0.260333	47593	0.777393	0.0342484	0.0207001	0.0980247	1.00866	cond	non_wgtsnp
1	rs12093746	199158644	C	0.9804	0.0392	0.0685	0.567144	43233.1	0.987254	0.0390999	0.0684995	0.568131	0.245552	cond	non_wgtsnp
1	rs2068269	199158816	G	0.7437	0.0266	0.0207	0.198784	47726.2	0.778374	0.0375656	0.0207001	0.0695624	1.15763	cond	non_wgtsnp
1	rs78678493	199159550	T	0.9809	0.0331	0.069	0.631434	43702	0.987403	0.0336539	0.0689994	0.625733	0.203611	cond	non_wgtsnp
1	rs80071654	199159945	A	0.9804	0.0416	0.0685	0.543652	43233.1	0.987284	0.0417427	0.0684995	0.542268	0.265786	cond	non_wgtsnp
1	rs2200122	199160411	C	0.6922	0.0321	0.0195	0.0997321	48113.3	0.723038	0.0412269	0.0195003	0.0345015	1.46216	cond	non_wgtsnp
1	rs74395922	199161074	G	0.9809	0.0324	0.069	0.638666	43702	0.987432	0.0327762	0.0689994	0.634771	0.197383	cond	non_wgtsnp
1	rs140568411	199161462	C	0.9809	0.0327	0.069	0.635562	43702	0.987432	0.0330762	0.0689994	0.631676	0.199506	cond	non_wgtsnp
1	rs10494785	199161762	T	0.6908	0.0286	0.0195	0.142467	47993.1	0.721225	0.0377889	0.0195002	0.0526391	1.27869	cond	non_wgtsnp
1	rs112009416	199163362	T	0.975	0.0103	0.0553	0.852243	52295.4	0.980346	0.0177969	0.0552995	0.747584	0.12634	cond	non_wgtsnp
1	rs78267751	199163539	T	0.9804	0.0421	0.0685	0.53882	43233	0.987284	0.0422427	0.0684995	0.537442	0.269668	cond	non_wgtsnp
1	rs12092032	199164446	A	0.9781	0.0357	0.0651	0.583426	42940.6	0.985947	0.0353939	0.0650995	0.586655	0.231617	cond	non_wgtsnp
1	rs12077408	199166958	G	0.9806	0.0364	0.0687	0.596223	43416	0.987373	0.0368573	0.0686994	0.591612	0.227963	cond	non_wgtsnp
1	rs143769789	199167349	G	0.9809	0.0285	0.0689	0.679136	43829	0.987418	0.0289651	0.0688993	0.674195	0.171214	cond	non_wgtsnp
1	rs10919634	199167460	T	0.6759	0.033	0.0191	0.0840333	48775.8	0.70383	0.0414918	0.0191004	0.0298331	1.5253	cond	non_wgtsnp
1	rs10800614	199167839	G	0.7282	0.0319	0.0202	0.114288	48265.2	0.760666	0.0418748	0.0202003	0.0381741	1.41823	cond	non_wgtsnp
1	rs56169784	199167977	T	0.9786	0.0553	0.066	0.402099	42731.3	0.986199	0.0554366	0.0659998	0.400935	0.396926	cond	non_wgtsnp
1	rs6658305	199167984	G	0.9693	0.04	0.0541	0.459681	44757.2	0.980079	0.0352923	0.0540997	0.514171	0.288892	cond	non_wgtsnp
1	rs115779187	199168677	T	0.9628	0.0534	0.0506	0.291272	42507.8	0.97537	0.0728242	0.0506001	0.150091	0.823645	cond	non_wgtsnp
1	rs12060692	199169102	C	0.9695	0.0385	0.0542	0.477498	44875.4	0.980109	0.0336852	0.0541997	0.53427	0.272239	cond	non_wgtsnp
1	rs9659591	199169254	C	0.9802	0.0342	0.0683	0.61656	43056.3	0.98721	0.0343608	0.0682994	0.6149	0.211196	cond	non_wgtsnp
1	rs61819131	199169642	C	0.8963	0.0319	0.0306	0.297187	44789.3	0.926035	0.0338652	0.0306	0.268421	0.571184	cond	non_wgtsnp
1	rs10800615	199169954	A	0.9713	0.0751	0.0566	0.184557	43649	0.98152	0.0722561	0.0566005	0.201744	0.695199	cond	non_wgtsnp
1	rs12042842	199170856	T	0.6658	0.0326	0.0191	0.0878581	48019.3	0.693713	0.0415906	0.0191004	0.0294451	1.53099	cond	non_wgtsnp
1	rs12402922	199171803	C	0.4806	-0.0411	0.0183	0.0247103	46625.6	0.479841	-0.0462694	0.0183008	0.0114625	1.94072	cond	non_wgtsnp
1	rs6684754	199171827	T	0.4305	-0.0342	0.0185	0.0645086	46453.4	0.421415	-0.0393601	0.0185005	0.0333769	1.47655	cond	non_wgtsnp
1	rs114574593	199172082	T	0.9866	-0.1096	0.0737	0.136986	54282.5	0.989913	-0.0938486	0.0737008	0.202886	0.692748	cond	non_wgtsnp
1	rs7512700	199174222	A	0.4394	-0.0395	0.0184	0.0318141	46737.7	0.429274	-0.0428558	0.0184007	0.0198574	1.70208	cond	non_wgtsnp
1	rs4915348	199174223	T	0.9698	0.087	0.0556	0.117642	43052.3	0.980599	0.0846357	0.0556009	0.127959	0.892929	cond	non_wgtsnp
1	rs182428833	199174230	A	0.9817	0.0465	0.0707	0.510725	43409.7	0.987982	0.0460345	0.0706995	0.514964	0.288223	cond	non_wgtsnp
1	rs7547270	199174314	T	0.3912	-0.027	0.0187	0.148781	46804	0.371784	-0.0313108	0.0187002	0.0940605	1.02659	cond	non_wgtsnp
1	rs6682045	199174674	C	0.4072	-0.0321	0.0186	0.0843822	46675.6	0.390739	-0.0357586	0.0186004	0.0545473	1.26323	cond	non_wgtsnp
1	rs145400788	199174679	T	0.9818	0.0423	0.0708	0.550202	43520.7	0.988012	0.0417269	0.0707995	0.555615	0.255226	cond	non_wgtsnp
1	rs12062095	199175844	C	0.3999	-0.0385	0.0186	0.0384624	46948.2	0.381455	-0.0414249	0.0186007	0.0259429	1.58598	cond	non_wgtsnp
1	rs12089113	199176065	T	0.964	0.0636	0.0494	0.197938	46026.8	0.975474	0.0652183	0.0494004	0.186769	0.728695	cond	non_wgtsnp
1	rs7525131	199176441	C	0.4484	-0.044	0.0183	0.0162003	47055.9	0.438276	-0.0470834	0.0183009	0.01009	1.99611	cond	non_wgtsnp
1	rs115022757	199176795	G	0.9765	0.034	0.0649	0.60036	40330	0.985991	0.038623	0.0648994	0.551763	0.258247	cond	non_wgtsnp
1	rs79037748	199177216	G	0.9695	0.0733	0.0551	0.183417	43420.2	0.980361	0.0721432	0.0551005	0.190432	0.72026	cond	non_wgtsnp
1	rs185391266	199177280	C	0.9838	0.0935	0.0738	0.205178	44906.5	0.988443	0.113087	0.0738005	0.125442	0.901557	cond	non_wgtsnp
1	rs12566987	199177459	G	0.4423	-0.0446	0.0184	0.0153543	46671.5	0.431621	-0.0472682	0.018401	0.0102054	1.99117	cond	non_wgtsnp
1	rs10919636	199178088	C	0.9504	0.0058	0.0388	0.881171	54929.6	0.962253	0.0140773	0.0387997	0.716738	0.14464	cond	non_wgtsnp
1	rs141081718	199178098	A	0.9769	-0.0327	0.0632	0.604873	43247.5	0.985902	-0.0249203	0.0631995	0.693351	0.159047	cond	non_wgtsnp
1	rs7537670	199180281	C	0.3668	-0.0316	0.0189	0.0945327	46982.9	0.343351	-0.0353564	0.0189004	0.0613904	1.2119	cond	non_wgtsnp
1	rs115983000	199180819	A	0.9671	0.0216	0.0516	0.675505	46014.1	0.976514	0.0294405	0.0515995	0.568299	0.245423	cond	non_wgtsnp
1	rs78333498	199181057	T	0.9797	-0.0038	0.0527	0.942517	70574.2	0.981461	0.00642966	0.0526996	0.902894	0.0443632	cond	non_wgtsnp
1	rs6427760	199181905	T	0.3646	-0.033	0.0189	0.0808054	47102.5	0.34084	-0.0365565	0.0189004	0.0530931	1.27496	cond	non_wgtsnp
1	rs6691336	199182606	G	0.9798	-0.0012	0.0528	0.981868	70647.9	0.981446	0.00903398	0.0527996	0.864146	0.0634129	cond	non_wgtsnp
1	rs12745704	199184014	A	0.3653	-0.0326	0.0189	0.0845513	47064.1	0.341524	-0.0363053	0.0189004	0.0547472	1.26164	cond	non_wgtsnp
1	rs12750550	199184329	G	0.384	-0.0355	0.0187	0.057644	47122.8	0.362767	-0.038553	0.0187005	0.0392458	1.40621	cond	non_wgtsnp
1	rs61470514	199184354	C	0.9772	-0.0097	0.0489	0.84276	73167.8	0.978757	-0.000565463	0.0488997	0.990774	0.0040254	cond	non_wgtsnp
1	rs55891646	199184875	C	0.4325	-0.0381	0.0184	0.0383913	46906.4	0.419425	-0.041818	0.0184006	0.0230479	1.63737	cond	non_wgtsnp
1	rs12727107	199185297	G	0.4505	-0.0418	0.0183	0.0223625	47016.1	0.440534	-0.0448856	0.0183008	0.0141807	1.8483	cond	non_wgtsnp
1	rs7536821	199185330	C	0.3708	-0.0293	0.0189	0.121078	46771.9	0.347703	-0.0332593	0.0189003	0.0784544	1.10538	cond	non_wgtsnp
1	rs12752470	199186130	T	0.9516	0.001	0.0423	0.981139	47301.9	0.966843	0.0143567	0.0422996	0.734305	0.134124	cond	non_wgtsnp
1	rs7539813	199186169	C	0.4329	-0.0346	0.0184	0.0600488	46896.9	0.419692	-0.0383574	0.0184005	0.0371069	1.43055	cond	non_wgtsnp
1	rs10800618	199187247	T	0.9638	0.0552	0.0492	0.261883	46155.3	0.975459	0.0566074	0.0492001	0.249916	0.602206	cond	non_wgtsnp
1	rs11810195	199187424	G	0.9774	-0.0102	0.049	0.835101	73499.2	0.97892	-0.00109484	0.0489997	0.982174	0.00781157	cond	non_wgtsnp
1	rs1580390	199187960	C	0.4269	-0.0375	0.0184	0.0415456	47057.5	0.41222	-0.0404712	0.0184006	0.0278462	1.55523	cond	non_wgtsnp
1	rs151166660	199188148	C	0.982	-0.0277	0.0543	0.609961	74794.7	0.982694	-0.00410909	0.0542997	0.939678	0.0270209	cond	non_wgtsnp
1	rs7513652	199188827	T	0.9171	0.0212	0.0315	0.500937	51672.8	0.937221	0.0267053	0.0314998	0.396553	0.401699	cond	non_wgtsnp
1	rs7546910	199188835	G	0.9175	0.0198	0.0315	0.52963	51900.8	0.9374	0.0254338	0.0314998	0.41942	0.377351	cond	non_wgtsnp
1	rs6427761	199188907	A	0.9771	-0.0097	0.0489	0.84276	72855.7	0.978697	-0.000841647	0.0488997	0.986268	0.00600506	cond	non_wgtsnp
1	rs11810743	199189003	G	0.9773	-0.0166	0.064	0.795346	42898.9	0.986229	-0.00889154	0.0639993	0.889504	0.0508521	cond	non_wgtsnp
1	rs80200107	199189611	A	0.9413	0.0444	0.0401	0.268194	43872.6	0.960084	0.0459956	0.0401001	0.251374	0.59968	cond	non_wgtsnp
1	rs12563080	199189934	A	0.9648	0.0447	0.0505	0.376077	45008	0.976692	0.0442603	0.0504999	0.380789	0.419316	cond	non_wgtsnp
1	rs76307272	199190490	G	0.9777	-0.0064	0.0492	0.896502	73861	0.978995	0.00271358	0.0491997	0.956015	0.0195353	cond	non_wgtsnp
1	rs7520029	199190839	T	0.4232	-0.0395	0.0185	0.03275	46655.5	0.409189	-0.0427187	0.0185007	0.0209419	1.67898	cond	non_wgtsnp
1	rs755696	199191476	C	0.3489	-0.0314	0.0192	0.101962	46546.1	0.324663	-0.0338751	0.0192003	0.0776823	1.10968	cond	non_wgtsnp
1	rs6658422	199192368	C	0.9557	0.0172	0.0414	0.677806	53719.4	0.966992	0.0259504	0.0413997	0.530773	0.275091	cond	non_wgtsnp
1	rs116393041	199193075	T	0.9516	0.0712	0.0433	0.100106	45139.6	0.96564	0.0871672	0.0433008	0.0441083	1.35548	cond	non_wgtsnp
1	rs1536095	199193523	C	0.4474	-0.0424	0.0183	0.020507	47076.1	0.437311	-0.0454183	0.0183008	0.0130736	1.8836	cond	non_wgtsnp
1	rs12406913	199193571	C	0.9638	0.0527	0.0493	0.285085	45968.4	0.975563	0.0544461	0.0493001	0.269428	0.569557	cond	non_wgtsnp
1	rs72743511	199193805	C	0.9637	-0.0343	0.0483	0.477614	47765.2	0.975444	-0.0232979	0.0482997	0.629549	0.20097	cond	non_wgtsnp
1	rs10800619	199193889	G	0.9148	0.0241	0.0312	0.439856	51378.2	0.935424	0.029992	0.0311999	0.336408	0.473134	cond	non_wgtsnp
1	rs114150217	199194699	C	0.9764	0.0437	0.0649	0.500729	40163.1	0.985977	0.048354	0.0648996	0.456236	0.34081	cond	non_wgtsnp
1	rs6699218	199195245	G	0.9804	0.0075	0.0532	0.887888	71675.9	0.981639	0.0179096	0.0531996	0.736382	0.132897	cond	non_wgtsnp
1	rs7551857	199195585	C	0.4452	-0.0436	0.0184	0.017809	46610.1	0.434399	-0.04665	0.0184009	0.0112383	1.9493	cond	non_wgtsnp
1	rs10494786	199195892	T	0.7997	-0.0005	0.0228	0.982504	46814.6	0.835997	-0.00123812	0.0227998	0.956693	0.0192274	cond	non_wgtsnp
1	rs4915349	199196360	T	0.3635	-0.0342	0.019	0.0718606	46668	0.341122	-0.0359397	0.0190005	0.058555	1.23244	cond	non_wgtsnp
1	rs12758036	199196376	C	0.4477	-0.041	0.0184	0.0258631	46560.2	0.437266	-0.0440096	0.0184008	0.0167694	1.77548	cond	non_wgtsnp
1	rs145967248	199196932	T	0.9719	0.0138	0.0573	0.809681	43473.3	0.982114	0.0183035	0.0572994	0.749396	0.125289	cond	non_wgtsnp
1	rs10919641	199197928	A	0.9594	0.0297	0.046	0.518505	47294.9	0.972013	0.0316965	0.0459997	0.490787	0.309107	cond	non_wgtsnp
1	rs6685873	199198958	A	0.4477	-0.0409	0.0183	0.0254191	47070.5	0.437058	-0.0440512	0.0183008	0.0160811	1.79368	cond	non_wgtsnp
1	rs10753847	199200920	T	0.3773	-0.0272	0.0187	0.145795	47445.1	0.352487	-0.0340294	0.0187002	0.0688	1.16241	cond	non_wgtsnp
1	rs17630197	199201296	G	0.9692	-0.0333	0.0504	0.508796	51407.9	0.977271	-0.0419978	0.0503997	0.404678	0.39289	cond	non_wgtsnp
1	rs10919642	199201818	G	0.9751	0.0385	0.0629	0.540483	40579.5	0.985338	0.0425281	0.0628995	0.49896	0.301934	cond	non_wgtsnp
1	rs1408826	199203902	G	0.4502	-0.0366	0.0183	0.0455003	47023	0.439762	-0.043208	0.0183006	0.0182248	1.73934	cond	non_wgtsnp
1	rs4915350	199204067	A	0.9803	-0.0046	0.0512	0.928411	77000	0.980599	0.00568057	0.0511997	0.911657	0.0401685	cond	non_wgtsnp
1	rs6681654	199204385	C	0.4677	-0.0427	0.0182	0.0189683	47265.3	0.461005	-0.0485617	0.0182009	0.00762817	2.11758	cond	non_wgtsnp
1	rs12354285	199204675	C	0.9637	0.0574	0.0493	0.244302	45846.3	0.975563	0.0590496	0.0493002	0.231012	0.636365	cond	non_wgtsnp
1	rs1482659	199204697	G	0.4668	-0.0416	0.0182	0.022271	47276.7	0.459772	-0.0474771	0.0182008	0.00909365	2.04126	cond	non_wgtsnp
1	rs1482658	199204879	G	0.4042	-0.0317	0.0185	0.0866181	47292.5	0.385139	-0.0377247	0.0185004	0.0414369	1.38261	cond	non_wgtsnp
1	rs11807182	199205531	C	0.9831	0.0206	0.0559	0.712489	75083.9	0.983288	0.0323271	0.0558997	0.563058	0.249447	cond	non_wgtsnp
1	rs11807183	199205536	C	0.9831	0.0242	0.0559	0.665076	75083.9	0.983273	0.0358702	0.0558997	0.521076	0.283099	cond	non_wgtsnp
1	rs3927470	199207924	C	0.4035	-0.0335	0.0186	0.071691	46811.2	0.384381	-0.0395085	0.0186004	0.0336648	1.47282	cond	non_wgtsnp
1	rs4330944	199208318	A	0.1041	-0.0501	0.0291	0.085133	49355.6	0.0841108	-0.044411	0.0291006	0.12698	0.896265	cond	non_wgtsnp
1	rs77678619	199208384	G	0.9762	0.0299	0.0645	0.642959	40329.5	0.985873	0.0344573	0.0644994	0.593184	0.226811	cond	non_wgtsnp
1	rs10919646	199208481	G	0.4807	-0.0418	0.0181	0.0209218	47660.8	0.474256	-0.0486895	0.0181008	0.00714728	2.14586	cond	non_wgtsnp
1	rs61819134	199208505	G	0.9789	0.0994	0.0618	0.107744	49412.7	0.984268	0.0967402	0.061801	0.117501	0.929958	cond	non_wgtsnp
1	rs16844465	199208653	G	0.9804	0.003	0.0512	0.953276	77384.9	0.980569	0.013373	0.0511997	0.793943	0.100211	cond	non_wgtsnp
1	rs147656945	199209311	A	0.9719	0.008	0.0572	0.88877	43625.4	0.98207	0.0124151	0.0571994	0.82817	0.0818805	cond	non_wgtsnp
1	rs2147765	199209705	G	0.9405	0.0357	0.0399	0.370928	43755.3	0.959712	0.037223	0.0398999	0.350867	0.454857	cond	non_wgtsnp
1	rs77220342	199210781	C	0.9762	0.0355	0.0646	0.582638	40204.7	0.985902	0.0403037	0.0645994	0.532692	0.273524	cond	non_wgtsnp
1	rs16844471	199210866	C	0.9761	0.0376	0.0645	0.55993	40164.8	0.985843	0.0421958	0.0644995	0.512981	0.289899	cond	non_wgtsnp
1	rs12089826	199210956	C	0.4032	-0.031	0.0185	0.0938017	47330.5	0.384143	-0.0370054	0.0185004	0.045473	1.34225	cond	non_wgtsnp
1	rs2078150	199211302	T	0.9461	-0.022	0.04	0.582319	47776.1	0.963099	-0.023701	0.0399997	0.553495	0.256886	cond	non_wgtsnp
1	rs76869322	199211690	A	0.9718	0.0077	0.0571	0.89273	43627.6	0.98204	0.0121203	0.0570994	0.831899	0.0799294	cond	non_wgtsnp
1	rs115919820	199211860	A	0.9717	0.0097	0.0571	0.865107	43477.9	0.981995	0.0141319	0.0570994	0.804524	0.094461	cond	non_wgtsnp
1	rs75518102	199212580	C	0.9828	0.023	0.0556	0.679116	74595.3	0.983124	0.0347613	0.0555997	0.531835	0.274223	cond	non_wgtsnp
1	rs76277186	199212870	C	0.9831	0.0234	0.0558	0.674957	75353.3	0.983214	0.0353152	0.0557997	0.526804	0.278351	cond	non_wgtsnp
1	rs115380494	199213107	C	0.972	0.013	0.0573	0.82052	43624	0.982114	0.0175652	0.0572994	0.759184	0.119653	cond	non_wgtsnp
1	rs10494787	199213194	C	0.9359	0.0335	0.0378	0.375486	45475.9	0.955375	0.0364765	0.0377999	0.33455	0.475539	cond	non_wgtsnp
1	rs1536093	199213309	C	0.4065	-0.0299	0.0184	0.104163	47722	0.386119	-0.0379248	0.0184003	0.0392941	1.40567	cond	non_wgtsnp
1	rs1536094	199213358	C	0.4081	-0.03	0.0184	0.10301	47663.3	0.388169	-0.0379183	0.0184003	0.0393276	1.4053	cond	non_wgtsnp
1	rs12410227	199213548	C	0.9765	0.0419	0.0649	0.518533	40329.9	0.985947	0.0467438	0.0648995	0.471372	0.326636	cond	non_wgtsnp
1	rs16844481	199214330	A	0.9631	0.0424	0.0489	0.385901	45870.9	0.97534	0.0440994	0.0488999	0.367147	0.43516	cond	non_wgtsnp
1	rs12750406	199214386	G	0.4862	-0.041	0.0181	0.0235008	47626.2	0.480079	-0.0481529	0.0181008	0.00780786	2.10747	cond	non_wgtsnp
1	rs114294736	199214667	A	0.9718	0.0082	0.0571	0.88581	43627.6	0.98204	0.0124594	0.0570994	0.827269	0.0823532	cond	non_wgtsnp
1	rs12074208	199215409	T	0.9354	0.0335	0.0377	0.374221	45387.8	0.955092	0.0363852	0.0376999	0.334482	0.475627	cond	non_wgtsnp
1	rs12070512	199216624	G	0.983	0.0165	0.0556	0.766648	75457.7	0.983184	0.0285073	0.0555997	0.608145	0.215993	cond	non_wgtsnp
1	rs4915351	199216639	C	0.4045	-0.0343	0.0185	0.0637314	47280.7	0.385703	-0.0402603	0.0185005	0.029542	1.52956	cond	non_wgtsnp
1	rs1325186	199217012	A	0.9592	0.0298	0.046	0.517097	47072.8	0.971983	0.0317361	0.0459997	0.490245	0.309587	cond	non_wgtsnp
1	rs1325187	199217307	C	0.9409	0.0346	0.04	0.387039	43812.9	0.95992	0.0361665	0.0399999	0.365908	0.436628	cond	non_wgtsnp
1	rs80157811	199218166	A	0.9631	0.0358	0.0489	0.464104	45871.1	0.975355	0.0373121	0.0488998	0.445444	0.351207	cond	non_wgtsnp
1	rs114799922	199219904	G	0.9765	0.0384	0.0649	0.554065	40329.9	0.985991	0.0433201	0.0648995	0.504456	0.297177	cond	non_wgtsnp
1	rs12080180	199220004	T	0.9341	0.0259	0.0374	0.488615	45272.4	0.95435	0.0288068	0.0373998	0.441157	0.355407	cond	non_wgtsnp
1	rs1359450	199220145	T	0.9802	-0.0039	0.051	0.939045	77221	0.980406	0.00665329	0.0509997	0.896204	0.0475931	cond	non_wgtsnp
1	rs77622698	199220827	G	0.9686	0.0584	0.0545	0.283918	43150.1	0.980064	0.0571237	0.0545001	0.294574	0.530806	cond	non_wgtsnp
1	rs12076262	199220833	G	0.9803	-0.0014	0.051	0.9781	77605.1	0.980421	0.00880437	0.0509997	0.862938	0.0640204	cond	non_wgtsnp
1	rs76735672	199220848	T	0.9405	0.0341	0.0399	0.392752	43755.4	0.959816	0.0357757	0.0398999	0.369913	0.4319	cond	non_wgtsnp
1	rs6667933	199221398	T	0.3841	-0.0311	0.0187	0.0962921	47119	0.362054	-0.0376842	0.0187004	0.0438881	1.35765	cond	non_wgtsnp
1	rs75980715	199221447	G	0.9765	0.0374	0.0649	0.564432	40330	0.986021	0.0423381	0.0648995	0.514167	0.288896	cond	non_wgtsnp
1	rs59763338	199221764	T	0.9356	0.0317	0.0378	0.40168	45278.6	0.955211	0.0346921	0.0377999	0.358732	0.44523	cond	non_wgtsnp
1	rs57625399	199224245	T	0.9354	0.0322	0.0378	0.394296	45148.1	0.955167	0.0351276	0.0377999	0.352732	0.452555	cond	non_wgtsnp
1	rs138870288	199224582	T	0.9634	0.0505	0.0488	0.300745	46421.8	0.973454	0.0454856	0.0488	0.351294	0.454329	cond	non_wgtsnp
1	rs7529155	199225453	A	0.3843	-0.0305	0.0187	0.102887	47109.9	0.361964	-0.0370714	0.0187003	0.0474353	1.3239	cond	non_wgtsnp
1	rs7518518	199225471	T	0.3841	-0.0306	0.0187	0.101764	47119.1	0.361801	-0.0371886	0.0187003	0.0467386	1.33032	cond	non_wgtsnp
1	rs61111469	199225988	A	0.9405	0.0416	0.0399	0.297131	43755	0.959742	0.0431413	0.0399	0.279593	0.553474	cond	non_wgtsnp
1	rs4915352	199226346	C	0.9037	0.0211	0.0281	0.452719	56727	0.92296	0.0319266	0.0280999	0.25588	0.591964	cond	non_wgtsnp
1	rs12566662	199227051	T	0.935	0.0402	0.0377	0.286282	45127.5	0.954914	0.0429526	0.0377001	0.254568	0.594196	cond	non_wgtsnp
1	rs75577750	199227443	T	0.935	0.0399	0.0377	0.289893	45127.5	0.954944	0.0425888	0.0377001	0.258614	0.587348	cond	non_wgtsnp
1	rs17681971	199227721	T	0.9684	0.0477	0.0522	0.360826	46748.6	0.977063	0.0415042	0.0521999	0.426555	0.370025	cond	non_wgtsnp
1	rs7513614	199227904	G	0.9642	-0.0053	0.0373	0.887008	81168.5	0.963961	0.0119079	0.0372998	0.749538	0.125206	cond	non_wgtsnp
1	rs79784370	199227906	A	0.9406	0.0478	0.04	0.232087	43604.8	0.959831	0.0494098	0.0400002	0.216741	0.664059	cond	non_wgtsnp
1	rs16844499	199228046	A	0.9691	0.0747	0.055	0.174406	43031.8	0.980332	0.0734189	0.0550005	0.181917	0.740127	cond	non_wgtsnp
1	rs77346778	199229515	G	0.976	0.0476	0.0644	0.459828	40125.7	0.985739	0.0522716	0.0643996	0.416978	0.379887	cond	non_wgtsnp
1	rs1359451	199229628	A	0.104	-0.05	0.0291	0.0857578	49397.6	0.0840365	-0.0443508	0.0291006	0.127495	0.894507	cond	non_wgtsnp
1	rs12081657	199229949	G	0.9643	-0.0057	0.0372	0.87822	81825.6	0.963902	0.0113622	0.0371998	0.760033	0.119168	cond	non_wgtsnp
1	rs12083044	199230650	G	0.9649	-0.0023	0.0377	0.951353	80981	0.96457	0.0151781	0.0376998	0.687239	0.162892	cond	non_wgtsnp
1	rs12402510	199230721	C	0.976	0.047	0.0644	0.465504	40125.7	0.985739	0.0516716	0.0643996	0.422346	0.374332	cond	non_wgtsnp
1	rs60983053	199230753	T	0.9588	0.0317	0.0459	0.489797	46838.6	0.971909	0.0334988	0.0458997	0.465496	0.332084	cond	non_wgtsnp
1	rs76187167	199231452	C	0.9762	0.048	0.0646	0.457461	40204.4	0.985798	0.0526279	0.0645996	0.415257	0.381683	cond	non_wgtsnp
1	rs7538098	199231736	G	0.03934	0.0119	0.03435	0.729017	87417.2	0.0393392	-0.00368684	0.0343498	0.914525	0.0388044	cond	non_wgtsnp
1	rs116633441	199232310	T	0.9793	-0.0166	0.0498	0.738883	77537.2	0.979633	0.00486925	0.0497997	0.92211	0.0352173	cond	non_wgtsnp
1	rs140540866	199233138	G	0.9673	-0.0118	0.039	0.762222	81024.6	0.966888	0.00785956	0.0389998	0.840285	0.0755734	cond	non_wgtsnp
1	rs6678076	199233200	G	0.961	-0.0107	0.0347	0.75781	86378.9	0.960827	0.0049386	0.0346998	0.886824	0.0521626	cond	non_wgtsnp
1	rs10800620	199233239	C	0.8941	0.0117	0.0264	0.657634	59069.9	0.914983	0.0224518	0.0263998	0.395074	0.403322	cond	non_wgtsnp
1	rs35827594	199233710	A	0.9345	0.0406	0.0377	0.281515	44806.9	0.954914	0.0436173	0.0377001	0.247291	0.606792	cond	non_wgtsnp
1	rs10800621	199234290	A	0.8965	0.0153	0.027	0.570941	57628.5	0.917404	0.0263658	0.0269998	0.328808	0.483058	cond	non_wgtsnp
1	rs4915167	199234366	T	0.9584	0.0329	0.0459	0.473513	46407.6	0.972013	0.0342239	0.0458998	0.455896	0.341134	cond	non_wgtsnp
1	rs12410223	199234500	T	0.9343	0.0404	0.0377	0.283892	44680.1	0.95484	0.0434054	0.0377001	0.249595	0.602764	cond	non_wgtsnp
1	rs12410250	199234743	T	0.9344	0.04	0.0377	0.288686	44743.5	0.954899	0.0430067	0.0377001	0.25397	0.595218	cond	non_wgtsnp
1	rs1925317	199235043	C	0.9343	0.0427	0.0378	0.258632	44443.9	0.954855	0.0457252	0.0378001	0.22641	0.645104	cond	non_wgtsnp
1	rs4454569	199235319	G	0.9021	0.0169	0.0277	0.54179	57525.2	0.922232	0.0279744	0.0276998	0.312538	0.505097	cond	non_wgtsnp
1	rs1325188	199235468	G	0.9683	0.085	0.0548	0.120879	42286.8	0.980183	0.0837883	0.0548009	0.126275	0.898683	cond	non_wgtsnp
1	rs75734741	199235525	A	0.9711	0.0151	0.0568	0.790359	43052.8	0.981683	0.0198772	0.0567994	0.726373	0.13884	cond	non_wgtsnp
1	rs1010654	199235755	T	0.9344	0.0407	0.0377	0.280331	44743.4	0.95484	0.0437533	0.0377001	0.24582	0.609383	cond	non_wgtsnp
1	rs12087978	199235761	T	0.9637	-0.0055	0.0362	0.879239	85033.4	0.963337	0.011521	0.0361998	0.750286	0.124773	cond	non_wgtsnp
1	rs1561145	199235916	G	0.3772	-0.0347	0.019	0.0678027	45962.2	0.354864	-0.0391653	0.0190005	0.0392764	1.40587	cond	non_wgtsnp
1	rs4593857	199236027	A	0.9399	0.0511	0.04	0.201426	43128.8	0.959608	0.053018	0.0400003	0.185025	0.73277	cond	non_wgtsnp
1	rs16844527	199236084	C	0.9399	0.0494	0.04	0.216831	43128.9	0.959608	0.051318	0.0400002	0.199512	0.700031	cond	non_wgtsnp
1	rs10919653	199236358	C	0.9021	0.0185	0.0277	0.504217	57525.1	0.922173	0.0296184	0.0276999	0.284952	0.545228	cond	non_wgtsnp
1	rs75026422	199236436	C	0.9643	-0.0033	0.0368	0.928546	83614	0.963872	0.014108	0.0367998	0.701444	0.154007	cond	non_wgtsnp
1	rs1325189	199236887	G	0.9019	0.0184	0.0276	0.504985	57837.4	0.922054	0.0293927	0.0275999	0.286895	0.542277	cond	non_wgtsnp
1	rs7528039	199237286	G	0.9643	-0.0021	0.0367	0.954369	84070.3	0.963872	0.0153439	0.0366998	0.67588	0.17013	cond	non_wgtsnp
1	rs4915168	199237951	A	0.8992	0.0151	0.0271	0.577394	58559.8	0.919796	0.0259656	0.0270998	0.337989	0.471097	cond	non_wgtsnp
1	rs9662783	199238445	A	0.902	0.0236	0.0277	0.394222	57472.5	0.922292	0.0347484	0.0276999	0.209676	0.678451	cond	non_wgtsnp
1	rs74448403	199240320	G	0.9558	0.0177	0.0431	0.681312	49672.2	0.967913	0.0407151	0.0430996	0.344825	0.462401	cond	non_wgtsnp
1	rs12145889	199242481	T	0.7767	0.0456	0.0228	0.0455003	43232.3	0.822791	0.0338721	0.0228008	0.137393	0.862035	cond	non_wgtsnp
1	rs9663039	199242683	T	0.6956	0.0395	0.0204	0.0528341	44234.2	0.738547	0.039918	0.0204006	0.0503823	1.29772	cond	non_wgtsnp
1	rs1325190	199243228	G	0.7163	-0.0253	0.0205	0.217148	45643.9	0.760339	0.0099006	0.0205001	0.629129	0.20126	cond	non_wgtsnp
1	rs4570445	199243829	T	0.714	-0.0232	0.0205	0.257758	45423	0.757903	0.0121645	0.0205001	0.552922	0.257336	cond	non_wgtsnp
1	rs1325191	199244189	T	0.7139	-0.024	0.0205	0.241707	45413.4	0.757784	0.01138	0.0205001	0.578814	0.237461	cond	non_wgtsnp
1	rs1325193	199244301	G	0.5002	0.0121	0.0188	0.519824	44116.4	0.501367	0.0288064	0.0187999	0.125457	0.901505	cond	non_wgtsnp
1	rs35571863	199244643	G	0.783	0.045	0.0231	0.0514087	42990.9	0.82958	0.0326044	0.0231008	0.158126	0.800997	cond	non_wgtsnp
1	rs12063079	199246716	C	0.7943	0.0333	0.0235	0.156477	43200.2	0.840692	0.0215367	0.0235003	0.359433	0.444382	cond	non_wgtsnp
1	rs12136367	199247142	G	0.794	0.0241	0.0234	0.30305	43524.1	0.839815	0.0123957	0.0234	0.596299	0.224536	cond	non_wgtsnp
1	rs10919655	199248661	A	0.6554	-0.0408	0.0194	0.0354577	45855.6	0.693372					cond	non_wgtsnp
1	rs35933251	199248914	C	0.797	0.0329	0.0236	0.163297	43257.6	0.842831	0.0208143	0.0236003	0.377804	0.422733	cond	non_wgtsnp
1	rs111393187	199248947	G	0.7012	-0.0186	0.0207	0.368892	43419.9	0.746539	-0.0353016	0.0207	0.0881203	1.05492	cond	non_wgtsnp
1	rs2060581	199250270	T	0.6556	-0.044	0.0195	0.0240449	45398.3	0.693461					cond	non_wgtsnp
1	rs58829581	199250554	G	0.7932	0.0336	0.0235	0.152778	43029.9	0.839474	0.0219692	0.0235003	0.349867	0.456097	cond	non_wgtsnp
1	rs17631471	199252292	T	0.6636	-0.0397	0.0197	0.0438807	44991	0.702255					cond	non_wgtsnp
1	rs12126879	199252317	C	0.7955	0.034	0.0236	0.149676	43021.1	0.841598	0.0222492	0.0236003	0.345807	0.461166	cond	non_wgtsnp
1	rs1886619	199253318	T	0.456	-0.0239	0.0189	0.206033	43990.3	0.447145	-0.000972104	0.0189001	0.95898	0.0181905	cond	non_wgtsnp
1	rs12121316	199254130	A	0.7892	0.0319	0.0232	0.169131	43531.9	0.834913	0.0204529	0.0232002	0.378003	0.422505	cond	non_wgtsnp
1	rs6697569	199254953	G	0.7919	0.0299	0.0233	0.1994	43570.2	0.837795	0.0181462	0.0233002	0.436096	0.360418	cond	non_wgtsnp
1	rs6694642	199255106	T	0.4534	-0.0214	0.0189	0.257519	44032.4	0.44407	0.00143369	0.0189001	0.939533	0.027088	cond	non_wgtsnp
1	rs881576	199257785	A	0.4459	-0.0187	0.0189	0.322459	44167.3	0.434161	0.00460637	0.0189	0.807445	0.0928871	cond	non_wgtsnp
1	rs17682977	199260653	T	0.8427	0.0317	0.0264	0.229845	42192.6	0.887605	0.0224357	0.0264001	0.395418	0.402944	cond	non_wgtsnp
1	rs12035039	199261299	C	0.9704	0.023	0.0596	0.699566	38205.4	0.982857	0.0283647	0.0595993	0.63413	0.197822	cond	non_wgtsnp
1	rs12035058	199261390	C	0.9705	0.0189	0.0596	0.751157	38331	0.982902	0.0236911	0.0595993	0.690994	0.160526	cond	non_wgtsnp
1	rs873682	199262413	C	0.6862	0.0243	0.0208	0.242698	41842.3	0.731669	0.0242269	0.0208001	0.244121	0.612395	cond	non_wgtsnp
1	rs10919656	199263009	T	0.9469	0.0263	0.0442	0.551828	39683.9	0.970022	0.0271869	0.0441996	0.538493	0.26882	cond	non_wgtsnp
1	rs7538555	199263161	A	0.3113	-0.0166	0.0208	0.424826	42026	0.268257	-0.0158017	0.0207999	0.447435	0.34927	cond	non_wgtsnp
1	rs2361233	199263686	C	0.8721	-0.0008	0.0289	0.977916	41843.5	0.913913	0.00965792	0.0288997	0.738238	0.131804	cond	non_wgtsnp
1	rs75238544	199263777	C	0.9582	0.0861	0.0496	0.0825838	39557.8	0.976261	0.0748236	0.0496013	0.131426	0.881319	cond	non_wgtsnp
1	rs12075138	199265270	C	0.7137	0.0263	0.0213	0.216927	42048.3	0.762493	0.0257735	0.0213001	0.226273	0.645367	cond	non_wgtsnp
1	rs10494789	199265581	G	0.7155	0.0238	0.0214	0.266074	41814.6	0.764365	0.0232855	0.0214001	0.27655	0.558226	cond	non_wgtsnp
1	rs12095874	199265747	G	0.7155	0.0237	0.0214	0.268088	41814.6	0.764335	0.0231812	0.0214001	0.278706	0.554854	cond	non_wgtsnp
1	rs11579522	199266874	A	0.7861	0.0367	0.0235	0.118358	41976.9	0.837468	0.0292308	0.0235004	0.213557	0.670486	cond	non_wgtsnp
1	rs75113614	199267342	G	0.9698	0.0266	0.0589	0.651548	38365.4	0.982441	0.0307336	0.0588994	0.601811	0.22054	cond	non_wgtsnp
1	rs4915169	199268135	G	0.9693	-0.0001	0.0582	0.998629	38674	0.984209	-0.00713149	0.0581992	0.902475	0.0445648	cond	non_wgtsnp
1	rs55883956	199268579	A	0.84	0.038	0.0262	0.146952	42251	0.885168	0.0293865	0.0262003	0.26203	0.581649	cond	non_wgtsnp
1	rs12729304	199268740	A	0.8256	-0.0525	0.0246	0.0328308	44733.1	0.871635	-0.0493158	0.024601	0.0450029	1.34676	cond	non_wgtsnp
1	rs10800622	199269383	C	0.7125	0.0246	0.0213	0.248119	41943.5	0.76083	0.0241269	0.0213001	0.257335	0.589501	cond	non_wgtsnp
1	rs10919657	199269559	G	0.7867	0.0358	0.0235	0.127658	42063	0.838077	0.0283565	0.0235004	0.22757	0.642885	cond	non_wgtsnp
1	rs2060580	199270141	C	0.7125	0.0239	0.0213	0.261834	41943.6	0.760859	0.0234311	0.0213001	0.271312	0.566531	cond	non_wgtsnp
1	rs17632055	199270369	C	0.84	0.0369	0.0262	0.159014	42251.1	0.885287	0.0282654	0.0262003	0.280668	0.551807	cond	non_wgtsnp
1	rs723692	199270943	A	0.6765	0.0246	0.0206	0.23241	41972.9	0.720215	0.0242527	0.0206001	0.239072	0.621471	cond	wgtsnp
1	rs17632195	199271150	G	0.7866	0.0352	0.0235	0.134166	42048.8	0.837988	0.0277657	0.0235003	0.237403	0.624514	cond	non_wgtsnp
1	rs953051	199271533	C	0.7867	0.0361	0.0235	0.124497	42063	0.838092	0.0286513	0.0235004	0.222773	0.652137	cond	non_wgtsnp
1	rs72743591	199272435	G	0.9247	-0.0089	0.0365	0.807358	42022.1	0.952032	0.00775012	0.0364996	0.831846	0.0799571	cond	non_wgtsnp
1	rs10800623	199272807	G	0.6803	0.0269	0.0206	0.191612	42234.3	0.724508	0.0264214	0.0206002	0.199639	0.699755	cond	wgtsnp
1	rs12033839	199272814	A	0.9699	0.0239	0.0589	0.68491	38488.9	0.982486	0.0280476	0.0588994	0.633936	0.197955	cond	non_wgtsnp
1	rs72743592	199273011	G	0.9247	-0.0083	0.0365	0.820115	42022.2	0.952047	0.00833876	0.0364996	0.819287	0.0865639	cond	non_wgtsnp
1	rs12027717	199273350	G	0.9665	0.0359	0.0564	0.524434	37848.8	0.980926	0.0383566	0.0563996	0.49645	0.304124	cond	non_wgtsnp
1	rs10919658	199273922	T	0.7884	0.0363	0.0236	0.124015	41951.7	0.839815	0.0286673	0.0236004	0.224482	0.648818	cond	non_wgtsnp
1	rs11583806	199274265	A	0.84	0.037	0.0262	0.157887	42251.1	0.885258	0.0283691	0.0262003	0.278907	0.554541	cond	non_wgtsnp
1	rs7511701	199274275	A	0.6793	0.0247	0.0206	0.230517	42164.8	0.723632	0.0246789	0.0206001	0.230918	0.636542	cond	non_wgtsnp
1	rs7546413	199274467	T	0.6793	0.0237	0.0206	0.249944	42165	0.723676	0.0237352	0.0206001	0.249244	0.603375	cond	non_wgtsnp
1	rs11583859	199274592	A	0.969	-0.0369	0.0549	0.5015	43055.2	0.980421	-0.0412443	0.0548997	0.452492	0.344389	cond	non_wgtsnp
1	rs114332108	199274689	G	0.9746	-0.0391	0.0586	0.504622	45856.4	0.983971	-0.0136703	0.0585996	0.815542	0.0885537	cond	non_wgtsnp
1	rs11587612	199274762	C	0.7865	0.0352	0.0235	0.134166	42034.4	0.837929	0.0277374	0.0235003	0.237882	0.623638	cond	non_wgtsnp
1	rs72743593	199275222	G	0.9261	-0.009	0.0368	0.806793	42059.3	0.952849	0.00760324	0.0367996	0.836313	0.0776312	cond	non_wgtsnp
1	rs12081958	199275310	C	0.7866	0.035	0.0235	0.136392	42048.8	0.837943	0.0275503	0.0235003	0.241062	0.617871	cond	non_wgtsnp
1	rs56308634	199276054	G	0.9247	-0.0083	0.0365	0.820115	42022.2	0.952047	0.00831801	0.0364996	0.819729	0.0863297	cond	non_wgtsnp
1	rs55891644	199276105	T	0.9375	0.009	0.0396	0.820212	42424.6	0.960247	0.0242171	0.0395996	0.540836	0.266934	cond	non_wgtsnp
1	rs12062849	199276163	G	0.947	0.0288	0.0442	0.51467	39754.5	0.970096	0.0296343	0.0441997	0.502561	0.298811	cond	non_wgtsnp
1	rs10753848	199276194	T	0.2815	-0.0227	0.0215	0.291053	41693.3	0.233258	-0.0196054	0.0215	0.361833	0.441492	cond	non_wgtsnp
1	rs4915353	199276837	C	0.8909	0.0018	0.0312	0.953994	41200	0.927506	0.0144929	0.0311996	0.642273	0.19228	cond	non_wgtsnp
1	rs79277390	199277323	C	0.9698	0.0287	0.059	0.626655	38235.4	0.982486	0.0328671	0.0589994	0.577476	0.238466	cond	non_wgtsnp
1	rs1408825	199277598	T	0.7317	0.0251	0.0218	0.249578	41781.1	0.781716	0.0253965	0.0218001	0.244031	0.612555	cond	non_wgtsnp
1	rs79777006	199277945	G	0.9698	0.0263	0.059	0.655769	38235.4	0.982486	0.0304671	0.0589994	0.605577	0.217831	cond	non_wgtsnp
1	rs56332920	199278206	A	0.9235	-0.0065	0.0363	0.857888	41874.4	0.951423	0.00982953	0.0362996	0.786553	0.104272	cond	non_wgtsnp
1	rs76970261	199279252	G	0.9698	0.0268	0.059	0.649658	38235.4	0.982486	0.0309671	0.0589994	0.599672	0.222086	cond	non_wgtsnp
1	rs4915170	199279331	C	0.6851	0.0272	0.0207	0.188843	42167.2	0.730346	0.0270788	0.0207002	0.190824	0.719367	cond	non_wgtsnp
1	rs1013936	199281568	C	0.9252	-0.0092	0.0367	0.802061	41820.6	0.952463	0.00728479	0.0366996	0.842656	0.0743497	cond	non_wgtsnp
1	rs2164524	199281617	C	0.9467	0.0239	0.0441	0.587853	39722.9	0.969933	0.0248737	0.0440996	0.572731	0.242049	cond	non_wgtsnp
1	rs1013937	199282009	C	0.8863	0.0016	0.0303	0.957887	42134.1	0.923332	0.0142912	0.0302996	0.637168	0.195746	cond	non_wgtsnp
1	rs6427764	199282548	T	0.8849	0.0009	0.0302	0.976226	41964	0.9225	0.0137027	0.0301996	0.650019	0.187074	cond	non_wgtsnp
1	rs7521040	199282930	A	0.9624	0.0109	0.0523	0.834907	39383.5	0.97794	0.0144548	0.0522994	0.782252	0.106653	cond	non_wgtsnp
1	rs12083320	199283318	A	0.8864	0.0003	0.0303	0.9921	42166.4	0.923436	0.0129808	0.0302996	0.668351	0.174995	cond	non_wgtsnp
1	rs12093681	199283619	C	0.925	-0.0077	0.0366	0.833369	41946.4	0.952285	0.00859982	0.0365996	0.814232	0.0892518	cond	non_wgtsnp
1	rs12078676	199283795	T	0.9253	-0.0093	0.0367	0.799954	41872.1	0.952478	0.00713124	0.0366996	0.84593	0.0726656	cond	non_wgtsnp
1	rs12748966	199284710	A	0.8246	-0.0565	0.0246	0.0216332	44531.3	0.870803	-0.0529901	0.0246012	0.0312429	1.50525	cond	non_wgtsnp
1	rs7527202	199284813	A	0.9665	0.0384	0.0564	0.495966	37848.7	0.98097	0.0406936	0.0563996	0.470588	0.327359	cond	non_wgtsnp
1	rs75909528	199284882	C	0.9692	-0.0343	0.055	0.532866	43168.5	0.98048	-0.0386449	0.0549996	0.482281	0.3167	cond	non_wgtsnp
1	rs1886623	199286067	A	0.7335	0.0233	0.0218	0.285156	41960.3	0.783514	0.023554	0.0218	0.279939	0.552937	cond	non_wgtsnp
1	rs1886621	199286231	A	0.7335	0.0247	0.0218	0.257203	41960.1	0.783528	0.0250174	0.0218001	0.251141	0.600082	cond	non_wgtsnp
1	rs79249815	199286482	T	0.836	0.038	0.026	0.143868	42057.3	0.88193	0.0292286	0.0260004	0.260945	0.583451	cond	non_wgtsnp
1	rs35997428	199286819	C	0.8411	0.0391	0.0264	0.13859	41846.4	0.886208	0.0310849	0.0264004	0.239019	0.621568	cond	non_wgtsnp
1	rs73068262	199287233	T	0.9738	0.0343	0.0644	0.594304	36839.7	0.986274	0.0286126	0.0643994	0.656826	0.18255	cond	non_wgtsnp
1	rs66890715	199287991	T	0.9048	0.0006	0.0331	0.985538	41306.2	0.93844	0.0129628	0.0330996	0.695332	0.157808	cond	non_wgtsnp
1	rs115674136	199289436	G	0.8332	0.0442	0.0259	0.0879032	41810.5	0.879613	0.0343956	0.0259006	0.184183	0.73475	cond	non_wgtsnp
1	rs146575944	199289797	G	0.7888	-0.064	0.0232	0.00580459	43465.8	0.840172	-0.0590511	0.0232018	0.0109242	1.96161	cond	non_wgtsnp
1	rs6660516	199289852	T	0.7887	-0.0634	0.0232	0.00628063	43450.8	0.840008	-0.0584248	0.0232017	0.0117981	1.92819	cond	non_wgtsnp
1	rs7529573	199290891	A	0.5359	-0.0126	0.0191	0.509455	42962.9	0.546601	-0.0165487	0.0190999	0.386255	0.413126	cond	non_wgtsnp
1	rs59685096	199291298	C	0.789	-0.0633	0.0232	0.00636331	43496.1	0.84032	-0.0583789	0.0232017	0.0118647	1.92574	cond	non_wgtsnp
1	rs10800624	199291722	C	0.789	-0.0634	0.0232	0.00628063	43496.1	0.84035	-0.0584654	0.0232017	0.0117398	1.93034	cond	non_wgtsnp
1	rs74740156	199292238	A	0.9781	0.0602	0.0691	0.383644	38112.7	0.988814	0.0578974	0.0690998	0.402097	0.395669	cond	non_wgtsnp
1	rs6657531	199292560	C	0.6836	0.0369	0.0207	0.07465	42058	0.728371	0.0350905	0.0207005	0.0900473	1.04553	cond	non_wgtsnp
1	rs12037054	199293026	G	0.94	0.0291	0.0415	0.483175	40131	0.965655	0.0313191	0.0414997	0.45044	0.346363	cond	non_wgtsnp
1	rs6673652	199293335	T	0.7888	-0.0629	0.0232	0.00670388	43466	0.840112	-0.0579389	0.0232017	0.0125184	1.90245	cond	non_wgtsnp
1	rs56097180	199294480	A	0.9062	0.0007	0.0333	0.983229	41356.6	0.939212	0.0129671	0.0332996	0.696976	0.156782	cond	non_wgtsnp
1	rs1110640	199294614	G	0.4765	-0.0107	0.019	0.573327	43288.3	0.46919	-0.0112098	0.0189999	0.555196	0.255554	cond	non_wgtsnp
1	rs72743598	199294917	T	0.8328	0.0424	0.0259	0.101617	41730.7	0.879211	0.0326324	0.0259005	0.207701	0.682561	cond	non_wgtsnp
1	rs1110639	199294936	G	0.5558	-0.0186	0.0192	0.33267	42830.3	0.572316	-0.0220526	0.0192	0.250731	0.600792	cond	non_wgtsnp
1	rs115387578	199294968	A	0.9751	0.0038	0.0574	0.947217	48728.9	0.982055	0.0165974	0.0573994	0.772462	0.112123	cond	non_wgtsnp
1	rs2361234	199295215	T	0.4751	-0.0113	0.019	0.552019	43300	0.467348	-0.0117169	0.0189999	0.537442	0.269668	cond	non_wgtsnp
1	rs74649216	199296039	A	0.9814	0.0889	0.0767	0.246431	36299.1	0.989898	0.0845168	0.0767004	0.270502	0.56783	cond	non_wgtsnp
1	rs56834412	199296987	T	0.9424	0.0331	0.0426	0.437162	39571	0.96711	0.0347188	0.0425998	0.415072	0.381877	cond	non_wgtsnp
1	rs1575703	199297236	A	0.8328	0.0418	0.0259	0.106549	41730.8	0.879211	0.0320132	0.0259005	0.216456	0.66463	cond	non_wgtsnp
1	rs1575702	199297259	G	0.6821	0.0356	0.0207	0.0854676	41951.8	0.726781	0.0338731	0.0207005	0.101768	0.992389	cond	non_wgtsnp
1	rs67184456	199297415	C	0.9049	0.0003	0.0331	0.992769	41345	0.938454	0.0125821	0.0330996	0.703851	0.152519	cond	non_wgtsnp
1	rs76502559	199297843	C	0.9813	0.0943	0.0767	0.218897	36108.5	0.989884	0.0900314	0.0767005	0.240473	0.618934	cond	non_wgtsnp
1	rs1561144	199298683	T	0.4767	-0.0111	0.019	0.559079	43286.6	0.469353	-0.0115799	0.0189999	0.542211	0.265832	cond	non_wgtsnp
1	rs72743600	199299621	C	0.9378	0.0087	0.0397	0.826538	42401.2	0.960411	0.0237696	0.0396996	0.549348	0.260152	cond	non_wgtsnp
1	rs16844607	199299739	T	0.9185	0.0257	0.0355	0.4691	41320.1	0.947665	0.0364059	0.0354998	0.305116	0.515535	cond	non_wgtsnp
1	rs7544177	199300475	A	0.9062	0.0022	0.0333	0.947325	41356.6	0.939197	0.0144348	0.0332996	0.664665	0.177397	cond	non_wgtsnp
1	rs17684096	199300745	T	0.8327	0.043	0.0259	0.0968679	41710.7	0.879197	0.0333037	0.0259005	0.198503	0.702233	cond	non_wgtsnp
1	rs6427765	199300779	T	0.6834	0.0358	0.0207	0.0837253	42043.9	0.728163	0.0339887	0.0207005	0.100605	0.99738	cond	non_wgtsnp
1	rs6413908	199301028	T	0.9062	0.0035	0.0333	0.916292	41356.6	0.939197	0.0157095	0.0332996	0.637096	0.195795	cond	non_wgtsnp
1	rs6413909	199301087	C	0.6847	0.0356	0.0207	0.0854676	42137.1	0.729797	0.0338008	0.0207005	0.1025	0.989276	cond	non_wgtsnp
1	rs11587916	199301222	T	0.9368	0.0111	0.0395	0.778701	42198.9	0.959995	0.0258147	0.0394996	0.513406	0.289539	cond	non_wgtsnp
1	rs7537042	199301646	T	0.9179	0.0206	0.0353	0.55951	41511.6	0.947412	0.0311872	0.0352997	0.376968	0.423696	cond	non_wgtsnp
1	rs2019223	199301785	C	0.6847	0.0356	0.0207	0.0854676	42137.1	0.729752	0.0337976	0.0207005	0.102533	0.989136	cond	non_wgtsnp
1	rs2361235	199302638	T	0.5608	-0.0182	0.0192	0.343172	42931.7	0.579105	-0.02209	0.0192	0.249929	0.602183	cond	non_wgtsnp
1	rs1886620	199302919	T	0.4771	-0.0111	0.019	0.559079	43283.4	0.469695	-0.011568	0.0189999	0.542625	0.2655	cond	non_wgtsnp
1	rs6677813	199303910	G	0.4774	-0.0112	0.019	0.555544	43281	0.470007	-0.0116781	0.0189999	0.538792	0.268579	cond	non_wgtsnp
1	rs6693005	199304082	T	0.7889	-0.0611	0.0232	0.00844798	43481.5	0.840231	-0.0561664	0.0232016	0.0154864	1.81005	cond	non_wgtsnp
1	rs6656521	199304892	A	0.9175	0.0159	0.0352	0.651482	41563.6	0.9471	0.0265241	0.0351997	0.45113	0.345698	cond	non_wgtsnp
1	rs74419073	199304913	G	0.9424	0.0343	0.0426	0.420725	39571	0.96711	0.0359614	0.0425998	0.398575	0.39949	cond	non_wgtsnp
1	rs75173828	199305268	T	0.9701	-0.0268	0.0563	0.634059	42398.8	0.981193	-0.0311795	0.0562995	0.579705	0.236793	cond	non_wgtsnp
1	rs72745508	199305295	C	0.8347	0.0387	0.026	0.136629	41791.5	0.881143	0.0288155	0.0260004	0.267744	0.57228	cond	non_wgtsnp
1	rs72745510	199305874	C	0.9238	0.0737	0.0373	0.0481694	39798.6	0.953414	0.0627195	0.0373014	0.0926802	1.03301	cond	non_wgtsnp
1	rs57469047	199306592	C	0.7888	-0.061	0.0232	0.00855582	43466.5	0.840112	-0.056059	0.0232016	0.0156846	1.80453	cond	non_wgtsnp
1	rs12025424	199306865	C	0.558	-0.0182	0.0192	0.343172	42873.8	0.575198	-0.0215492	0.0192	0.261711	0.582178	cond	non_wgtsnp
1	rs10919660	199307113	A	0.9401	0.0384	0.0416	0.355967	40000.4	0.965729	0.0408345	0.0415999	0.326297	0.486387	cond	non_wgtsnp
1	rs12040555	199307738	G	0.558	-0.0183	0.0192	0.340527	42873.8	0.575138	-0.021644	0.0192	0.259618	0.585665	cond	non_wgtsnp
1	rs1819251	199307935	C	0.7887	-0.0607	0.0232	0.00888678	43451.5	0.840053	-0.0557522	0.0232016	0.0162635	1.78879	cond	non_wgtsnp
1	rs12091560	199308170	T	0.9425	0.035	0.0427	0.412403	39450.2	0.96714	0.0367686	0.0426998	0.389186	0.409843	cond	non_wgtsnp
1	rs72745511	199308568	A	0.9379	0.0099	0.0398	0.803559	42251.8	0.960455	0.0249026	0.0397996	0.531511	0.274488	cond	non_wgtsnp
1	rs1960014	199308862	T	0.4789	-0.0116	0.019	0.541513	43269.6	0.472027	-0.0120601	0.0189999	0.525592	0.279351	cond	non_wgtsnp
1	rs2118025	199309063	A	0.557	-0.0213	0.0192	0.267268	42853.5	0.573771	-0.0246568	0.0192001	0.19907	0.700994	cond	non_wgtsnp
1	rs2118024	199309217	C	0.539	-0.0132	0.0191	0.489503	43003	0.550523	-0.0171588	0.0190999	0.368989	0.432987	cond	non_wgtsnp
1	rs2118023	199309222	C	0.5569	-0.0212	0.0192	0.269521	42851.5	0.573593	-0.0245361	0.0192	0.201278	0.696204	cond	non_wgtsnp
1	rs72745514	199309477	T	0.9379	0.0093	0.0398	0.815242	42251.8	0.96047	0.0243757	0.0397996	0.540233	0.267419	cond	non_wgtsnp
1	rs7533848	199309600	G	0.5569	-0.021	0.0192	0.274065	42851.6	0.573489	-0.0243409	0.0192	0.204886	0.688488	cond	non_wgtsnp
1	rs7534272	199309954	G	0.5389	-0.0134	0.0191	0.482947	43001.7	0.550389	-0.0173524	0.0190999	0.363611	0.439363	cond	non_wgtsnp
1	rs4915354	199311638	G	0.4789	-0.0114	0.019	0.548506	43269.6	0.472027	-0.0118767	0.0189999	0.531911	0.274161	cond	non_wgtsnp
1	rs12564160	199311687	C	0.7888	-0.0614	0.0232	0.00813171	43466.4	0.840097	-0.0564154	0.0232016	0.0150352	1.82289	cond	non_wgtsnp
1	rs10737560	199311770	C	0.4781	-0.0114	0.019	0.548506	43275.6	0.47121	-0.0118823	0.0189999	0.531717	0.274319	cond	non_wgtsnp
1	rs10919661	199311990	A	0.9401	0.0372	0.0416	0.371198	40000.4	0.965699	0.0396146	0.0415999	0.340957	0.4673	cond	non_wgtsnp
1	rs1325184	199312280	C	0.8128	0.0439	0.025	0.0790884	40988.2	0.864832	0.040242	0.0250006	0.107477	0.968684	cond	non_wgtsnp
1	rs72745517	199312326	T	0.8347	0.0413	0.026	0.112182	41791.1	0.881217	0.0312807	0.0260005	0.228944	0.640271	cond	non_wgtsnp
1	rs72745518	199312463	A	0.8346	0.0415	0.026	0.110454	41770.9	0.881172	0.0315046	0.0260005	0.22563	0.646603	cond	non_wgtsnp
1	rs1409778	199312525	C	0.538	-0.0129	0.0191	0.499426	42989.7	0.549617	-0.016697	0.0190999	0.382012	0.417923	cond	non_wgtsnp
1	rs80145068	199312718	C	0.8349	0.0409	0.0261	0.117103	41511.9	0.881425	0.0309174	0.0261005	0.236194	0.626731	cond	non_wgtsnp
1	rs568230	199313477	A	0.6607	0.0126	0.0202	0.532784	42615.3	0.700903	0.0109715	0.0201999	0.587027	0.231342	cond	non_wgtsnp
1	rs482644	199313917	A	0.6605	0.0117	0.0202	0.562449	42603.1	0.70071	0.0100827	0.0201998	0.617675	0.20924	cond	non_wgtsnp
1	rs680363	199314059	G	0.6721	0.0173	0.0205	0.398724	42089.1	0.714243	0.0147223	0.0204999	0.472655	0.325456	cond	non_wgtsnp
1	rs72745519	199314543	C	0.8348	0.0403	0.0261	0.122573	41491.8	0.881306	0.0303762	0.0261004	0.244496	0.611728	cond	non_wgtsnp
1	rs72745520	199314590	T	0.8348	0.0402	0.0261	0.123504	41491.8	0.881306	0.0302762	0.0261004	0.246053	0.608971	cond	non_wgtsnp
1	rs72745521	199314594	T	0.8348	0.0402	0.0261	0.123504	41491.8	0.881306	0.0302762	0.0261004	0.246053	0.608971	cond	non_wgtsnp
1	rs515638	199315187	G	0.2891	-0.0134	0.0208	0.519426	43840.2	0.240611	-0.0228884	0.0207999	0.271153	0.566786	cond	non_wgtsnp
1	rs77980023	199315294	C	0.9808	0.0779	0.0756	0.302811	36218	0.98969	0.0744495	0.0756001	0.324732	0.488475	cond	non_wgtsnp
1	rs72745523	199315331	A	0.9378	0.012	0.0398	0.763028	42188.4	0.960381	0.0270599	0.0397996	0.496565	0.304024	cond	non_wgtsnp
1	rs76698283	199315568	C	0.9808	0.0799	0.0755	0.289929	36313.9	0.989661	0.0766071	0.0755001	0.310267	0.508264	cond	non_wgtsnp
1	rs34835075	199315622	C	0.7884	-0.0595	0.0232	0.0103278	43406.6	0.839785	-0.0543629	0.0232015	0.0191253	1.71839	cond	non_wgtsnp
1	rs12725657	199315649	C	0.7885	-0.0591	0.0232	0.0108525	43421.7	0.8398	-0.053924	0.0232015	0.0201167	1.69644	cond	non_wgtsnp
1	rs12725896	199315672	G	0.7885	-0.0591	0.0232	0.0108525	43421.7	0.839785	-0.0539268	0.0232015	0.0201102	1.69658	cond	non_wgtsnp
1	rs12726043	199315719	G	0.7872	-0.0605	0.0231	0.00881756	43602.5	0.838582	-0.0553354	0.0231016	0.0166062	1.77973	cond	non_wgtsnp
1	rs648163	199315998	C	0.7293	0.011	0.0216	0.610571	42321	0.780245	0.00813176	0.0215998	0.706565	0.150848	cond	non_wgtsnp
1	rs11580692	199316227	C	0.918	0.0299	0.0354	0.398316	41322.8	0.947323	0.0407097	0.0353999	0.250145	0.601808	cond	non_wgtsnp
1	rs645943	199316461	C	0.6721	0.0176	0.0205	0.390596	42089.1	0.714318	0.0149653	0.0204999	0.465378	0.332194	cond	non_wgtsnp
1	rs17633331	199316935	G	0.8808	-0.009	0.0277	0.745249	48388.8	0.913304	6.33634e-05	0.0276997	0.998175	0.000793312	cond	non_wgtsnp
1	rs72745524	199317569	T	0.9379	0.0151	0.0398	0.704393	42251.7	0.960381	0.0302084	0.0397996	0.447845	0.348872	cond	non_wgtsnp
1	rs491369	199317619	C	0.449	-0.0305	0.0192	0.112164	42740	0.43168	-0.0315891	0.0192003	0.099921	1.00034	cond	non_wgtsnp
1	rs55900341	199317925	G	0.8346	0.0378	0.026	0.145989	41771.3	0.881143	0.0279089	0.0260003	0.28309	0.548075	cond	non_wgtsnp
1	rs55985028	199318138	G	0.9379	0.0153	0.0398	0.700666	42251.7	0.960411	0.0304306	0.0397996	0.444513	0.352116	cond	non_wgtsnp
1	rs12723759	199318531	T	0.7845	-0.0599	0.023	0.00920493	43580.9	0.835819	-0.0550075	0.0230015	0.016781	1.77518	cond	non_wgtsnp
1	rs115392385	199319271	C	0.9744	0.0151	0.0569	0.790718	48267.7	0.981802	0.028088	0.0568995	0.621559	0.206518	cond	non_wgtsnp
1	rs594781	199319352	T	0.6606	0.0131	0.0202	0.516652	42609.1	0.700859	0.011409	0.0201999	0.572207	0.242447	cond	non_wgtsnp
1	rs593503	199319619	T	0.6745	0.0157	0.0205	0.443763	42248.7	0.717185	0.0128908	0.0204999	0.529465	0.276163	cond	non_wgtsnp
1	rs72745526	199320556	T	0.8349	0.0393	0.0261	0.132132	41512.1	0.881306	0.0294204	0.0261004	0.259658	0.585598	cond	non_wgtsnp
1	rs12568968	199320633	G	0.7845	-0.0599	0.023	0.00920493	43580.9	0.835834	-0.0549893	0.0230015	0.0168172	1.77425	cond	non_wgtsnp
1	rs590258	199320785	A	0.6606	0.0124	0.0202	0.539307	42609.2	0.700873	0.0107402	0.0201999	0.594936	0.22553	cond	non_wgtsnp
1	rs16844655	199321662	C	0.9792	0.0695	0.0726	0.338416	36311.4	0.989007	0.0659654	0.0725999	0.363553	0.439432	cond	non_wgtsnp
1	rs554084	199322583	C	0.6744	0.0158	0.0205	0.440866	42242	0.716947	0.0130053	0.0204999	0.525815	0.279167	cond	non_wgtsnp
1	rs72745527	199322911	G	0.9642	0.0571	0.0536	0.286741	39306.9	0.980287	0.0714527	0.0536001	0.182509	0.738716	cond	non_wgtsnp
1	rs642969	199323516	G	0.4189	0.0392	0.0192	0.0411846	43436.5	0.391036	0.0329556	0.0192007	0.0860931	1.06503	cond	non_wgtsnp
1	rs17633594	199323535	T	0.9378	0.0149	0.0398	0.708128	42188.3	0.960425	0.0300674	0.0397996	0.449967	0.346819	cond	non_wgtsnp
1	rs6674094	199323895	T	0.9794	0.0627	0.0728	0.389093	36455.5	0.989096	0.0592264	0.0727997	0.415902	0.381009	cond	non_wgtsnp
1	rs10157354	199325275	T	0.832	0.0395	0.0258	0.125767	41895.2	0.879197	0.0300469	0.0258004	0.244185	0.612281	cond	non_wgtsnp
1	rs664127	199325810	G	0.4489	-0.0325	0.0192	0.090511	42741.4	0.431606	-0.0335046	0.0192004	0.0809859	1.09159	cond	non_wgtsnp
1	rs560101	199326102	C	0.4188	0.0389	0.0192	0.0427605	43439.4	0.390873	0.032628	0.0192007	0.0892602	1.04934	cond	non_wgtsnp
1	rs17633802	199326270	A	0.9379	0.0154	0.0398	0.698805	42251.7	0.9605	0.0304482	0.0397996	0.444248	0.352375	cond	non_wgtsnp
1	rs56342934	199326692	C	0.9183	0.0308	0.0355	0.38561	41227.7	0.947576	0.041603	0.0354999	0.24123	0.617569	cond	non_wgtsnp
1	rs17685043	199326976	T	0.8343	0.035	0.026	0.178253	41711	0.881158	0.0251129	0.0260003	0.334109	0.476112	cond	non_wgtsnp
1	rs56209153	199327090	C	0.9379	0.0174	0.0399	0.662771	42040.2	0.960485	0.0324248	0.0398996	0.416414	0.380475	cond	non_wgtsnp
1	rs603079	199327953	A	0.6605	0.0114	0.0202	0.572512	42603.1	0.70074	0.00973736	0.0201998	0.62977	0.200818	cond	non_wgtsnp
1	rs6669877	199328001	T	0.7548	0.0388	0.0225	0.0846276	41601.8	0.805886	0.0356147	0.0225005	0.113459	0.945161	cond	non_wgtsnp
1	rs2361236	199328640	C	0.9799	0.0799	0.0739	0.279612	36239.4	0.989304	0.0760973	0.0739002	0.303136	0.518362	cond	non_wgtsnp
1	rs188642493	199328707	T	0.9809	0.2115	0.0723	0.00344112	39795.4	0.988695	0.1974	0.0723069	0.0063328	2.1984	cond	non_wgtsnp
1	rs6660370	199328930	C	0.7843	-0.0594	0.023	0.00980565	43551.7	0.835715	-0.0545219	0.0230015	0.0177707	1.7503	cond	non_wgtsnp
1	rs72745529	199328942	C	0.9365	0.0758	0.0405	0.0612613	39960.5	0.961139	0.0646262	0.0405013	0.110565	0.956382	cond	non_wgtsnp
1	rs2043639	199329122	G	0.9183	0.03	0.0355	0.398072	41227.8	0.947576	0.040803	0.0354999	0.250398	0.601369	cond	non_wgtsnp
1	rs576141	199329274	A	0.4188	0.039	0.0192	0.0422296	43439.4	0.390799	0.0326814	0.0192007	0.0887375	1.05189	cond	non_wgtsnp
1	rs79545318	199329966	G	0.8264	0.0321	0.0254	0.206309	42115	0.874086	0.0231785	0.0254002	0.361489	0.441905	cond	non_wgtsnp
1	rs6679713	199330469	T	0.7547	0.0396	0.0225	0.0784078	41590.2	0.805752	0.0363941	0.0225006	0.105775	0.975617	cond	non_wgtsnp
1	rs635030	199330492	G	0.4188	0.0391	0.0192	0.0417044	43439.4	0.390769	0.0327917	0.0192007	0.0876664	1.05717	cond	non_wgtsnp
1	rs72745532	199330530	A	0.9383	0.0157	0.0399	0.693962	42294.7	0.960648	0.0307803	0.0398996	0.440443	0.35611	cond	non_wgtsnp
1	rs6680108	199330817	T	0.9794	0.0598	0.0728	0.411402	36455.6	0.989096	0.0562069	0.0727997	0.44007	0.356478	cond	non_wgtsnp
1	rs17685147	199331155	G	0.8348	0.0396	0.0261	0.129206	41491.9	0.881262	0.0297221	0.0261004	0.254804	0.593794	cond	non_wgtsnp
1	rs648492	199331183	A	0.6744	0.014	0.0205	0.494653	42242.1	0.716977	0.0112459	0.0204999	0.583291	0.234115	cond	non_wgtsnp
1	rs508799	199331339	C	0.4488	-0.0328	0.0192	0.0875745	42743.1	0.431279	-0.033901	0.0192004	0.0774569	1.11094	cond	non_wgtsnp
1	rs145909690	199332889	G	0.8349	0.0388	0.0261	0.137123	41512.1	0.881321	0.0288769	0.0261004	0.268563	0.570954	cond	non_wgtsnp
1	rs144742466	199333998	A	0.835	0.0375	0.0261	0.15078	41532.4	0.881559	0.0275311	0.0261003	0.291509	0.535348	cond	non_wgtsnp
1	rs145859771	199335723	A	0.9383	0.0149	0.0399	0.708826	42294.7	0.960663	0.0299665	0.0398996	0.452623	0.344263	cond	non_wgtsnp
1	rs826919	199335753	C	0.6775	0.0133	0.0206	0.518518	42041.9	0.720631	0.0105642	0.0205999	0.608071	0.216046	cond	non_wgtsnp
1	rs138978038	199336660	T	0.8349	0.0387	0.0261	0.138139	41512.1	0.881321	0.0287769	0.0261004	0.270224	0.568276	cond	non_wgtsnp
1	rs79800482	199336682	G	0.9796	0.0472	0.0731	0.51848	36504.2	0.9892	0.0438045	0.0730994	0.549009	0.260421	cond	non_wgtsnp
1	rs599779	199338148	A	0.4189	0.039	0.0192	0.0422296	43436.5	0.390947	0.0327238	0.0192007	0.088324	1.05392	cond	non_wgtsnp
1	rs10494790	199338322	A	0.8349	0.0382	0.0261	0.143303	41512.2	0.881395	0.0282517	0.0261004	0.279064	0.554296	cond	non_wgtsnp
1	rs7542127	199338346	T	0.9183	0.0313	0.0355	0.377944	41227.7	0.947561	0.0420951	0.0354999	0.235709	0.627624	cond	non_wgtsnp
1	rs11579278	199338460	G	0.8349	0.0385	0.0261	0.140187	41512.1	0.881306	0.0285836	0.0261004	0.273455	0.563114	cond	non_wgtsnp
1	rs7530249	199338461	C	0.9799	0.083	0.0739	0.261378	36239.3	0.989304	0.0791973	0.0739003	0.283865	0.546888	cond	non_wgtsnp
1	rs7552649	199338533	A	0.7546	0.0397	0.0225	0.0776572	41578.8	0.805693	0.0365158	0.0225006	0.104615	0.980406	cond	non_wgtsnp
1	rs72745536	199339110	C	0.8348	0.0383	0.0261	0.142258	41492	0.881262	0.0283526	0.0261004	0.27735	0.556972	cond	non_wgtsnp
1	rs78363641	199339132	G	0.9811	0.0719	0.076	0.344122	36395.6	0.989824	0.068111	0.0759999	0.370147	0.431626	cond	non_wgtsnp
1	rs72745537	199339207	G	0.8348	0.0378	0.0261	0.14754	41492.1	0.881276	0.0278751	0.0261003	0.285522	0.54436	cond	non_wgtsnp
1	rs16844681	199339715	C	0.98	0.0843	0.0741	0.255266	36220.5	0.989304	0.080488	0.0741003	0.277389	0.556911	cond	non_wgtsnp
1	rs72745538	199340341	G	0.8348	0.0378	0.0261	0.14754	41492.1	0.881276	0.0278751	0.0261003	0.285522	0.54436	cond	non_wgtsnp
1	rs631119	199340578	G	0.2267	-0.0124	0.0224	0.579872	44316.1	0.175842	-0.0184467	0.0223998	0.410212	0.386992	cond	non_wgtsnp
1	rs72745540	199340829	G	0.8813	-0.0082	0.0277	0.767208	48565.1	0.913735	0.000664427	0.0276997	0.980863	0.00839165	cond	non_wgtsnp
1	rs56408347	199341608	G	0.8349	0.0387	0.0261	0.138139	41512.1	0.881351	0.0287572	0.0261004	0.270552	0.567749	cond	non_wgtsnp
1	rs473023	199342144	T	0.6745	0.0153	0.0205	0.455461	42248.8	0.717095	0.012566	0.0204999	0.539889	0.267696	cond	non_wgtsnp
1	rs9887912	199342535	G	0.7033	0.0372	0.0213	0.0807278	41172.9	0.750297	0.0326906	0.0213005	0.12485	0.903611	cond	non_wgtsnp
1	rs12073059	199343248	G	0.9795	0.0526	0.0729	0.47058	36529.4	0.989141	0.0487894	0.0728995	0.503323	0.298153	cond	non_wgtsnp
1	rs145131610	199343574	C	0.8348	0.0388	0.0261	0.137123	41492	0.881306	0.02892	0.0261004	0.267848	0.572112	cond	non_wgtsnp
1	rs640724	199344035	G	0.2267	-0.0119	0.0224	0.595246	44316.1	0.175813	-0.0179336	0.0223998	0.423355	0.373295	cond	non_wgtsnp
1	rs34468295	199344515	C	0.7843	-0.0609	0.023	0.00810112	43551.4	0.835671	-0.0560374	0.0230016	0.0148409	1.82854	cond	non_wgtsnp
1	rs118007621	199344654	T	0.981	0.0746	0.076	0.326307	36207.7	0.989824	0.0708208	0.076	0.351412	0.454183	cond	non_wgtsnp
1	rs1327077	199345057	A	0.7245	-0.0503	0.0211	0.0171309	43861	0.773531	-0.0417624	0.0211011	0.0477988	1.32058	cond	non_wgtsnp
1	rs613180	199345422	A	0.2267	-0.0121	0.0224	0.589074	44316.1	0.175842	-0.0181467	0.0223998	0.417867	0.378962	cond	non_wgtsnp
1	rs68178662	199345638	T	0.9378	0.0155	0.0398	0.696945	42188.3	0.960455	0.0303675	0.0397996	0.445458	0.351193	cond	non_wgtsnp
1	rs670197	199346031	C	0.2268	-0.0125	0.0224	0.57682	44302.3	0.175931	-0.018525	0.0223998	0.40823	0.389095	cond	non_wgtsnp
1	rs671889	199346383	C	0.2071	-0.007	0.023	0.760863	44875	0.157927	-0.0137134	0.0229998	0.551014	0.258837	cond	non_wgtsnp
1	rs72745545	199346574	G	0.8348	0.0375	0.0261	0.15078	41492.1	0.881321	0.0275466	0.0261003	0.291236	0.535755	cond	non_wgtsnp
1	rs76346539	199346719	C	0.8349	0.0367	0.0261	0.159685	41512.3	0.881395	0.0267836	0.0261003	0.304806	0.515976	cond	non_wgtsnp
1	rs1898240	199347080	A	0.7843	-0.0607	0.023	0.0083119	43551.4	0.8357	-0.0558285	0.0230016	0.0152176	1.81765	cond	non_wgtsnp
1	rs115030177	199347143	T	0.9742	0.0136	0.0567	0.81044	48241.9	0.981654	0.0269278	0.0566994	0.634842	0.197334	cond	non_wgtsnp
1	rs480390	199347908	C	0.6745	0.0156	0.0205	0.446672	42248.7	0.717051	0.0128046	0.0204999	0.532221	0.273908	cond	non_wgtsnp
1	rs12563042	199347958	G	0.7843	-0.0609	0.023	0.00810112	43551.4	0.835671	-0.0560533	0.0230016	0.0148125	1.82937	cond	non_wgtsnp
1	rs477569	199348223	C	0.207	-0.007	0.023	0.760863	44891	0.157912	-0.0137016	0.0229998	0.551356	0.258568	cond	non_wgtsnp
1	rs475784	199348420	T	0.6744	0.0153	0.0205	0.455461	42242	0.716947	0.0125029	0.0204999	0.541927	0.266059	cond	non_wgtsnp
1	rs12065723	199348842	G	0.832	0.0364	0.0258	0.158288	41895.5	0.879315	0.0267899	0.0258003	0.299105	0.524176	cond	non_wgtsnp
1	rs556744	199349378	A	0.6744	0.0153	0.0205	0.455461	42242	0.716992	0.0125145	0.0204999	0.541552	0.26636	cond	non_wgtsnp
1	rs499132	199351061	C	0.4787	0.0358	0.019	0.0595365	43267.9	0.467393	0.0260977	0.0190006	0.16959	0.7706	cond	non_wgtsnp
1	rs496500	199351325	C	0.6625	0.0096	0.0203	0.63628	42306.4	0.703072	0.00782853	0.0202998	0.699759	0.155052	cond	non_wgtsnp
1	rs11803310	199351882	G	0.8323	0.0398	0.0259	0.124372	41631.6	0.879419	0.0301534	0.0259004	0.244342	0.612002	cond	non_wgtsnp
1	rs79266710	199353227	T	0.8349	0.0381	0.0261	0.144353	41512.2	0.881395	0.0280919	0.0261004	0.281792	0.550071	cond	non_wgtsnp
1	rs683886	199353350	T	0.6627	0.0092	0.0203	0.650403	42318.8	0.703325	0.00741115	0.0202998	0.715048	0.145665	cond	non_wgtsnp
1	rs545276	199353428	A	0.6744	0.0144	0.0205	0.482405	42242.1	0.71711	0.011649	0.0204999	0.569869	0.244225	cond	non_wgtsnp
1	rs72745550	199353972	T	0.8349	0.0378	0.0261	0.14754	41512.2	0.881484	0.0278246	0.0261003	0.286395	0.543035	cond	non_wgtsnp
1	rs589437	199354034	T	0.4378	0.0319	0.0191	0.0948883	43410.9	0.414478	0.0262615	0.0191004	0.169156	0.771713	cond	non_wgtsnp
1	rs67989929	199354349	G	0.9378	0.0136	0.0398	0.73257	42188.3	0.960411	0.028602	0.0397996	0.472356	0.325731	cond	non_wgtsnp
1	rs11589856	199354471	C	0.8348	0.0365	0.0261	0.161973	41492.2	0.88144	0.0265256	0.0261003	0.309489	0.509355	cond	non_wgtsnp
1	rs11589876	199354635	C	0.8348	0.0379	0.0261	0.146472	41492.1	0.881395	0.0279138	0.0261003	0.284854	0.545378	cond	non_wgtsnp
1	rs11584484	199354746	T	0.8347	0.0366	0.0261	0.160826	41472.1	0.881366	0.0266032	0.0261003	0.308075	0.511344	cond	non_wgtsnp
1	rs646332	199355959	C	0.6744	0.0139	0.0205	0.497741	42242.1	0.717021	0.0111484	0.0204999	0.586561	0.231687	cond	non_wgtsnp
1	rs6681862	199355981	G	0.8324	0.0406	0.0259	0.116982	41651.4	0.879405	0.0309926	0.0259005	0.23146	0.635524	cond	non_wgtsnp
1	rs657255	199356103	C	0.6603	0.0109	0.0202	0.58947	42591	0.700443	0.00932392	0.0201998	0.64438	0.190858	cond	non_wgtsnp
1	rs7411484	199356135	A	0.7843	-0.0598	0.023	0.00932238	43551.6	0.835596	-0.0549407	0.0230015	0.0169141	1.77175	cond	non_wgtsnp
1	rs657714	199356219	G	0.2267	-0.0125	0.0224	0.57682	44316.1	0.175842	-0.0185498	0.0223998	0.407602	0.389764	cond	non_wgtsnp
1	rs1327076	199356483	G	0.7848	-0.0613	0.023	0.00769386	43624.7	0.836131	-0.0564652	0.0230016	0.0140949	1.85094	cond	non_wgtsnp
1	rs1327075	199356492	G	0.7848	-0.0613	0.023	0.00769386	43624.7	0.836131	-0.0564652	0.0230016	0.0140949	1.85094	cond	non_wgtsnp
1	rs659503	199356619	A	0.6028	0.0114	0.0195	0.558806	42815.9	0.629137	0.0133873	0.0194999	0.492378	0.307701	cond	non_wgtsnp
1	rs505240	199356893	C	0.6028	0.0111	0.0195	0.5692	42815.9	0.629063	0.0130935	0.0194998	0.501923	0.299363	cond	non_wgtsnp
1	rs11583106	199357095	T	0.8349	0.0378	0.0261	0.14754	41512.2	0.88141	0.0277998	0.0261003	0.286825	0.542383	cond	non_wgtsnp
1	rs502360	199357243	A	0.6003	0.0126	0.0195	0.51818	42725.2	0.625706	0.0147754	0.0194999	0.448618	0.348123	cond	non_wgtsnp
1	rs501451	199357350	T	0.6028	0.0112	0.0195	0.565725	42815.9	0.629122	0.013169	0.0194998	0.499462	0.301498	cond	non_wgtsnp
1	rs501382	199357363	T	0.6027	0.011	0.0195	0.572684	42812.2	0.629063	0.0129667	0.0194998	0.506074	0.295786	cond	non_wgtsnp
1	rs72745556	199357396	G	0.938	0.0133	0.0398	0.738251	42315.4	0.960485	0.0283361	0.0397996	0.476484	0.321952	cond	non_wgtsnp
1	rs1819293	199357512	C	0.9795	0.0522	0.073	0.474567	36429.4	0.989185	0.0485059	0.0729995	0.50639	0.295515	cond	non_wgtsnp
1	rs693911	199357586	G	0.6626	0.01	0.0203	0.622288	42312.6	0.70328	0.00824317	0.0202998	0.68469	0.164506	cond	non_wgtsnp
1	rs675500	199357878	A	0.6625	0.0105	0.0203	0.604988	42306.4	0.703176	0.00873012	0.0202998	0.667153	0.175775	cond	non_wgtsnp
1	rs473646	199357981	C	0.6625	0.0103	0.0203	0.611882	42306.4	0.703161	0.00853365	0.0202998	0.674208	0.171206	cond	non_wgtsnp
1	rs7544331	199358308	C	0.7844	-0.0608	0.023	0.0082059	43566.1	0.835775	-0.0559205	0.0230016	0.0150507	1.82244	cond	non_wgtsnp
1	rs580529	199358331	T	0.6635	0.0077	0.0203	0.704457	42368.3	0.704112	0.00592044	0.0202998	0.770554	0.113197	cond	non_wgtsnp
1	rs580472	199358350	C	0.6634	0.0078	0.0203	0.700803	42362.1	0.704067	0.0060261	0.0202998	0.766577	0.115444	cond	non_wgtsnp
1	rs78318663	199359121	C	0.98	0.0667	0.0741	0.368048	36221	0.989378	0.0627256	0.0740998	0.397273	0.400911	cond	non_wgtsnp
1	rs552179	199359159	C	0.5654	0.0144	0.0192	0.453255	43033.5	0.580397	0.0180811	0.0191999	0.346333	0.460506	cond	non_wgtsnp
1	rs115912162	199359180	G	0.8344	0.0389	0.026	0.134614	41730.7	0.881009	0.0289359	0.0260004	0.26575	0.575527	cond	non_wgtsnp
1	rs77804412	199359268	C	0.98	0.0776	0.0741	0.294992	36220.7	0.989364	0.0734769	0.0741001	0.321398	0.492957	cond	non_wgtsnp
1	rs595113	199359440	C	0.6398	0.0171	0.0199	0.390177	42712.9	0.674223	0.0164004	0.0198999	0.409859	0.387366	cond	non_wgtsnp
1	rs596983	199359803	A	0.5683	0.0138	0.0192	0.472295	43101.5	0.58414	0.017268	0.0191999	0.36845	0.433621	cond	non_wgtsnp
1	rs10494791	199359830	A	0.8345	0.0385	0.026	0.138668	41751	0.881113	0.0284499	0.0260004	0.273863	0.562467	cond	non_wgtsnp
1	rs522677	199360095	A	0.5654	0.0138	0.0192	0.472295	43033.5	0.58007	0.0173589	0.0191999	0.365935	0.436596	cond	non_wgtsnp
1	rs495307	199360774	C	0.5659	0.0152	0.0192	0.428555	43044.9	0.580961	0.0187666	0.0191999	0.328356	0.483655	cond	non_wgtsnp
1	rs611739	199360836	G	0.6405	0.0147	0.0199	0.460093	42749.4	0.675129	0.0140429	0.0198999	0.480389	0.318407	cond	non_wgtsnp
1	rs494472	199360846	A	0.5688	0.0127	0.0192	0.508318	43113.7	0.584571	0.0161958	0.0191999	0.398927	0.399107	cond	non_wgtsnp
1	rs493474	199360977	C	0.6399	0.016	0.0199	0.421385	42718.1	0.674342	0.0153566	0.0198999	0.440297	0.356254	cond	non_wgtsnp
1	rs491577	199361195	G	0.5683	0.0142	0.0192	0.459553	43101.5	0.584126	0.0176728	0.0191999	0.357332	0.446928	cond	non_wgtsnp
1	rs72745561	199361598	G	0.9379	0.0133	0.0398	0.738251	42251.8	0.96044	0.0283354	0.0397996	0.476494	0.321943	cond	non_wgtsnp
1	rs72745563	199361785	C	0.9379	0.014	0.0398	0.725019	42251.8	0.960425	0.029012	0.0397996	0.466031	0.331585	cond	non_wgtsnp
1	rs626574	199361834	A	0.5683	0.0142	0.0192	0.459553	43101.5	0.584022	0.0176779	0.0191999	0.357191	0.447099	cond	non_wgtsnp
1	rs11805754	199362107	G	0.832	0.0399	0.0258	0.121981	41895.1	0.879033	0.0302308	0.0258004	0.241311	0.617423	cond	non_wgtsnp
1	rs638079	199362153	C	0.6398	0.0163	0.0199	0.412732	42712.9	0.674208	0.0156116	0.0198999	0.432744	0.363769	cond	non_wgtsnp
1	rs571609	199362216	C	0.628	0.0126	0.0197	0.522437	42995.3	0.660096	0.0127228	0.0196999	0.518388	0.285345	cond	non_wgtsnp
1	rs6680775	199362342	A	0.7841	-0.0601	0.023	0.00897399	43522.3	0.835255	-0.0554623	0.0230015	0.0158983	1.79865	cond	non_wgtsnp
1	rs569889	199362377	T	0.5684	0.0144	0.0192	0.453255	43103.9	0.584304	0.0178761	0.0191999	0.351827	0.453671	cond	non_wgtsnp
1	rs639393	199362403	C	0.6281	0.012	0.0197	0.542434	43000.1	0.660333	0.0120951	0.0196999	0.539237	0.26822	cond	non_wgtsnp
1	rs72745570	199362404	G	0.8345	0.0378	0.026	0.145989	41751.1	0.881068	0.0277748	0.0260003	0.285409	0.544532	cond	non_wgtsnp
1	rs639846	199362483	G	0.5659	0.0149	0.0192	0.437724	43044.9	0.580872	0.0184496	0.0191999	0.336591	0.472898	cond	non_wgtsnp
1	rs568846	199362518	T	0.5683	0.0146	0.0192	0.447006	43101.5	0.584111	0.0180424	0.0191999	0.347365	0.459214	cond	non_wgtsnp
1	rs12131654	199362737	G	0.9239	0.0376	0.0373	0.313434	39849.5	0.954632	0.0291182	0.0373	0.435009	0.361502	cond	non_wgtsnp
1	rs571754	199362820	C	0.3841	0.0435	0.0194	0.0249441	43777.6	0.348149	0.0389795	0.0194009	0.0445201	1.35144	cond	non_wgtsnp
1	rs570116	199362961	A	0.5683	0.0146	0.0192	0.447006	43101.5	0.58417	0.0180368	0.0191999	0.347514	0.459028	cond	non_wgtsnp
1	rs10919664	199363138	C	0.7841	-0.0599	0.023	0.00920493	43522.4	0.835284	-0.0552644	0.0230015	0.0162772	1.78842	cond	non_wgtsnp
1	rs653848	199363329	C	0.5654	0.0138	0.0192	0.472295	43033.5	0.580174	0.0173057	0.0191999	0.367407	0.434853	cond	non_wgtsnp
1	rs7515853	199363883	G	0.191	-0.0092	0.0237	0.697879	44913.8	0.143591	-0.0129994	0.0236998	0.583348	0.234072	cond	non_wgtsnp
1	rs4562659	199364111	G	0.6281	0.0136	0.0198	0.492165	42566.7	0.660437	0.0136513	0.0197999	0.490532	0.309333	cond	non_wgtsnp
1	rs7541515	199365002	A	0.8128	-0.0477	0.0242	0.0487154	43742.3	0.861385	-0.0427944	0.0242008	0.07701	1.11345	cond	non_wgtsnp
1	rs10919665	199365630	G	0.7842	-0.0582	0.023	0.0113921	43537.4	0.835403	-0.053591	0.0230014	0.0198115	1.70308	cond	non_wgtsnp
1	rs17686187	199365872	A	0.832	0.0389	0.0258	0.131618	41895.3	0.878974	0.0293509	0.0258004	0.255282	0.59298	cond	non_wgtsnp
1	rs17686234	199366251	G	0.832	0.0389	0.0258	0.131618	41895.3	0.878974	0.0293173	0.0258004	0.255826	0.592055	cond	non_wgtsnp
1	rs17635095	199366280	G	0.8345	0.0375	0.026	0.149216	41751.1	0.880905	0.0274895	0.0260003	0.290386	0.537024	cond	non_wgtsnp
1	rs72745578	199366536	C	0.832	0.0386	0.0258	0.134621	41895.3	0.878974	0.0290269	0.0258004	0.260565	0.584084	cond	non_wgtsnp
1	rs634998	199366638	C	0.4753	0.0385	0.019	0.0427324	43294.5	0.461792	0.0304153	0.0190007	0.109433	0.960852	cond	non_wgtsnp
1	rs11805744	199367967	G	0.8322	0.0363	0.0259	0.161051	41612.2	0.879538	0.0267103	0.0259003	0.302413	0.5194	cond	non_wgtsnp
1	rs11799307	199367972	C	0.8322	0.036	0.0259	0.164541	41612.2	0.879538	0.0264103	0.0259003	0.307875	0.511626	cond	non_wgtsnp
1	rs11799645	199368106	C	0.8315	0.0376	0.0258	0.145016	41796.2	0.878736	0.0280373	0.0258003	0.277168	0.557257	cond	non_wgtsnp
1	rs13376060	199368350	A	0.8314	0.037	0.0258	0.151541	41776.5	0.878706	0.0274705	0.0258003	0.286996	0.542124	cond	non_wgtsnp
1	rs139821353	199368606	C	0.8344	0.0381	0.026	0.142816	41730.8	0.88095	0.0282077	0.0260004	0.277968	0.556005	cond	non_wgtsnp
1	rs13375705	199368715	T	0.8315	0.0372	0.0258	0.149342	41796.2	0.878825	0.0276444	0.0258003	0.283956	0.546749	cond	non_wgtsnp
1	rs13375326	199368883	G	0.8314	0.037	0.0258	0.151541	41776.5	0.878721	0.0274831	0.0258003	0.286776	0.542457	cond	non_wgtsnp
1	rs13375709	199368897	T	0.8315	0.0364	0.0258	0.158288	41796.3	0.878766	0.0268611	0.0258003	0.297822	0.526043	cond	non_wgtsnp
1	rs11806542	199369125	G	0.6442	-0.0217	0.0199	0.275514	42945.3	0.68021	-0.0272906	0.0199	0.170256	0.768898	cond	non_wgtsnp
1	rs11800129	199369398	C	0.8115	-0.0681	0.0245	0.00544273	42447.2	0.862455	-0.0655437	0.0245019	0.00747203	2.12656	cond	non_wgtsnp
1	rs12059945	199369479	C	0.8315	0.0392	0.0258	0.128667	41796	0.878721	0.0297773	0.0258004	0.248442	0.604775	cond	non_wgtsnp
1	rs12059985	199369533	C	0.8316	0.0389	0.0258	0.131618	41815.8	0.87884	0.0293529	0.0258004	0.255249	0.593036	cond	non_wgtsnp
1	rs72745587	199369875	G	0.8203	0.033	0.0252	0.190357	41641	0.869125	0.0254087	0.0252002	0.313324	0.504006	cond	non_wgtsnp
1	rs12566124	199370012	G	0.8095	-0.0671	0.0243	0.00575688	42801.4	0.860345	-0.0642871	0.0243019	0.00816057	2.08828	cond	non_wgtsnp
1	rs66657121	199370219	C	0.9379	0.0122	0.0398	0.759199	42251.8	0.960411	0.0271762	0.0397996	0.494717	0.305643	cond	non_wgtsnp
1	rs693396	199370273	A	0.5425	0.0124	0.0191	0.5162	43052.5	0.552736	0.0169528	0.0190999	0.374762	0.426244	cond	non_wgtsnp
1	rs76399631	199370293	C	0.8322	0.0445	0.0259	0.0857699	41611.2	0.879093	0.0349506	0.0259006	0.177204	0.751526	cond	non_wgtsnp
1	rs72745588	199370339	G	0.8321	0.0433	0.0258	0.0932896	41914.6	0.879004	0.0338286	0.0258006	0.189804	0.721695	cond	non_wgtsnp
1	rs79442974	199370438	C	0.832	0.0407	0.0258	0.114676	41895	0.8789	0.0312769	0.0258005	0.225412	0.647023	cond	non_wgtsnp
1	rs6669907	199371878	G	0.8319	0.0413	0.0258	0.109427	41875.1	0.878825	0.0318498	0.0258005	0.217029	0.663482	cond	non_wgtsnp
1	rs72745589	199371998	C	0.832	0.0409	0.0258	0.112905	41895	0.878885	0.0314691	0.0258005	0.222574	0.652526	cond	non_wgtsnp
1	rs72745590	199372033	G	0.832	0.041	0.0258	0.112027	41895	0.87887	0.0315566	0.0258005	0.221292	0.655034	cond	non_wgtsnp
1	rs72745591	199372440	C	0.8354	0.0381	0.0261	0.144353	41613.4	0.881975	0.0282202	0.0261004	0.2796	0.553463	cond	non_wgtsnp
1	rs13328724	199372445	A	0.8324	0.0375	0.0259	0.147652	41651.7	0.879702	0.0280336	0.0259003	0.27909	0.554256	cond	non_wgtsnp
1	rs645808	199373352	G	0.4187	0.0403	0.0192	0.0358206	43442	0.392507	0.033546	0.0192008	0.0806167	1.09357	cond	non_wgtsnp
1	rs646149	199373358	C	0.6141	0.0175	0.0196	0.371934	42818	0.644111	0.0179524	0.0196	0.359699	0.444061	cond	non_wgtsnp
1	rs72745595	199373534	C	0.8354	0.0369	0.0261	0.157423	41613.5	0.8819	0.0269352	0.0261003	0.302078	0.519881	cond	non_wgtsnp
1	rs72745596	199373543	G	0.8331	0.0392	0.0259	0.130149	41791.1	0.879999	0.0295811	0.0259004	0.253408	0.59618	cond	non_wgtsnp
1	rs72745597	199373674	G	0.9384	0.0134	0.0399	0.736992	42358.9	0.960633	0.0284001	0.0398996	0.476596	0.32185	cond	non_wgtsnp
1	rs543505	199373716	T	0.6023	0.013	0.0195	0.504985	42797.5	0.629509	0.0141944	0.0194999	0.466661	0.330998	cond	non_wgtsnp
1	rs545187	199373866	T	0.4372	0.0332	0.0191	0.0821721	43423.9	0.415369	0.0270436	0.0191004	0.156816	0.80461	cond	non_wgtsnp
1	rs78808230	199374307	G	0.9806	0.0688	0.0751	0.359608	36331.1	0.98969	0.0644804	0.0750998	0.390563	0.408309	cond	non_wgtsnp
1	rs114130021	199374374	G	0.9815	-0.1419	0.0716	0.0474968	41872.8	0.989809	-0.135782	0.0716025	0.0579172	1.23719	cond	non_wgtsnp
1	rs661480	199374488	C	0.6022	0.0129	0.0195	0.508267	42793.8	0.629405	0.0141417	0.0194999	0.468317	0.32946	cond	non_wgtsnp
1	rs12097981	199374696	A	0.8313	0.038	0.0258	0.140787	41756.6	0.878528	0.0285415	0.0258004	0.26862	0.570862	cond	non_wgtsnp
1	rs10919668	199375020	G	0.8314	0.0379	0.0258	0.141835	41776.4	0.878558	0.0284501	0.0258004	0.270157	0.568384	cond	non_wgtsnp
1	rs10919669	199375204	A	0.8314	0.0385	0.0258	0.135634	41776.3	0.878588	0.0290513	0.0258004	0.260165	0.584751	cond	non_wgtsnp
1	rs12086998	199375342	T	0.8314	0.0385	0.0258	0.135634	41776.3	0.878588	0.0290513	0.0258004	0.260165	0.584751	cond	non_wgtsnp
1	rs55946875	199375475	G	0.8319	0.041	0.0258	0.112027	41875.1	0.878766	0.0315365	0.0258005	0.221586	0.654458	cond	non_wgtsnp
1	rs78238039	199375610	C	0.97	-0.0327	0.0545	0.548506	45099.3	0.981134	-0.0100637	0.0544996	0.853498	0.0687975	cond	non_wgtsnp
1	rs79440060	199375774	G	0.9811	0.075	0.0763	0.325626	36109.9	0.989943	0.0707815	0.0763	0.353577	0.451516	cond	non_wgtsnp
1	rs495343	199375837	G	0.5426	0.0143	0.0191	0.454043	43053.8	0.552915	0.018902	0.0190999	0.322351	0.491671	cond	non_wgtsnp
1	rs11810544	199376781	A	0.8319	0.0409	0.0258	0.112905	41875.1	0.878766	0.0314413	0.0258005	0.222984	0.651726	cond	non_wgtsnp
1	rs11801000	199376915	C	0.8318	0.0414	0.0258	0.108571	41855.2	0.878706	0.0319411	0.0258005	0.215715	0.66612	cond	non_wgtsnp
1	rs585476	199377000	A	0.6307	0.0198	0.0198	0.317311	42689.2	0.664463	0.0182982	0.0198	0.355408	0.449273	cond	non_wgtsnp
1	rs612795	199377114	C	0.6425	0.0251	0.02	0.209479	42426.3	0.679155	0.0226759	0.0200001	0.256884	0.590263	cond	non_wgtsnp
1	rs11586246	199377675	G	0.8318	0.0414	0.0258	0.108571	41855.2	0.878692	0.0319189	0.0258005	0.216033	0.66548	cond	non_wgtsnp
1	rs75849631	199377852	C	0.8319	0.0417	0.0258	0.106034	41875	0.878751	0.0321856	0.0258005	0.212222	0.67321	cond	non_wgtsnp
1	rs75531737	199377855	C	0.834	0.044	0.026	0.0905873	41649.5	0.88043	0.0346007	0.0260006	0.183266	0.736918	cond	non_wgtsnp
1	rs72745601	199378003	T	0.8317	0.0428	0.0258	0.097133	41835.2	0.878632	0.0333188	0.0258005	0.196566	0.706492	cond	non_wgtsnp
1	rs628061	199378212	C	0.6307	0.0204	0.0198	0.302868	42689.1	0.664716	0.0189207	0.0198	0.339279	0.469443	cond	non_wgtsnp
1	rs10465578	199378616	G	0.812	-0.0683	0.0245	0.00530746	42533.9	0.863004	-0.0653862	0.024502	0.00761657	2.11824	cond	non_wgtsnp
1	rs72747205	199378625	T	0.8343	0.0388	0.026	0.135619	41710.5	0.880742	0.0289634	0.0260004	0.265296	0.576269	cond	non_wgtsnp
1	rs629886	199378633	A	0.6423	0.0259	0.02	0.19532	42415.7	0.678902	0.0234953	0.0200002	0.240093	0.619621	cond	non_wgtsnp
1	rs148931639	199378929	T	0.8319	0.041	0.0258	0.112027	41875.1	0.878766	0.0314969	0.0258005	0.222167	0.65332	cond	non_wgtsnp
1	rs500786	199379292	C	0.1909	-0.0037	0.0237	0.87594	44931.9	0.143443	-0.00758505	0.0236997	0.748932	0.125558	cond	non_wgtsnp
1	rs72747208	199379440	C	0.8343	0.039	0.026	0.133614	41710.5	0.880727	0.0291154	0.0260004	0.262797	0.58038	cond	non_wgtsnp
1	rs503552	199379608	G	0.3754	0.0414	0.0196	0.0346654	43272	0.338656	0.0386287	0.0196008	0.0487496	1.31203	cond	non_wgtsnp
1	rs658449	199380398	G	0.466	0.0422	0.019	0.0263474	43388.7	0.451899	0.0334882	0.0190009	0.0779919	1.10795	cond	non_wgtsnp
1	rs572030	199381093	T	0.1717	0.0007	0.0244	0.977113	46038.6	0.127473	-0.00371559	0.0243997	0.878966	0.0560279	cond	non_wgtsnp
1	rs13374644	199381320	C	0.8314	0.0389	0.0258	0.131618	41776.3	0.878573	0.0293848	0.0258004	0.254733	0.593915	cond	non_wgtsnp
1	rs56039671	199381574	A	0.8314	0.0389	0.0258	0.131618	41776.3	0.878573	0.0293848	0.0258004	0.254733	0.593915	cond	non_wgtsnp
1	rs487359	199381611	A	0.375	0.0398	0.0196	0.0422943	43290.8	0.338137	0.0369903	0.0196007	0.0591345	1.22816	cond	non_wgtsnp
1	rs77648920	199381815	T	0.981	0.057	0.0759	0.45266	36303.6	0.989913	0.0528245	0.0758995	0.486442	0.312969	cond	non_wgtsnp
1	rs675356	199381864	A	0.6424	0.0263	0.02	0.18851	42420.9	0.679036	0.0238505	0.0200002	0.233059	0.632534	cond	non_wgtsnp
1	rs72747209	199383013	T	0.8319	0.041	0.0258	0.112027	41875.1	0.878766	0.0314921	0.0258005	0.222237	0.653184	cond	non_wgtsnp
1	rs72747211	199383108	A	0.8319	0.041	0.0258	0.112027	41875.1	0.878751	0.0314987	0.0258005	0.222141	0.653371	cond	non_wgtsnp
1	rs2099541	199383533	C	0.8319	0.041	0.0258	0.112027	41875.1	0.878751	0.0314987	0.0258005	0.222141	0.653371	cond	non_wgtsnp
1	rs2082960	199383664	T	0.8319	0.0408	0.0258	0.113788	41875.1	0.878751	0.0312987	0.0258005	0.22509	0.647644	cond	non_wgtsnp
1	rs596363	199383678	A	0.3753	0.0416	0.0196	0.0338001	43276.6	0.338627	0.03882	0.0196008	0.0476438	1.32199	cond	non_wgtsnp
1	rs2082961	199383774	T	0.8319	0.041	0.0258	0.112027	41875.1	0.878751	0.0314987	0.0258005	0.222141	0.653371	cond	non_wgtsnp
1	rs2082962	199383862	A	0.8319	0.0408	0.0258	0.113788	41875.1	0.878751	0.0312987	0.0258005	0.22509	0.647644	cond	non_wgtsnp
1	rs72747214	199384031	T	0.8313	0.0385	0.0258	0.135634	41756.6	0.878528	0.0290094	0.0258004	0.260853	0.583604	cond	non_wgtsnp
1	rs72747216	199384413	G	0.8319	0.041	0.0258	0.112027	41875.1	0.878751	0.0314987	0.0258005	0.222141	0.653371	cond	non_wgtsnp
1	rs72747218	199384860	G	0.8306	0.0413	0.0258	0.109427	41618.7	0.877637	0.0317191	0.0258005	0.218921	0.659713	cond	non_wgtsnp
1	rs72747220	199384997	T	0.8319	0.0408	0.0258	0.113788	41875.1	0.878751	0.0312987	0.0258005	0.22509	0.647644	cond	non_wgtsnp
1	rs72747222	199385004	T	0.8319	0.0408	0.0258	0.113788	41875.1	0.878751	0.0312987	0.0258005	0.22509	0.647644	cond	non_wgtsnp
1	rs11799395	199385492	A	0.8319	0.0402	0.0258	0.1192	41875.2	0.878825	0.0306658	0.0258004	0.234607	0.629659	cond	non_wgtsnp
1	rs11802636	199385641	C	0.8319	0.0405	0.0258	0.116469	41875.2	0.878781	0.0310094	0.0258005	0.229404	0.639399	cond	non_wgtsnp
1	rs72747223	199385834	A	0.8319	0.0408	0.0258	0.113788	41875.1	0.878766	0.0312921	0.0258005	0.225187	0.647457	cond	non_wgtsnp
1	rs72747224	199385890	A	0.8319	0.0408	0.0258	0.113788	41875.1	0.878766	0.0312921	0.0258005	0.225187	0.647457	cond	non_wgtsnp
1	rs72747225	199386066	A	0.8313	0.0385	0.0258	0.135634	41756.6	0.878543	0.0290028	0.0258004	0.260961	0.583424	cond	non_wgtsnp
1	rs12029768	199386410	C	0.812	-0.0669	0.0245	0.00632168	42534.2	0.863108	-0.0640208	0.0245019	0.00897785	2.04683	cond	non_wgtsnp
1	rs72747226	199386441	T	0.8343	0.0389	0.026	0.134614	41710.5	0.880712	0.0290269	0.0260004	0.26425	0.577985	cond	non_wgtsnp
1	rs528227	199386880	T	0.6425	0.026	0.02	0.193601	42426.2	0.679214	0.0235298	0.0200002	0.239404	0.620869	cond	non_wgtsnp
1	rs6687601	199387158	C	0.4886	0.0358	0.019	0.0595365	43211.9	0.481461	0.0279848	0.0190006	0.140794	0.851416	cond	non_wgtsnp
1	rs114297248	199387305	G	0.8343	0.0389	0.026	0.134614	41710.5	0.880727	0.0290348	0.0260004	0.26412	0.578199	cond	non_wgtsnp
1	rs688093	199388964	C	0.1909	-0.0053	0.0237	0.823046	44931.9	0.143547	-0.00919624	0.0236997	0.697993	0.156149	cond	non_wgtsnp
1	rs72747229	199389122	A	0.8342	0.0389	0.026	0.134614	41690.4	0.880667	0.029059	0.0260004	0.263722	0.578854	cond	non_wgtsnp
1	rs72747230	199391223	A	0.8313	0.0384	0.0258	0.136653	41756.6	0.878484	0.0289147	0.0258004	0.262412	0.581016	cond	non_wgtsnp
1	rs77193263	199391505	T	0.9779	0.0314	0.0673	0.640809	39823.7	0.987744	0.042698	0.0672993	0.525788	0.279189	cond	non_wgtsnp
1	rs479791	199391581	G	0.6426	0.0263	0.02	0.18851	42431.4	0.679363	0.0238107	0.0200002	0.23384	0.631081	cond	non_wgtsnp
1	rs482615	199391880	C	0.466	0.0418	0.019	0.0278069	43388.8	0.451928	0.0330665	0.0190008	0.0818126	1.08718	cond	non_wgtsnp
1	rs72747232	199392068	T	0.8343	0.0385	0.026	0.138668	41710.6	0.880742	0.0286814	0.0260004	0.269977	0.568673	cond	non_wgtsnp
1	rs538578	199393338	C	0.466	0.0417	0.019	0.0281825	43388.8	0.451899	0.0329814	0.0190008	0.0826011	1.08301	cond	non_wgtsnp
1	rs541399	199393678	A	0.1907	-0.006	0.0237	0.800141	44967.9	0.143294	-0.00986048	0.0236998	0.677367	0.169176	cond	non_wgtsnp
1	rs541429	199393689	C	0.6308	0.0216	0.0198	0.275313	42693.8	0.664805	0.0200846	0.0198	0.310406	0.50807	cond	non_wgtsnp
1	rs542302	199393775	G	0.4661	0.0414	0.019	0.0293356	43387.7	0.451943	0.0326733	0.0190008	0.0855103	1.06798	cond	non_wgtsnp
1	rs72747237	199393950	C	0.9088	-0.0082	0.0329	0.803175	43451.5	0.938484	0.010693	0.0328996	0.745167	0.127746	cond	non_wgtsnp
1	rs1069784	199394582	C	0.6429	0.0272	0.02	0.17383	42447.1	0.679734	0.0247633	0.0200002	0.215659	0.666232	cond	non_wgtsnp
1	rs2118027	199394778	G	0.8313	0.0389	0.0258	0.131618	41756.5	0.878513	0.0294303	0.0258004	0.253999	0.595168	cond	non_wgtsnp
1	rs2118028	199394952	T	0.8314	0.0385	0.0258	0.135634	41776.3	0.878617	0.029166	0.0258004	0.258288	0.587896	cond	non_wgtsnp
1	rs489627	199395355	G	0.1717	0.0005	0.0244	0.983651	46038.6	0.127414	-0.00394792	0.0243997	0.871462	0.0597515	cond	non_wgtsnp
1	rs35759324	199395520	T	0.8098	-0.069	0.0244	0.0046859	42502.1	0.860791	-0.0657905	0.024402	0.00701546	2.15394	cond	non_wgtsnp
1	rs55731909	199395742	C	0.8313	0.0382	0.0258	0.138708	41756.6	0.878498	0.0287368	0.0258004	0.265359	0.576166	cond	non_wgtsnp
1	rs682487	199395753	C	0.6308	0.0212	0.0198	0.284301	42693.8	0.664805	0.019749	0.0198	0.318559	0.49681	cond	non_wgtsnp
1	rs516182	199395968	G	0.6428	0.0273	0.02	0.172253	42441.8	0.679749	0.024863	0.0200002	0.213817	0.669958	cond	non_wgtsnp
1	rs826937	199396278	A	0.6425	0.0255	0.02	0.202309	42426.2	0.6792	0.0230253	0.0200001	0.249627	0.602708	cond	non_wgtsnp
1	rs12060955	199396412	T	0.8314	0.038	0.0258	0.140787	41776.4	0.878647	0.0285128	0.0258004	0.269102	0.570083	cond	non_wgtsnp
1	rs12065883	199396443	A	0.8316	0.0373	0.0258	0.148251	41816	0.87881	0.0277887	0.0258003	0.281451	0.550597	cond	non_wgtsnp
1	rs521689	199396570	G	0.6428	0.0268	0.02	0.180245	42441.9	0.67972	0.0243854	0.0200002	0.222745	0.652192	cond	non_wgtsnp
1	rs589873	199396857	C	0.1901	-0.008	0.0237	0.7357	45076.3	0.142849	-0.011916	0.0236998	0.615111	0.211047	cond	non_wgtsnp
1	rs7530936	199396957	A	0.8313	0.0386	0.0258	0.134621	41756.6	0.878543	0.0291219	0.0258004	0.259008	0.586687	cond	non_wgtsnp
1	rs7522744	199397039	T	0.8314	0.0378	0.0258	0.142889	41776.4	0.878573	0.0283352	0.0258004	0.272095	0.565279	cond	non_wgtsnp
1	rs140697598	199397210	A	0.9765	-0.0149	0.0605	0.805465	46409.6	0.985709	-0.0279927	0.0604994	0.643584	0.191395	cond	non_wgtsnp
1	rs10919674	199397250	A	0.8097	-0.0679	0.0244	0.00538942	42485.3	0.860806	-0.0647187	0.0244019	0.00799702	2.09707	cond	non_wgtsnp
1	rs72747242	199397598	A	0.8319	0.0401	0.0258	0.120122	41875.2	0.87881	0.0306202	0.0258004	0.235302	0.628374	cond	non_wgtsnp
1	rs72747243	199397646	A	0.8319	0.0397	0.0258	0.123863	41875.3	0.878825	0.0302328	0.0258004	0.241279	0.61748	cond	non_wgtsnp
1	rs72747244	199397654	A	0.8319	0.0399	0.0258	0.121981	41875.2	0.87881	0.0304202	0.0258004	0.238375	0.622739	cond	non_wgtsnp
1	rs72747246	199397775	A	0.8319	0.0406	0.0258	0.11557	41875.2	0.878781	0.0311142	0.0258005	0.227834	0.642381	cond	non_wgtsnp
1	rs12062655	199397894	T	0.8314	0.0366	0.0258	0.156014	41776.5	0.878588	0.0271287	0.0258003	0.293035	0.533081	cond	non_wgtsnp
1	rs502373	199399615	A	0.6426	0.0262	0.02	0.190196	42431.4	0.679259	0.0237173	0.0200002	0.23568	0.627677	cond	non_wgtsnp
1	rs669033	199399790	C	0.6423	0.0256	0.02	0.200545	42415.7	0.678932	0.0231198	0.0200002	0.247688	0.606095	cond	non_wgtsnp
1	rs72747251	199399794	A	0.8343	0.0389	0.026	0.134614	41710.5	0.880756	0.0290505	0.0260004	0.263862	0.578623	cond	non_wgtsnp
1	rs12082001	199400535	C	0.8313	0.0382	0.0258	0.138708	41756.6	0.878513	0.028716	0.0258004	0.265706	0.575599	cond	non_wgtsnp
1	rs534374	199400809	C	0.6423	0.0251	0.02	0.209479	42415.8	0.678977	0.0226456	0.0200001	0.25752	0.589189	cond	non_wgtsnp
1	rs1020029	199400942	T	0.8313	0.0385	0.0258	0.135634	41756.6	0.878513	0.0290207	0.0258004	0.260666	0.583916	cond	non_wgtsnp
1	rs507473	199401185	G	0.466	0.0418	0.019	0.0278069	43388.8	0.451928	0.0330798	0.0190008	0.0816895	1.08783	cond	non_wgtsnp
1	rs590448	199401695	T	0.4655	0.0405	0.019	0.0330415	43395	0.451304	0.0317611	0.0190008	0.0946097	1.02406	cond	non_wgtsnp
1	rs9645334	199401967	G	0.923	0.0381	0.0371	0.304442	39848.2	0.954231	0.0310209	0.0371	0.403075	0.394614	cond	non_wgtsnp
1	rs17635358	199402531	A	0.8342	0.0391	0.026	0.132621	41690.3	0.880831	0.0291087	0.0260004	0.262907	0.580198	cond	non_wgtsnp
1	rs606189	199402879	T	0.1717	-0.0022	0.0244	0.928157	46038.6	0.127444	-0.00669317	0.0243997	0.783844	0.10577	cond	non_wgtsnp
1	rs17635364	199403012	G	0.8319	0.0416	0.0259	0.108235	41552.3	0.878944	0.0319612	0.0259005	0.217203	0.663134	cond	non_wgtsnp
1	rs12066383	199405126	T	0.8314	0.0392	0.0258	0.128667	41776.3	0.878721	0.0296191	0.0258004	0.250965	0.600387	cond	non_wgtsnp
1	rs11579495	199405454	T	0.9063	-0.0106	0.0325	0.744308	43459.1	0.936553	0.00855719	0.0324997	0.792319	0.1011	cond	non_wgtsnp
1	rs72747256	199405637	T	0.8314	0.0393	0.0258	0.127695	41776.2	0.878721	0.0296904	0.0258004	0.249826	0.602362	cond	non_wgtsnp
1	rs662047	199406197	C	0.6424	0.0246	0.02	0.218697	42421.1	0.679036	0.0221223	0.0200001	0.268679	0.570766	cond	non_wgtsnp
1	rs78075139	199407133	T	0.9803	0.0436	0.0743	0.557331	36564.1	0.989586	0.0398807	0.0742993	0.591436	0.228092	cond	non_wgtsnp
1	rs577752	199407267	C	0.4662	0.0406	0.019	0.0326108	43386.7	0.452225	0.0318935	0.0190008	0.0932427	1.03039	cond	non_wgtsnp
1	rs77278419	199407277	A	0.9804	0.0512	0.0655	0.434403	47283.7	0.98715	0.0370843	0.0654997	0.571275	0.243155	cond	non_wgtsnp
1	rs72747257	199407315	C	0.8343	0.0386	0.026	0.137646	41710.6	0.88086	0.0286414	0.0260004	0.270646	0.567598	cond	non_wgtsnp
1	rs580169	199407512	T	0.6308	0.0211	0.0198	0.286579	42693.8	0.665028	0.0196192	0.0198	0.321752	0.492479	cond	non_wgtsnp
1	rs498574	199408332	T	0.4662	0.0409	0.019	0.0313476	43386.6	0.452092	0.0321903	0.0190008	0.0902357	1.04462	cond	non_wgtsnp
1	rs71633860	199408992	T	0.84	-0.056	0.0261	0.0319054	42572.9	0.88753	-0.0527194	0.0261011	0.0434025	1.36249	cond	non_wgtsnp
1	rs116830005	199409161	C	0.9809	0.0669	0.0754	0.374935	36597.5	0.989735	0.0629255	0.0753998	0.403966	0.393655	cond	non_wgtsnp
1	rs7532544	199409515	C	0.8337	0.0348	0.026	0.180746	41590.4	0.880623	0.0248166	0.0260002	0.339843	0.468722	cond	non_wgtsnp
1	rs10919676	199409760	A	0.6427	0.0243	0.02	0.224366	42436.9	0.679586	0.0217735	0.0200001	0.2763	0.558619	cond	non_wgtsnp
1	rs72747260	199410099	T	0.8342	0.0377	0.026	0.147059	41690.5	0.880801	0.0277255	0.0260003	0.286265	0.543232	cond	non_wgtsnp
1	rs72747261	199410130	C	0.8342	0.0371	0.026	0.153602	41690.6	0.880816	0.0271188	0.0260003	0.29694	0.527331	cond	non_wgtsnp
1	rs1415663	199410526	G	0.8342	0.0374	0.026	0.150303	41690.5	0.880831	0.0274073	0.0260003	0.291832	0.534867	cond	non_wgtsnp
1	rs10494792	199410972	A	0.8342	0.0379	0.026	0.144925	41690.5	0.880801	0.0279352	0.0260004	0.282636	0.548773	cond	non_wgtsnp
1	rs7538527	199411102	C	0.8342	0.0379	0.026	0.144925	41690.5	0.880801	0.0279352	0.0260004	0.282636	0.548773	cond	non_wgtsnp
1	rs7538697	199411236	C	0.8342	0.0379	0.026	0.144925	41690.5	0.880801	0.0279352	0.0260004	0.282636	0.548773	cond	non_wgtsnp
1	rs7538889	199411425	C	0.8342	0.0382	0.026	0.14177	41690.5	0.880801	0.0282352	0.0260004	0.2775	0.556737	cond	non_wgtsnp
1	rs147360651	199411664	T	0.8346	0.0398	0.0261	0.127283	41451.6	0.881187	0.0298103	0.0261004	0.253396	0.5962	cond	non_wgtsnp
1	rs116674977	199411785	C	0.8345	0.0386	0.0261	0.13916	41431.7	0.881158	0.0286018	0.0261004	0.273149	0.5636	cond	non_wgtsnp
1	rs114662222	199411807	C	0.8345	0.0384	0.0261	0.14122	41431.7	0.881128	0.0284104	0.0261004	0.276372	0.558506	cond	non_wgtsnp
1	rs2225087	199412085	G	0.6429	0.0258	0.02	0.197051	42447.3	0.679838	0.0232955	0.0200002	0.244115	0.612406	cond	non_wgtsnp
1	rs116059463	199412175	A	0.8345	0.0386	0.0261	0.13916	41431.7	0.881158	0.0286116	0.0261004	0.272986	0.56386	cond	non_wgtsnp
1	rs2209701	199412253	G	0.4475	0.0465	0.019	0.0143904	43668.5	0.428828	0.0370871	0.0190011	0.0509569	1.2928	cond	non_wgtsnp
1	rs10919677	199413042	T	0.6309	0.0205	0.0198	0.300504	42698.7	0.665176	0.0189569	0.0198	0.338357	0.470625	cond	non_wgtsnp
1	rs10919678	199413125	C	0.4687	0.0394	0.019	0.0381086	43358.6	0.455568	0.0305752	0.0190007	0.107581	0.968264	cond	non_wgtsnp
1	rs72747268	199413752	C	0.8345	0.0387	0.026	0.136629	41751	0.881039	0.0287922	0.0260004	0.268131	0.571653	cond	non_wgtsnp
1	rs116124449	199413898	C	0.8345	0.0393	0.0261	0.132132	41431.6	0.881039	0.0293825	0.0261004	0.260272	0.584573	cond	non_wgtsnp
1	rs114839761	199414200	G	0.8345	0.0386	0.0261	0.13916	41431.7	0.881113	0.0286074	0.0261004	0.273056	0.563748	cond	non_wgtsnp
1	rs7548754	199414901	C	0.8343	0.0407	0.026	0.117493	41710.3	0.880964	0.0306959	0.0260005	0.237766	0.62385	cond	non_wgtsnp
1	rs144566255	199415320	A	0.9696	0.1244	0.0597	0.0371827	37101.9	0.984758	0.115705	0.0597027	0.0526213	1.27884	cond	non_wgtsnp
1	rs116767697	199415336	A	0.8345	0.039	0.0261	0.13511	41431.6	0.881128	0.0290347	0.0261004	0.265956	0.57519	cond	non_wgtsnp
1	rs11805767	199415357	A	0.9784	0.0763	0.0694	0.271583	38296.5	0.988517	0.07371	0.0694002	0.28819	0.540321	cond	non_wgtsnp
1	rs11587600	199415480	C	0.8345	0.0392	0.0261	0.133119	41431.6	0.881113	0.0292316	0.0261004	0.262727	0.580495	cond	non_wgtsnp
1	rs11580098	199415805	G	0.8343	0.0385	0.026	0.138668	41710.6	0.880964	0.0284397	0.0260004	0.274034	0.562196	cond	non_wgtsnp
1	rs11582162	199416014	T	0.8345	0.0397	0.0261	0.128242	41431.5	0.881113	0.0297316	0.0261004	0.254651	0.594055	cond	non_wgtsnp
1	rs10919679	199416545	C	0.9656	0.0085	0.055	0.87718	38795.4	0.981906	0.00433266	0.0549993	0.93721	0.0281631	cond	non_wgtsnp
1	rs11588131	199416609	C	0.8343	0.0397	0.026	0.12678	41710.4	0.88092	0.0297985	0.0260004	0.251763	0.599008	cond	non_wgtsnp
1	rs943401	199417581	T	0.809	-0.0696	0.0243	0.00418067	42715.2	0.860063	-0.0665556	0.024302	0.0061686	2.20981	cond	non_wgtsnp
1	rs10919680	199417587	A	0.5711	0.0211	0.0193	0.274278	42723.3	0.589102	0.0228742	0.0193	0.235944	0.627191	cond	non_wgtsnp
1	rs75462383	199418643	G	0.9785	0.0306	0.0621	0.622187	48047.9	0.985947	0.0171932	0.0620995	0.781884	0.106858	cond	non_wgtsnp
1	rs2152872	199418899	G	0.222	-0.0034	0.0223	0.878819	45385.5	0.17302	-0.010734	0.0222998	0.630269	0.200474	cond	non_wgtsnp
1	rs12035637	199418926	T	0.8111	-0.0677	0.0244	0.00552713	42726.4	0.862247	-0.0649484	0.0244019	0.00777677	2.1092	cond	non_wgtsnp
1	rs16844836	199419004	T	0.8112	-0.0679	0.0244	0.00538942	42743.7	0.862262	-0.0651538	0.0244019	0.00758452	2.12007	cond	non_wgtsnp
1	rs72747272	199419101	C	0.936	0.01	0.0393	0.799146	42132.7	0.958717	0.0254485	0.0392996	0.517275	0.286279	cond	non_wgtsnp
1	rs17686848	199419227	G	0.9699	-0.034	0.0561	0.544475	42426.5	0.981461	-0.0386166	0.0560996	0.491228	0.308717	cond	non_wgtsnp
1	rs10753850	199419657	T	0.4803	0.0427	0.019	0.0246165	43255.1	0.470334	0.0328681	0.0190009	0.0836623	1.07747	cond	non_wgtsnp
1	rs12094215	199419739	C	0.919	0.0137	0.0356	0.700362	41319.8	0.94811	0.0247368	0.0355996	0.487143	0.312344	cond	non_wgtsnp
1	rs12073984	199419935	G	0.919	0.0158	0.0356	0.657173	41319.8	0.948096	0.0267386	0.0355997	0.452598	0.344287	cond	non_wgtsnp
1	rs16830016	199420065	G	0.919	0.015	0.0356	0.673501	41319.8	0.948096	0.0259675	0.0355996	0.465737	0.331859	cond	non_wgtsnp
1	rs17686951	199420499	C	0.9719	0.1177	0.0598	0.0490419	39910.6	0.984417	0.106797	0.0598022	0.0741251	1.13003	cond	non_wgtsnp
1	rs17686969	199421260	T	0.8288	0.0273	0.0256	0.28624	41919.4	0.876077	0.0182182	0.0256	0.476684	0.321769	cond	non_wgtsnp
1	rs17635833	199421421	G	0.8289	0.0262	0.0256	0.306101	41938.9	0.876166	0.0171398	0.0256	0.503161	0.298293	cond	non_wgtsnp
1	rs16844838	199422000	C	0.8166	-0.0621	0.0248	0.0122787	42314	0.867431	-0.059804	0.0248015	0.0158957	1.79872	cond	non_wgtsnp
1	rs729439	199422097	C	0.6441	0.0269	0.02	0.178625	42510.9	0.681383	0.0245008	0.0200002	0.220564	0.656465	cond	non_wgtsnp
1	rs11583891	199422573	G	0.9367	0.0038	0.0394	0.923166	42351	0.959579	0.0180501	0.0393995	0.64686	0.18919	cond	non_wgtsnp
1	rs7518178	199424429	C	0.9807	0.0562	0.0754	0.456055	36225.9	0.989898	0.0519504	0.0753995	0.490822	0.309076	cond	non_wgtsnp
1	rs2184965	199424523	T	0.4459	0.0401	0.0191	0.0357749	43243.8	0.426184	0.030887	0.0191008	0.105866	0.975243	cond	non_wgtsnp
1	rs72747273	199424790	G	0.8286	0.026	0.0256	0.309808	41880.7	0.87575	0.0169362	0.0256	0.508248	0.293924	cond	non_wgtsnp
1	rs1327072	199425064	T	0.7534	-0.0491	0.0221	0.0263023	42954.3	0.804252	-0.0422366	0.022101	0.0559955	1.25185	cond	non_wgtsnp
1	rs11584561	199425151	T	0.8285	0.0263	0.0256	0.304259	41861.3	0.87575	0.0172383	0.0256	0.500712	0.300412	cond	non_wgtsnp
1	rs11589985	199425308	C	0.7486	0.0283	0.0223	0.20442	41650.4	0.799334	0.025629	0.0223002	0.250444	0.601289	cond	non_wgtsnp
1	rs6697206	199425643	C	0.3848	0.0447	0.0194	0.0212157	43747.4	0.350318	0.0384289	0.019401	0.0476166	1.32224	cond	non_wgtsnp
1	rs12037316	199425806	T	0.635	-0.0275	0.0199	0.166999	42468.6	0.669573	-0.0320444	0.0199002	0.107342	0.96923	cond	non_wgtsnp
1	rs6700237	199426219	C	0.385	0.0447	0.0194	0.0212157	43738.9	0.35057	0.0384247	0.019401	0.0476409	1.32202	cond	non_wgtsnp
1	rs1415664	199426360	C	0.8147	-0.064	0.0247	0.00956716	42317.9	0.865381	-0.0614424	0.0247017	0.0128688	1.89046	cond	non_wgtsnp
1	rs6676168	199426535	A	0.749	0.0288	0.0223	0.196537	41694.4	0.799587	0.0261131	0.0223002	0.241606	0.616892	cond	non_wgtsnp
1	rs10800628	199427140	G	0.737	0.0248	0.022	0.259627	41550.7	0.787911	0.0233577	0.0220001	0.288368	0.540053	cond	non_wgtsnp
1	rs10800629	199427193	A	0.737	0.0242	0.022	0.271332	41550.8	0.787866	0.0227638	0.0220001	0.300802	0.521719	cond	non_wgtsnp
1	rs1890132	199427321	T	0.6987	0.0216	0.0209	0.301373	42390.3	0.746687	0.0193681	0.0209	0.35408	0.450899	cond	non_wgtsnp
1	rs10800630	199427773	G	0.6439	0.0255	0.02	0.202309	42500.4	0.681235	0.0231145	0.0200001	0.247797	0.605904	cond	non_wgtsnp
1	rs1359748	199428096	A	0.2031	0.003	0.0229	0.895772	45927.7	0.156248	-0.00520429	0.0228998	0.820219	0.0860702	cond	non_wgtsnp
1	rs6682930	199428381	A	0.8146	-0.0625	0.0247	0.0113944	42300.6	0.865188	-0.0598565	0.0247016	0.015385	1.8129	cond	non_wgtsnp
1	rs7514528	199428631	G	0.8146	-0.0622	0.0247	0.011795	42300.7	0.865247	-0.0595701	0.0247016	0.015883	1.79907	cond	non_wgtsnp
1	rs74582676	199429133	A	0.8285	0.0252	0.0256	0.324931	41861.4	0.875706	0.0161528	0.0256	0.52806	0.277317	cond	non_wgtsnp
1	rs1337730	199429509	G	0.5551	-0.0179	0.0192	0.351186	42816.9	0.569226	-0.0186611	0.0192	0.331083	0.480063	cond	non_wgtsnp
1	rs148072387	199429748	T	0.978	0.0656	0.0692	0.343141	37833.6	0.988368	0.0634226	0.0691999	0.359398	0.444424	cond	non_wgtsnp
1	rs72747279	199429987	C	0.8261	0.0286	0.0254	0.260172	42057.9	0.873819	0.0199012	0.0254001	0.433328	0.363183	cond	non_wgtsnp
1	rs1327071	199430288	T	0.3898	-0.0152	0.0194	0.433331	43544.8	0.358028	-0.0144406	0.0193999	0.456657	0.34041	cond	non_wgtsnp
1	rs72747280	199430377	T	0.8261	0.0284	0.0254	0.26352	42057.9	0.873819	0.0196942	0.0254001	0.438127	0.3584	cond	non_wgtsnp
1	rs35389082	199430777	T	0.7532	-0.0473	0.0221	0.0323328	42931.3	0.804044	-0.0404315	0.0221009	0.0673393	1.17173	cond	non_wgtsnp
1	rs72747282	199430869	G	0.8355	0.0364	0.0262	0.164738	41316.7	0.882301	0.0272664	0.0262003	0.298019	0.525756	cond	non_wgtsnp
1	rs72747284	199430871	C	0.8354	0.0372	0.0262	0.155652	41296.4	0.882227	0.0280778	0.0262003	0.283874	0.546874	cond	non_wgtsnp
1	rs7535498	199431121	T	0.6439	0.0251	0.02	0.209479	42500.5	0.681264	0.0227078	0.0200001	0.256214	0.591397	cond	non_wgtsnp
1	rs75116062	199431345	A	0.9813	0.0658	0.0764	0.389097	36393.4	0.989958	0.061506	0.0763997	0.420788	0.375937	cond	non_wgtsnp
1	rs76438847	199431381	A	0.8261	0.0291	0.0254	0.251932	42057.9	0.87376	0.0204405	0.0254001	0.420969	0.37575	cond	non_wgtsnp
1	rs4915175	199431778	G	0.644	0.0242	0.02	0.226279	42505.9	0.681443	0.0218059	0.0200001	0.275585	0.559744	cond	non_wgtsnp
1	rs76113411	199432118	C	0.9813	0.0692	0.0764	0.365063	36393.4	0.989958	0.064906	0.0763998	0.395571	0.402776	cond	non_wgtsnp
1	rs74500871	199432831	G	0.9813	0.0726	0.0764	0.341979	36393.3	0.989988	0.0683169	0.0763999	0.371214	0.430376	cond	non_wgtsnp
1	rs961731	199432864	A	0.7994	-0.0082	0.023	0.72145	45952.3	0.84647	7.35956e-05	0.0229998	0.997447	0.00111017	cond	non_wgtsnp
1	rs111758901	199432953	A	0.9806	-0.0301	0.0694	0.664494	42544.7	0.988948	-0.0189087	0.0693993	0.785266	0.104983	cond	non_wgtsnp
1	rs79528528	199433135	A	0.8263	0.0281	0.0255	0.270479	41766.7	0.874012	0.0193472	0.0255001	0.448025	0.348698	cond	non_wgtsnp
1	rs1590636	199433291	C	0.2202	0.0019	0.0224	0.932403	45244.2	0.171207	-0.00561681	0.0223998	0.802005	0.0958229	cond	non_wgtsnp
1	rs17636182	199433743	T	0.9344	0.0056	0.0388	0.88524	42243.5	0.957677	0.0204167	0.0387996	0.598743	0.22276	cond	non_wgtsnp
1	rs114738312	199433869	C	0.8885	0.0273	0.031	0.37851	40944.6	0.926644	0.0197545	0.0309999	0.523966	0.280697	cond	non_wgtsnp
1	rs67465474	199433874	A	0.9233	0.0011	0.0363	0.975825	41774.3	0.950413	0.0165435	0.0362996	0.648571	0.188042	cond	non_wgtsnp
1	rs72747290	199434068	T	0.9345	0.0075	0.0389	0.847114	42086.2	0.957707	0.0223777	0.0388996	0.565109	0.247868	cond	non_wgtsnp
1	rs72747291	199434095	C	0.8262	0.0286	0.0254	0.260172	42077	0.873908	0.0199913	0.0254001	0.431248	0.365273	cond	non_wgtsnp
1	rs1575982	199434245	T	0.6439	0.0248	0.02	0.214975	42500.5	0.68116	0.0224198	0.0200001	0.262295	0.58121	cond	non_wgtsnp
1	rs1327070	199434439	G	0.6439	0.0251	0.02	0.209479	42500.5	0.681175	0.0227029	0.0200001	0.256317	0.591223	cond	non_wgtsnp
1	rs72747293	199434459	G	0.8262	0.0282	0.0254	0.266897	42077	0.873938	0.0195786	0.0254001	0.440819	0.35574	cond	non_wgtsnp
1	rs1327069	199434537	C	0.6439	0.0251	0.02	0.209479	42500.5	0.68119	0.0227127	0.0200001	0.256113	0.591568	cond	non_wgtsnp
1	rs1575981	199434555	G	0.814	-0.0594	0.0247	0.0161787	42195.8	0.864802	-0.056896	0.0247014	0.0212592	1.67245	cond	non_wgtsnp
1	rs78529561	199434590	C	0.826	0.029	0.0254	0.253565	42038.8	0.873685	0.0204415	0.0254001	0.420946	0.375774	cond	non_wgtsnp
1	rs1327068	199434760	T	0.4736	0.0388	0.019	0.0411411	43309.5	0.461139	0.0294734	0.0190007	0.120859	0.917721	cond	non_wgtsnp
1	rs12097983	199434878	A	0.644	0.0246	0.02	0.218697	42505.9	0.681354	0.022201	0.0200001	0.26698	0.573521	cond	non_wgtsnp
1	rs10800631	199435069	C	0.22	0.0032	0.0224	0.886403	45273.7	0.171074	-0.0043034	0.0223998	0.84765	0.0717834	cond	non_wgtsnp
1	rs1409779	199435207	G	0.2016	0.0089	0.023	0.698788	45781.6	0.154837	0.000592083	0.0229998	0.979462	0.00901241	cond	non_wgtsnp
1	rs7542074	199435387	A	0.6441	0.0245	0.02	0.220575	42511.2	0.681264	0.0221057	0.0200001	0.269039	0.570185	cond	non_wgtsnp
1	rs75919414	199435777	G	0.9812	0.0692	0.0764	0.365063	36203.5	0.989958	0.0649172	0.0763998	0.39549	0.402864	cond	non_wgtsnp
1	rs80000471	199436137	C	0.9812	0.0678	0.0763	0.374219	36298.5	0.989958	0.0635172	0.0762998	0.405144	0.392391	cond	non_wgtsnp
1	rs10800632	199436138	A	0.554	-0.0136	0.0192	0.478738	42796.5	0.567666	-0.0146624	0.0191999	0.445063	0.351579	cond	non_wgtsnp
1	rs12042636	199436142	T	0.7531	-0.0465	0.0221	0.0353721	42919.7	0.80388	-0.0396113	0.0221009	0.0730857	1.13617	cond	non_wgtsnp
1	rs72747299	199436183	C	0.9345	0.0079	0.0389	0.839069	42086.2	0.957662	0.0228519	0.0388996	0.556895	0.254227	cond	non_wgtsnp
1	rs5011100	199436640	G	0.6262	0.0297	0.0198	0.133614	42477.1	0.65916	0.0268974	0.0198003	0.174326	0.758638	cond	non_wgtsnp
1	rs16844872	199436761	T	0.7531	-0.0463	0.0221	0.036169	42919.8	0.80388	-0.0394113	0.0221009	0.0745462	1.12757	cond	non_wgtsnp
1	rs10919684	199436799	G	0.2151	0.0091	0.0225	0.685886	45607.7	0.166469	4.18765e-05	0.0224998	0.998515	0.000645407	cond	non_wgtsnp
1	rs10919685	199436843	G	0.6441	0.0243	0.02	0.224366	42511.3	0.681354	0.0219453	0.0200001	0.272528	0.564589	cond	non_wgtsnp
1	rs10919686	199436913	T	0.2151	0.009	0.0225	0.689157	45607.7	0.166513	-5.83016e-05	0.0224998	0.997933	0.000898616	cond	non_wgtsnp
1	rs12025080	199436954	C	0.7531	-0.0463	0.0221	0.036169	42919.8	0.80388	-0.0394113	0.0221009	0.0745462	1.12757	cond	non_wgtsnp
1	rs7537737	199437160	T	0.6236	0.0303	0.0198	0.125942	42359.4	0.655639	0.0277247	0.0198003	0.161448	0.791967	cond	non_wgtsnp
1	rs7537834	199437259	T	0.6259	0.0279	0.0198	0.158808	42463.6	0.658759	0.0251734	0.0198002	0.203598	0.691226	cond	non_wgtsnp
1	rs6427769	199437760	T	0.4445	-0.0081	0.0192	0.673116	42825.3	0.425783	-0.0117698	0.0191998	0.539864	0.267716	cond	non_wgtsnp
1	rs12144397	199438213	A	0.6261	0.0289	0.0198	0.144401	42472.6	0.658907	0.0261493	0.0198003	0.186617	0.729049	cond	non_wgtsnp
1	rs12567056	199438304	G	0.8168	-0.0607	0.0248	0.0143819	42350.1	0.867402	-0.0584456	0.0248015	0.0184462	1.73409	cond	non_wgtsnp
1	rs10919687	199438497	C	0.8168	-0.0607	0.0248	0.0143819	42350.1	0.867416	-0.0584245	0.0248015	0.0184885	1.7331	cond	non_wgtsnp
1	rs16830018	199440374	C	0.6442	0.0251	0.02	0.209479	42516.5	0.681458	0.0227285	0.0200001	0.255781	0.592132	cond	non_wgtsnp
1	rs74230273	199440731	A	0.9811	0.0498	0.0759	0.511743	36492	0.989928	0.0455606	0.0758994	0.548322	0.260964	cond	non_wgtsnp
1	rs12124425	199440815	C	0.6268	0.0315	0.0198	0.11163	42504.4	0.659769	0.0290981	0.0198004	0.141678	0.848698	cond	non_wgtsnp
1	rs12139351	199440983	G	0.6985	0.0192	0.0209	0.358273	42374.6	0.746509	0.0169149	0.0209	0.418328	0.378483	cond	non_wgtsnp
1	rs12043933	199441175	G	0.6254	0.0293	0.0199	0.140923	42015.2	0.658016	0.0266722	0.0199003	0.180151	0.744363	cond	non_wgtsnp
1	rs12029940	199441176	C	0.6255	0.0294	0.0199	0.139572	42019.7	0.65806	0.0267619	0.0199003	0.17869	0.7479	cond	non_wgtsnp
1	rs10919688	199441252	A	0.2017	0.0084	0.023	0.714949	45764.7	0.154822	0.000173185	0.0229998	0.993992	0.00261711	cond	non_wgtsnp
1	rs3861925	199441374	T	0.626	0.0281	0.0198	0.155843	42468.2	0.658967	0.025316	0.0198002	0.201048	0.6967	cond	non_wgtsnp
1	rs1571147	199441521	T	0.4704	0.0034	0.0191	0.858715	42892.2	0.459757	-7.40977e-05	0.0190998	0.996905	0.00134623	cond	non_wgtsnp
1	rs1572564	199441609	T	0.6237	0.0305	0.0198	0.123462	42363.9	0.655788	0.0278376	0.0198003	0.159749	0.796562	cond	non_wgtsnp
1	rs1572565	199441665	A	0.6239	0.0309	0.0198	0.118617	42372.8	0.656189	0.0281829	0.0198003	0.154633	0.810698	cond	non_wgtsnp
1	rs1572566	199441974	C	0.6238	0.0321	0.0198	0.104972	42368.1	0.656114	0.029448	0.0198004	0.13695	0.863438	cond	non_wgtsnp
1	rs6427770	199442065	T	0.6444	0.0262	0.02	0.190196	42527.1	0.681844	0.0238352	0.0200002	0.233358	0.631977	cond	non_wgtsnp
1	rs6427771	199442232	T	0.6441	0.0243	0.02	0.224366	42511.3	0.681443	0.0219665	0.0200001	0.272065	0.565327	cond	non_wgtsnp
1	rs10494793	199442312	G	0.8127	-0.0651	0.0246	0.00813676	42310.7	0.863524	-0.0625219	0.0246017	0.0110422	1.95694	cond	non_wgtsnp
1	rs72749017	199442347	G	0.9384	0.0148	0.04	0.711382	42147.3	0.960841	0.0294128	0.0399996	0.462141	0.335226	cond	non_wgtsnp
1	rs12735891	199442555	A	0.7532	-0.0464	0.0221	0.0357687	42931.5	0.803895	-0.0395468	0.0221009	0.0735544	1.13339	cond	non_wgtsnp
1	rs6701687	199442658	T	0.6445	0.0255	0.02	0.202309	42532.5	0.681888	0.0231122	0.0200001	0.247844	0.605822	cond	non_wgtsnp
1	rs10800633	199442779	T	0.6238	0.0324	0.0198	0.101764	42368	0.656159	0.029712	0.0198004	0.133465	0.874633	cond	non_wgtsnp
1	rs77558235	199442935	C	0.9789	0.0955	0.0705	0.175542	37970.1	0.988621	0.0933997	0.0705008	0.185236	0.732275	cond	non_wgtsnp
1	rs1571146	199443321	G	0.2131	0.0126	0.0226	0.577171	45513.1	0.164582	0.00355175	0.0225998	0.87512	0.0579324	cond	non_wgtsnp
1	rs67121622	199443902	C	0.8288	0.0256	0.0256	0.317311	41919.6	0.876018	0.016789	0.0256	0.511939	0.290782	cond	non_wgtsnp
1	rs1337731	199444151	G	0.6654	0.0203	0.0203	0.317311	42486.3	0.708227	0.0182257	0.0203	0.369282	0.432642	cond	non_wgtsnp
1	rs11582307	199444161	C	0.829	0.0254	0.0256	0.321106	41958.5	0.876122	0.0165446	0.0256	0.518103	0.285584	cond	non_wgtsnp
1	rs1337732	199444406	C	0.6654	0.0208	0.0203	0.305538	42486.3	0.708242	0.0187466	0.0203	0.355757	0.448847	cond	non_wgtsnp
1	rs1337733	199444461	G	0.6453	0.0281	0.0201	0.16211	42152.7	0.683478	0.0258291	0.0201002	0.198787	0.701612	cond	non_wgtsnp
1	rs7515318	199444637	T	0.2022	0.0066	0.0229	0.773186	46080	0.155	-0.00150014	0.0228998	0.947769	0.0232975	cond	non_wgtsnp
1	rs6696182	199444979	G	0.6453	0.0287	0.0201	0.153332	42152.6	0.683433	0.0264501	0.0201002	0.188205	0.725369	cond	non_wgtsnp
1	rs6687986	199445345	A	0.6454	0.0284	0.0201	0.157675	42158	0.683537	0.0261497	0.0201002	0.19327	0.713836	cond	non_wgtsnp
1	rs11586944	199445426	T	0.9346	0.0053	0.0389	0.891626	42146.1	0.957722	0.0203509	0.0388995	0.600858	0.221228	cond	non_wgtsnp
1	rs116675509	199445605	G	0.9705	-0.0247	0.055	0.653366	45010.6	0.981461	-0.00169029	0.0549995	0.975483	0.0107803	cond	non_wgtsnp
1	rs10919689	199445987	T	0.2132	0.0114	0.0226	0.613963	45497.6	0.164523	0.00243428	0.0225998	0.914224	0.0389474	cond	non_wgtsnp
1	rs1327079	199446552	A	0.202	0.0061	0.0229	0.78995	46114.1	0.155075	-0.00201235	0.0228998	0.929975	0.0315287	cond	non_wgtsnp
1	rs1327078	199446715	G	0.6478	0.024	0.0201	0.232466	42288.6	0.686687	0.021594	0.0201001	0.282679	0.548706	cond	non_wgtsnp
1	rs4915361	199448034	A	0.6657	0.0192	0.0203	0.344244	42505.4	0.708866	0.0171243	0.0203	0.398914	0.399121	cond	non_wgtsnp
1	rs6686855	199448224	T	0.5643	-0.0161	0.0192	0.401727	43008.4	0.580367	-0.0180994	0.0191999	0.345843	0.461121	cond	non_wgtsnp
1	rs4244140	199448309	T	0.6655	0.0205	0.0203	0.312566	42492.6	0.708405	0.0184407	0.0203	0.363663	0.439301	cond	non_wgtsnp
1	rs35366963	199448482	A	0.9787	0.0854	0.0704	0.225104	37728.6	0.988725	0.0832184	0.0704004	0.237177	0.624927	cond	non_wgtsnp
1	rs7528767	199448599	G	0.7675	0.0229	0.0228	0.315193	42022.2	0.817413	0.0205661	0.0228	0.367046	0.43528	cond	non_wgtsnp
1	rs78266826	199449032	A	0.9718	0.0123	0.0599	0.837305	39644.3	0.984565	0.00923352	0.0598993	0.877491	0.0567573	cond	non_wgtsnp
1	rs10753851	199449055	T	0.6592	0.018	0.0202	0.372881	42523.9	0.700309	0.016675	0.0202	0.409089	0.388182	cond	non_wgtsnp
1	rs72749028	199449200	G	0.9368	0.0037	0.0394	0.925182	42413.5	0.959638	0.0181266	0.0393995	0.645465	0.190127	cond	non_wgtsnp
1	rs1415665	199449355	C	0.4618	0.0226	0.0191	0.236712	42991.4	0.447917	0.0196341	0.0191001	0.30397	0.517169	cond	non_wgtsnp
1	rs7554060	199449447	A	0.8132	0.0251	0.0248	0.311492	41722.7	0.862499	0.0179852	0.0248	0.468323	0.329455	cond	non_wgtsnp
1	rs6677760	199449540	C	0.7769	-0.0383	0.0232	0.0987667	41782.2	0.830947	-0.0368264	0.0232005	0.112442	0.949071	cond	non_wgtsnp
1	rs1361105	199449610	G	0.69	0.0091	0.0207	0.660217	42531.1	0.73764	0.0109629	0.0206998	0.596381	0.224476	cond	non_wgtsnp
1	rs7543920	199449735	T	0.8197	0.0283	0.0251	0.259535	41864.8	0.868174	0.0196538	0.0251001	0.433617	0.362894	cond	non_wgtsnp
1	rs12057228	199450063	A	0.8121	0.0327	0.0248	0.18732	41533.9	0.861846	0.0254787	0.0248002	0.304252	0.516767	cond	non_wgtsnp
1	rs1327074	199451667	T	0.4368	0.0296	0.0191	0.121204	43433.4	0.415919	0.0281111	0.0191003	0.141086	0.850516	cond	non_wgtsnp
1	rs7547147	199454043	C	0.8293	0.0271	0.0256	0.289785	42016.9	0.876344	0.018117	0.0256	0.479135	0.319542	cond	non_wgtsnp
1	rs2065966	199454395	C	0.7493	0.0315	0.0223	0.157786	41727.3	0.799617	0.0305421	0.0223003	0.170817	0.767469	cond	non_wgtsnp
1	rs1890133	199454878	G	0.7495	0.0307	0.0223	0.168611	41749.5	0.79978	0.029747	0.0223002	0.182226	0.73939	cond	non_wgtsnp
1	rs12408773	199455845	G	0.6858	0.0107	0.0206	0.60347	42630.4	0.732738	0.0122201	0.0205998	0.553038	0.257245	cond	non_wgtsnp
1	rs10919694	199455875	A	0.7495	0.0308	0.0223	0.167228	41749.5	0.799706	0.0298251	0.0223002	0.181081	0.742127	cond	non_wgtsnp
1	rs12408783	199456007	G	0.6872	0.0098	0.0207	0.635906	42322.1	0.734521	0.0113808	0.0206998	0.582456	0.234737	cond	non_wgtsnp
1	rs12408784	199456009	G	0.6873	0.009	0.0207	0.66372	42329.5	0.734595	0.0105481	0.0206998	0.610349	0.214422	cond	non_wgtsnp
1	rs72749032	199456150	G	0.8294	0.026	0.0256	0.309808	42036.5	0.876344	0.017101	0.0256	0.50413	0.297457	cond	non_wgtsnp
1	rs56342892	199456587	C	0.8292	0.024	0.0256	0.348501	41997.6	0.876226	0.0151025	0.0256	0.555229	0.255528	cond	non_wgtsnp
1	rs12089509	199456716	G	0.7494	0.0293	0.0223	0.188879	41738.6	0.799602	0.0283295	0.0223002	0.203953	0.69047	cond	non_wgtsnp
1	rs72749033	199457231	C	0.9324	0.001	0.0383	0.97917	42161.3	0.956533	0.0169334	0.0382995	0.658394	0.181514	cond	non_wgtsnp
1	rs2152875	199457250	A	0.8291	0.0263	0.0256	0.304259	41977.9	0.876092	0.0174425	0.0256	0.495652	0.304823	cond	non_wgtsnp
1	rs12140753	199457392	G	0.6868	0.011	0.0207	0.595141	42292.6	0.734105	0.0124985	0.0206998	0.545978	0.262825	cond	non_wgtsnp
1	rs12118429	199457405	A	0.6867	0.0101	0.0206	0.623928	42696.9	0.73406	0.0116494	0.0205998	0.571727	0.242811	cond	non_wgtsnp
1	rs7540552	199457527	G	0.4388	0.0321	0.0191	0.0928351	43389.1	0.418058	0.0303951	0.0191004	0.111535	0.952589	cond	non_wgtsnp
1	rs72749035	199458732	C	0.7504	0.0107	0.0222	0.629819	42229.4	0.802469	0.00890628	0.0221998	0.688282	0.162234	cond	non_wgtsnp
1	rs1890134	199458903	A	0.7469	0.02	0.0221	0.365477	42219.5	0.795606	0.0198552	0.0221	0.368959	0.433022	cond	non_wgtsnp
1	rs12119627	199458964	A	0.7141	0.0178	0.0212	0.40112	42482.3	0.764291	0.0190027	0.0211999	0.370063	0.431724	cond	non_wgtsnp
1	rs12032552	199459498	C	0.9653	0.028	0.0558	0.615814	37376.5	0.982188	0.0308072	0.0557994	0.580876	0.235917	cond	non_wgtsnp
1	rs11576401	199459543	T	0.8293	0.0287	0.0256	0.262248	42016.7	0.8763	0.0198989	0.0256001	0.436982	0.359536	cond	non_wgtsnp
1	rs55841352	199460088	G	0.8293	0.0278	0.0256	0.277507	42016.8	0.876344	0.0189784	0.0256001	0.458486	0.338674	cond	non_wgtsnp
1	rs72749036	199460103	T	0.7138	0.0165	0.0212	0.436391	42455.7	0.764053	0.0176982	0.0211999	0.403815	0.393818	cond	non_wgtsnp
1	rs72749037	199460300	T	0.9155	-0.0008	0.0344	0.981446	42582.2	0.943802	0.0153369	0.0343996	0.655709	0.183289	cond	non_wgtsnp
1	rs72749038	199460341	C	0.7139	0.0164	0.0212	0.439176	42464.6	0.764127	0.0175847	0.0211999	0.406837	0.39058	cond	non_wgtsnp
1	rs72749040	199460906	G	0.9155	-0.0018	0.0344	0.958269	42582.2	0.943832	0.0143714	0.0343996	0.676109	0.169983	cond	non_wgtsnp
1	rs72749042	199460908	G	0.9155	-0.0017	0.0344	0.960586	42582.2	0.943832	0.0144714	0.0343996	0.673984	0.17135	cond	non_wgtsnp
1	rs72749043	199461215	T	0.9155	-0.001	0.0344	0.976809	42582.2	0.943832	0.0151623	0.0343996	0.65938	0.180864	cond	non_wgtsnp
1	rs72749044	199461978	A	0.9175	0.0005	0.0347	0.988504	42770.2	0.945719	0.0162692	0.0346996	0.63917	0.194384	cond	non_wgtsnp
1	rs72749045	199462025	T	0.7138	0.0166	0.0212	0.433616	42455.7	0.764023	0.0177788	0.0211999	0.40168	0.39612	cond	non_wgtsnp
1	rs72749046	199462370	A	0.8294	0.0278	0.0256	0.277507	42036.4	0.876463	0.0190144	0.0256001	0.457635	0.339481	cond	non_wgtsnp
1	rs113991617	199462678	C	0.9175	0.0005	0.0347	0.988504	42770.2	0.945719	0.0162692	0.0346996	0.63917	0.194384	cond	non_wgtsnp
1	rs76005980	199463087	G	0.8294	0.0274	0.0256	0.284479	42036.4	0.876419	0.018596	0.0256	0.467591	0.330134	cond	non_wgtsnp
1	rs12726943	199463156	G	0.8819	-0.0074	0.0272	0.785577	50588.4	0.911477	0.0030903	0.0271998	0.909543	0.0411768	cond	non_wgtsnp
1	rs10919696	199463505	G	0.2251	0.0015	0.0222	0.94613	45345.3	0.174312	-0.00106099	0.0221998	0.961881	0.0168787	cond	non_wgtsnp
1	rs11578603	199463829	T	0.9156	-0.0007	0.0344	0.983765	42628	0.943832	0.0154892	0.0343996	0.652513	0.185411	cond	non_wgtsnp
1	rs147934822	199464289	T	0.9176	0.0013	0.0347	0.970115	42817.4	0.945748	0.017104	0.0346996	0.622072	0.206159	cond	non_wgtsnp
1	rs12125758	199464306	A	0.4668	0.0293	0.0191	0.125022	42928.8	0.454706	0.0274467	0.0191003	0.150724	0.821818	cond	non_wgtsnp
1	rs2095683	199464611	C	0.4668	0.0295	0.0191	0.122467	42928.8	0.454676	0.0276506	0.0191003	0.147715	0.830575	cond	non_wgtsnp
1	rs78364646	199464664	G	0.9744	0.0143	0.0575	0.803596	47265.7	0.982233	0.0280365	0.0574994	0.625836	0.203539	cond	non_wgtsnp
1	rs2095684	199464675	A	0.9155	-0.0014	0.0344	0.967537	42582.2	0.943847	0.0147887	0.0343996	0.667263	0.175703	cond	non_wgtsnp
1	rs72749051	199464766	G	0.8293	0.0289	0.0256	0.258937	42016.7	0.876374	0.0201268	0.0256001	0.43175	0.364768	cond	non_wgtsnp
1	rs12121109	199465153	A	0.7138	0.0161	0.0212	0.447593	42455.7	0.763905	0.0172769	0.0211999	0.4151	0.381847	cond	non_wgtsnp
1	rs10800636	199465288	G	0.4503	0.0338	0.0191	0.0767882	43165.2	0.433032	0.0325355	0.0191005	0.0884957	1.05308	cond	non_wgtsnp
1	rs4288630	199465461	C	0.8293	0.0297	0.0256	0.245985	42016.6	0.876374	0.020974	0.0256001	0.41262	0.38445	cond	non_wgtsnp
1	rs72749052	199465956	G	0.8292	0.0297	0.0256	0.245985	41997.1	0.876344	0.020904	0.0256001	0.41418	0.382811	cond	non_wgtsnp
1	rs12129989	199466976	C	0.7138	0.016	0.0212	0.450419	42455.8	0.763905	0.0171768	0.0211999	0.417808	0.379023	cond	non_wgtsnp
1	rs145598494	199467024	C	0.8291	0.0286	0.0256	0.263914	41977.7	0.876166	0.0199315	0.0256001	0.436231	0.360283	cond	non_wgtsnp
1	rs12145604	199467081	G	0.7139	0.0157	0.0212	0.458957	42464.7	0.764038	0.0168443	0.0211999	0.426878	0.369696	cond	non_wgtsnp
1	rs115642764	199467760	G	0.9175	0.0017	0.0347	0.960926	42770.2	0.945644	0.0174559	0.0346996	0.614924	0.211179	cond	non_wgtsnp
1	rs113897211	199467884	A	0.9174	0.0019	0.0347	0.956334	42723.1	0.94563	0.0176295	0.0346996	0.61141	0.213667	cond	non_wgtsnp
1	rs115125068	199468717	A	0.9173	0.0015	0.0347	0.96552	42676.1	0.945615	0.0172126	0.0346996	0.619862	0.207705	cond	non_wgtsnp
1	rs113226243	199468904	G	0.9174	0.0015	0.0347	0.96552	42723.1	0.94563	0.0172295	0.0346996	0.619518	0.207946	cond	non_wgtsnp
1	rs72749058	199469615	G	0.8294	0.0275	0.0257	0.284602	41709.9	0.876508	0.0187646	0.0257	0.465305	0.332262	cond	non_wgtsnp
1	rs114193139	199470036	T	0.9419	0.0173	0.0411	0.67381	42169.1	0.963159	0.00951658	0.0410996	0.816888	0.0878375	cond	non_wgtsnp
1	rs72749059	199470486	A	0.9173	0.0022	0.0347	0.949448	42676.1	0.945511	0.0180702	0.0346996	0.602534	0.220018	cond	non_wgtsnp
1	rs190023756	199471227	G	0.9409	0.0358	0.0407	0.379072	42318.7	0.96249	0.0488162	0.0406999	0.230366	0.637582	cond	non_wgtsnp
1	rs72749060	199471245	C	0.8293	0.0262	0.0255	0.304208	42347.1	0.876211	0.0176617	0.0255	0.488551	0.31109	cond	non_wgtsnp
1	rs1415666	199471395	T	0.7145	0.0137	0.0211	0.516152	42922.3	0.763444	0.0147217	0.0210999	0.485355	0.31394	cond	non_wgtsnp
1	rs72749061	199471551	A	0.9172	0.0058	0.0346	0.866874	42875.9	0.945303	0.0214992	0.0345996	0.534355	0.27217	cond	non_wgtsnp
1	rs12124166	199471616	T	0.7147	0.0147	0.0211	0.486002	42940.3	0.763741	0.0157163	0.0210999	0.456361	0.340691	cond	non_wgtsnp
1	rs11578087	199471971	G	0.8294	0.0256	0.0255	0.315416	42366.9	0.8763	0.0170305	0.0255	0.504221	0.297379	cond	non_wgtsnp
1	rs7538240	199472579	T	0.4652	0.0254	0.019	0.181274	43401.4	0.452077	0.023761	0.0190002	0.211092	0.675528	cond	non_wgtsnp
1	rs72749066	199472980	A	0.9173	0.0055	0.0346	0.873701	42923.1	0.945392	0.0210702	0.0345996	0.542542	0.265567	cond	non_wgtsnp
1	rs72749067	199473061	A	0.9172	0.0068	0.0346	0.844194	42875.9	0.945303	0.0224525	0.0345996	0.516388	0.287024	cond	non_wgtsnp
1	rs72749068	199473287	G	0.9172	0.007	0.0346	0.839673	42875.9	0.945303	0.0226992	0.0345996	0.51179	0.290908	cond	non_wgtsnp
1	rs7529242	199473393	C	0.9172	0.007	0.0346	0.839673	42875.9	0.945303	0.0226992	0.0345996	0.51179	0.290908	cond	non_wgtsnp
1	rs72749069	199473604	T	0.7467	0.0209	0.022	0.342112	42581.8	0.794759	0.0210398	0.022	0.338894	0.469936	cond	non_wgtsnp
1	rs72749070	199473605	G	0.9321	0.0539	0.039	0.166956	40492.9	0.958643	0.0455894	0.0390004	0.242426	0.615421	cond	non_wgtsnp
1	rs7529668	199473641	G	0.9151	0.0038	0.0343	0.911785	42647.7	0.943401	0.0197944	0.0342996	0.56387	0.248821	cond	non_wgtsnp
1	rs1415667	199474027	T	0.7719	-0.0473	0.0229	0.0388755	42214.3	0.824648	-0.0458378	0.0229009	0.0453308	1.34361	cond	non_wgtsnp
1	rs72735403	199474035	T	0.829	0.0258	0.0255	0.311651	42288.2	0.87581	0.0173656	0.0255	0.495869	0.304633	cond	non_wgtsnp
1	rs72735404	199474149	T	0.9172	0.0058	0.0346	0.866874	42875.9	0.945288	0.0215096	0.0345996	0.534157	0.272331	cond	non_wgtsnp
1	rs72735405	199474193	G	0.9173	0.0074	0.0346	0.830646	42923.1	0.945332	0.023115	0.0345996	0.504089	0.297493	cond	non_wgtsnp
1	rs12138141	199474419	C	0.4676	0.0275	0.0189	0.145662	43833.2	0.454914	0.0255949	0.0189002	0.175669	0.755305	cond	non_wgtsnp
1	rs12130786	199474476	A	0.4672	0.0268	0.0189	0.156194	43837.9	0.45432	0.0249304	0.0189002	0.187151	0.727808	cond	non_wgtsnp
1	rs56667131	199474836	G	0.7147	0.0136	0.0211	0.519219	42940.3	0.763756	0.0146333	0.0210999	0.487978	0.3116	cond	non_wgtsnp
1	rs4353124	199475433	C	0.4543	0.0281	0.019	0.139154	43554.6	0.437444	0.0268974	0.0190003	0.156883	0.804424	cond	non_wgtsnp
1	rs72735408	199476466	C	0.8416	0.0211	0.0264	0.42415	41955.1	0.887605	0.0143392	0.0263999	0.587025	0.231343	cond	non_wgtsnp
1	rs2050642	199476528	C	0.4512	0.028	0.019	0.140567	43606.2	0.433448	0.0270637	0.0190003	0.154335	0.811536	cond	non_wgtsnp
1	rs79550477	199477325	T	0.9781	0.0968	0.068	0.154583	39354.4	0.988413	0.100948	0.0680009	0.137675	0.861145	cond	non_wgtsnp
1	rs1415668	199477479	C	0.4532	0.0255	0.019	0.179562	43572.9	0.436315	0.0247191	0.0190002	0.193261	0.713856	cond	non_wgtsnp
1	rs72735410	199477839	C	0.8417	0.0207	0.0264	0.432987	41976.7	0.887679	0.0138969	0.0263999	0.59861	0.222856	cond	non_wgtsnp
1	rs2050643	199478315	C	0.7146	0.004	0.0212	0.850344	42527.6	0.76438	0.00544455	0.0211998	0.797317	0.098369	cond	non_wgtsnp
1	rs12126081	199478856	T	0.6274	0.0028	0.0197	0.886976	42967.5	0.66225	0.0086101	0.0196998	0.662064	0.1791	cond	non_wgtsnp
1	rs17637137	199478946	A	0.8244	0.0235	0.0253	0.352965	42067.6	0.871858	0.0170422	0.0253	0.500562	0.300542	cond	non_wgtsnp
1	rs16844929	199478953	G	0.9779	0.102	0.0679	0.133043	39121	0.988368	0.106044	0.0679011	0.118349	0.926835	cond	non_wgtsnp
1	rs12130375	199479149	A	0.4493	0.0259	0.019	0.172833	43639.8	0.430938	0.0251672	0.0190002	0.185311	0.732099	cond	non_wgtsnp
1	rs16844934	199479319	C	0.9779	0.095	0.0678	0.16116	39236.8	0.988398	0.0992128	0.0678008	0.143386	0.843493	cond	non_wgtsnp
1	rs10919697	199479614	C	0.4536	0.0227	0.019	0.23219	43566.7	0.436835	0.0220627	0.0190001	0.245565	0.609834	cond	non_wgtsnp
1	rs114752541	199480237	C	0.9796	0.1272	0.0707	0.0719947	39021.8	0.988992	0.131728	0.070702	0.0624426	1.20452	cond	non_wgtsnp
1	rs1361106	199480321	G	0.2151	-0.006	0.0222	0.786952	46848.7	0.165072	-0.0085868	0.0221998	0.698907	0.155581	cond	non_wgtsnp
1	rs61212010	199480480	G	0.6287	-0.0002	0.0197	0.9919	43028.8	0.663988	0.00580874	0.0196998	0.768098	0.114583	cond	non_wgtsnp
1	rs7546723	199480563	T	0.4536	0.021	0.019	0.269046	43566.9	0.436895	0.0205027	0.019	0.28055	0.55199	cond	non_wgtsnp
1	rs7546726	199480569	T	0.4536	0.021	0.019	0.269046	43566.9	0.436895	0.0205027	0.019	0.28055	0.55199	cond	non_wgtsnp
1	rs17637275	199480886	A	0.9296	0.0307	0.0384	0.424013	40394.5	0.957974	0.0232386	0.0383998	0.545063	0.263553	cond	non_wgtsnp
1	rs16844944	199481158	G	0.6287	0	0.0197	1	43028.8	0.664062	0.00601896	0.0196998	0.759959	0.11921	cond	non_wgtsnp
1	rs72735416	199481478	T	0.6286	-0.0001	0.0197	0.99595	43024.1	0.663958	0.00594479	0.0196998	0.762828	0.117573	cond	non_wgtsnp
1	rs11588150	199481640	C	0.4513	0.0211	0.019	0.266772	43605.4	0.433686	0.020301	0.0190001	0.285309	0.544685	cond	non_wgtsnp
1	rs17688529	199481760	A	0.6797	0.0067	0.0205	0.743797	42606.6	0.725444	0.0110285	0.0204998	0.590592	0.228712	cond	non_wgtsnp
1	rs79607369	199482147	A	0.9834	0.0466	0.0714	0.513975	46840.4	0.989156	0.0280016	0.0713996	0.694924	0.158063	cond	non_wgtsnp
1	rs72735417	199482446	A	0.8429	0.0206	0.0264	0.435213	42237.1	0.88857	0.0138717	0.0263999	0.599275	0.222374	cond	non_wgtsnp
1	rs11588661	199482561	C	0.843	0.02	0.0264	0.448705	42259	0.88863	0.0132779	0.0263999	0.614996	0.211128	cond	non_wgtsnp
1	rs10919698	199482565	G	0.978	0.1014	0.068	0.135915	39179.3	0.988413	0.105539	0.0680011	0.120659	0.91844	cond	non_wgtsnp
1	rs10919699	199482698	G	0.9779	0.0971	0.0679	0.152704	39121.2	0.988413	0.101229	0.0679009	0.136004	0.866448	cond	non_wgtsnp
1	rs10919700	199482731	T	0.9779	0.0983	0.0679	0.147696	39121.2	0.988398	0.102513	0.067901	0.13111	0.882364	cond	non_wgtsnp
1	rs11583222	199482986	T	0.6287	-0.0009	0.0197	0.963561	43028.8	0.664092	0.00510952	0.0196998	0.79535	0.0994417	cond	non_wgtsnp
1	rs75254324	199483609	G	0.978	0.0929	0.0679	0.171253	39295.2	0.988428	0.0970672	0.0679008	0.152848	0.81574	cond	non_wgtsnp
1	rs10919701	199484426	A	0.978	0.099	0.0679	0.144833	39294.9	0.988398	0.103222	0.067901	0.128464	0.891219	cond	non_wgtsnp
1	rs10800638	199484551	G	0.4561	0.0212	0.019	0.264512	43527.3	0.439777	0.0204593	0.0190001	0.281568	0.550417	cond	non_wgtsnp
1	rs10919702	199484563	C	0.978	0.0956	0.0679	0.159145	39295.1	0.988428	0.0997672	0.0679008	0.14175	0.848477	cond	non_wgtsnp
1	rs10919703	199485001	C	0.6308	0.0014	0.0197	0.943345	43129.5	0.66632	0.0072076	0.0196998	0.71446	0.146022	cond	non_wgtsnp
1	rs75268509	199485155	C	0.9748	0.0207	0.0584	0.723	46528.2	0.982292	0.0344852	0.0583995	0.554852	0.255823	cond	non_wgtsnp
1	rs56856294	199485222	A	0.978	0.0992	0.0679	0.144023	39294.9	0.988398	0.103198	0.067901	0.128554	0.890914	cond	non_wgtsnp
1	rs16844953	199485785	T	0.978	0.0988	0.0679	0.145647	39294.9	0.988398	0.102798	0.067901	0.130042	0.885916	cond	non_wgtsnp
1	rs12138648	199485807	C	0.4561	0.021	0.019	0.269046	43527.3	0.439806	0.0202508	0.019	0.286502	0.542872	cond	non_wgtsnp
1	rs6683501	199486414	G	0.4561	0.021	0.019	0.269046	43527.3	0.439747	0.0202655	0.019	0.286151	0.543405	cond	non_wgtsnp
1	rs10494794	199486685	C	0.978	0.0942	0.0679	0.16534	39295.1	0.988413	0.0984508	0.0679008	0.147081	0.832443	cond	non_wgtsnp
1	rs16844958	199486715	A	0.978	0.0954	0.0679	0.160019	39295.1	0.988428	0.0995672	0.0679008	0.14255	0.846033	cond	non_wgtsnp
1	rs10494795	199486821	T	0.8428	0.0199	0.0264	0.450977	42215.3	0.888496	0.0132039	0.0263999	0.616968	0.209737	cond	non_wgtsnp
1	rs17637563	199487030	G	0.8429	0.0193	0.0264	0.464742	42237.2	0.88857	0.0125982	0.0263999	0.633215	0.198449	cond	non_wgtsnp
1	rs72735420	199487477	T	0.8429	0.019	0.0264	0.471712	42237.2	0.88857	0.0122982	0.0263998	0.641328	0.19292	cond	non_wgtsnp
1	rs75541639	199487479	C	0.978	0.0954	0.0679	0.160019	39295.1	0.988428	0.0995672	0.0679008	0.14255	0.846033	cond	non_wgtsnp
1	rs12133329	199487681	A	0.456	0.0212	0.019	0.264512	43528.8	0.439673	0.0204715	0.0190001	0.281282	0.550858	cond	non_wgtsnp
1	rs4364910	199487958	G	0.9779	0.0969	0.0679	0.153551	39121.2	0.988398	0.101187	0.0679009	0.136166	0.865931	cond	non_wgtsnp
1	rs1337734	199488025	A	0.978	0.0949	0.0679	0.16222	39295.1	0.988413	0.0991508	0.0679008	0.144227	0.840953	cond	non_wgtsnp
1	rs76109141	199488604	C	0.978	0.0927	0.0679	0.172177	39295.2	0.988413	0.0969508	0.0679007	0.15334	0.814345	cond	non_wgtsnp
1	rs77710161	199488627	G	0.978	0.0952	0.0679	0.160897	39295.1	0.988428	0.0993672	0.0679008	0.143354	0.84359	cond	non_wgtsnp
1	rs72735422	199488659	G	0.8429	0.0195	0.0264	0.460128	42237.2	0.88857	0.0127982	0.0263999	0.62783	0.202158	cond	non_wgtsnp
1	rs10494796	199488833	G	0.8429	0.0203	0.0264	0.441929	42237.1	0.888585	0.0136066	0.0263999	0.606271	0.217333	cond	non_wgtsnp
1	rs16844974	199489031	G	0.9781	0.0912	0.0679	0.179223	39470.7	0.988443	0.0956304	0.0679007	0.159017	0.798556	cond	non_wgtsnp
1	rs11582060	199489309	G	0.8428	0.0203	0.0264	0.441929	42215.2	0.888511	0.0136328	0.0263999	0.605579	0.217829	cond	non_wgtsnp
1	rs76572412	199489438	T	0.978	0.0939	0.0679	0.166691	39295.1	0.988428	0.0980672	0.0679008	0.148663	0.827797	cond	non_wgtsnp
1	rs7546771	199489724	C	0.6309	0.0014	0.0197	0.943345	43134.3	0.666454	0.00722287	0.0196998	0.713882	0.146374	cond	non_wgtsnp
1	rs11584565	199490128	T	0.9472	-0.0136	0.0427	0.750105	42749.2	0.967289	-0.00436515	0.0426996	0.918575	0.0368854	cond	non_wgtsnp
1	rs12084850	199490377	A	0.978	0.0974	0.0679	0.15144	39295	0.988383	0.101481	0.0679009	0.135031	0.869567	cond	non_wgtsnp
1	rs57202258	199490584	T	0.978	0.0968	0.0679	0.153976	39295	0.988413	0.100752	0.0679009	0.137861	0.860559	cond	non_wgtsnp
1	rs72735424	199490723	C	0.8428	0.0199	0.0264	0.450977	42215.3	0.888496	0.013209	0.0263999	0.616832	0.209833	cond	non_wgtsnp
1	rs2184962	199491627	T	0.8428	0.0197	0.0264	0.455539	42215.3	0.888422	0.0129987	0.0263999	0.622452	0.205894	cond	non_wgtsnp
1	rs79731688	199491808	G	0.9266	-0.0078	0.0382	0.838206	39277.7	0.957365	-0.0159524	0.0381995	0.676234	0.169903	cond	non_wgtsnp
1	rs16844984	199492237	C	0.6283	0.0016	0.0197	0.935268	43009.9	0.663691	0.00765396	0.0196998	0.697624	0.156379	cond	non_wgtsnp
1	rs112070526	199492623	G	0.6283	0.0018	0.0197	0.927198	43009.9	0.663706	0.00785528	0.0196998	0.690078	0.161102	cond	non_wgtsnp
1	rs72735432	199492659	T	0.9472	-0.0147	0.0427	0.730649	42749.2	0.967303	-0.00548258	0.0426996	0.897833	0.0468044	cond	non_wgtsnp
1	rs6427772	199494097	C	0.475	0.014	0.019	0.461218	43300.7	0.464778	0.0133136	0.0189999	0.483477	0.315624	cond	non_wgtsnp
1	rs12137122	199494546	T	0.6854	0.0119	0.0206	0.563487	42601	0.731669	0.0159845	0.0205998	0.437776	0.358748	cond	non_wgtsnp
1	rs12133293	199494547	G	0.6854	0.0117	0.0206	0.570061	42601	0.731669	0.0157673	0.0205998	0.444027	0.352591	cond	non_wgtsnp
1	rs7517388	199494570	C	0.8432	0.0195	0.0264	0.460128	42302.9	0.888793	0.012782	0.0263999	0.628265	0.201857	cond	non_wgtsnp
1	rs6662586	199494711	G	0.6298	0.0039	0.0198	0.843851	42647.2	0.665206	0.00969808	0.0197998	0.62427	0.204628	cond	non_wgtsnp
1	rs17637936	199495419	G	0.8432	0.0189	0.0264	0.474047	42302.9	0.888778	0.012189	0.0263998	0.644292	0.190917	cond	non_wgtsnp
1	rs10494797	199496362	C	0.628	0.0034	0.0197	0.862975	42995.7	0.662948	0.00911608	0.0196998	0.643543	0.191422	cond	non_wgtsnp
1	rs6703655	199497986	G	0.4748	0.0151	0.019	0.426767	43302.3	0.46454	0.0144346	0.0189999	0.447423	0.349282	cond	non_wgtsnp
1	rs72735433	199499740	G	0.8432	0.0194	0.0264	0.462432	42302.9	0.888793	0.0126359	0.0263999	0.632197	0.199148	cond	non_wgtsnp
1	rs17638114	199500499	T	0.6278	0.0022	0.0197	0.911081	42986.3	0.662992	0.00821718	0.0196998	0.67659	0.169674	cond	non_wgtsnp
1	rs116160676	199501770	C	0.9863	0.0077	0.074	0.917126	52682.4	0.988799	0.0422513	0.0739993	0.56802	0.245636	cond	non_wgtsnp
1	rs10800639	199501817	C	0.473	0.0129	0.019	0.497171	43318.8	0.46249	0.0124479	0.0189999	0.512366	0.29042	cond	non_wgtsnp
1	rs149886534	199502719	C	0.8456	0.0207	0.0267	0.438174	41881.2	0.890606	0.0139798	0.0266999	0.600564	0.221441	cond	non_wgtsnp
1	rs144886467	199502721	C	0.8456	0.0209	0.0267	0.433761	41881.2	0.890606	0.0142203	0.0266999	0.594313	0.225985	cond	non_wgtsnp
1	rs12089913	199502894	T	0.6264	0.001	0.0197	0.959516	42920.9	0.661121	0.00695111	0.0196998	0.724199	0.140142	cond	non_wgtsnp
1	rs72735436	199503094	T	0.6282	0.0018	0.0197	0.927198	43005.1	0.663423	0.00785487	0.0196998	0.690093	0.161092	cond	non_wgtsnp
1	rs12140955	199503280	T	0.6282	0.0017	0.0197	0.931232	43005.1	0.663483	0.00775702	0.0196998	0.693757	0.158793	cond	non_wgtsnp
1	rs72735438	199503626	T	0.843	0.021	0.0264	0.426349	42259	0.88863	0.0142687	0.0263999	0.588864	0.229985	cond	non_wgtsnp
1	rs10800640	199503674	C	0.475	0.014	0.019	0.461218	43300.7	0.464748	0.0133293	0.0189999	0.482964	0.316085	cond	non_wgtsnp
1	rs1337713	199503966	T	0.4727	0.0134	0.019	0.480646	43321.6	0.461837	0.0128308	0.0189999	0.499479	0.301483	cond	non_wgtsnp
1	rs116245489	199504394	T	0.976	0.0326	0.06	0.5869	46226.7	0.983065	0.0473615	0.0599995	0.429899	0.366634	cond	non_wgtsnp
1	rs6676273	199505272	T	0.6286	0.0038	0.0197	0.847042	43024	0.663824	0.00982057	0.0196998	0.618123	0.208925	cond	non_wgtsnp
1	rs6687782	199505332	A	0.6794	0.01	0.0205	0.625688	42585.4	0.725192	0.0144557	0.0204998	0.480708	0.318119	cond	non_wgtsnp
1	rs12141984	199506093	A	0.4728	0.013	0.019	0.493842	43320.7	0.462297	0.0125618	0.0189999	0.508516	0.293695	cond	non_wgtsnp
1	rs72735441	199506475	T	0.9471	-0.0149	0.0427	0.72713	42672.9	0.967274	-0.00559684	0.0426996	0.895716	0.0478297	cond	non_wgtsnp
1	rs72735442	199506580	T	0.8452	0.0262	0.0266	0.324643	42107.2	0.890502	0.0193943	0.0266	0.465935	0.331675	cond	non_wgtsnp
1	rs72735443	199506582	C	0.8452	0.0259	0.0266	0.330213	42107.3	0.890472	0.0190835	0.0266	0.473112	0.325036	cond	non_wgtsnp
1	rs76483273	199506671	G	0.843	0.0211	0.0264	0.42415	42258.9	0.888555	0.0143727	0.0263999	0.58615	0.231991	cond	non_wgtsnp
1	rs6680468	199506894	T	0.6302	0.0021	0.0198	0.915534	42666.2	0.665696	0.00798101	0.0197998	0.686885	0.163116	cond	non_wgtsnp
1	rs72735445	199507002	G	0.843	0.0211	0.0264	0.42415	42258.9	0.888555	0.0143727	0.0263999	0.58615	0.231991	cond	non_wgtsnp
1	rs7547310	199507218	A	0.6305	0.0045	0.0198	0.820212	42680.5	0.666053	0.0103445	0.0197998	0.601354	0.22087	cond	non_wgtsnp
1	rs56096122	199507345	A	0.9471	-0.0161	0.0427	0.706137	42672.8	0.967289	-0.00681423	0.0426996	0.873208	0.0588823	cond	non_wgtsnp
1	rs12135918	199507953	G	0.6301	0.0024	0.0198	0.903523	42661.5	0.665562	0.0082802	0.0197998	0.675803	0.17018	cond	non_wgtsnp
1	rs4562661	199508371	T	0.4728	0.0135	0.019	0.477378	43320.6	0.462297	0.0130688	0.0189999	0.491555	0.308428	cond	non_wgtsnp
1	rs1112705	199509441	C	0.9472	-0.016	0.0427	0.707878	42749.1	0.967289	-0.00670593	0.0426996	0.875206	0.0578897	cond	non_wgtsnp
1	rs1337714	199509477	T	0.8429	0.0213	0.0264	0.419771	42237	0.888555	0.0144753	0.0263999	0.583479	0.233975	cond	non_wgtsnp
1	rs139236824	199509560	A	0.9861	0.0071	0.0737	0.923253	52358.5	0.988665	0.0419168	0.0736993	0.569523	0.244489	cond	non_wgtsnp
1	rs12116460	199510184	A	0.6304	0.005	0.0198	0.800635	42675.7	0.665889	0.0108232	0.0197998	0.584633	0.233117	cond	non_wgtsnp
1	rs72735450	199511002	C	0.8429	0.0215	0.0264	0.415419	42237	0.888511	0.0146859	0.0263999	0.578014	0.238062	cond	non_wgtsnp
1	rs56167148	199511122	A	0.9471	-0.0137	0.0427	0.748329	42672.9	0.967274	-0.00442643	0.0426996	0.917436	0.0374242	cond	non_wgtsnp
1	rs12045830	199513565	G	0.7685	-0.04	0.0229	0.0806851	41779.5	0.821588	-0.0390187	0.0229006	0.0884126	1.05349	cond	non_wgtsnp
1	rs72735452	199514009	C	0.8429	0.0217	0.0264	0.411094	42237	0.888511	0.0148859	0.0263999	0.572847	0.241961	cond	non_wgtsnp
1	rs1337715	199516088	C	0.98	0.1134	0.0711	0.110726	39340.3	0.989215	0.118928	0.0711014	0.0943965	1.02504	cond	non_wgtsnp
1	rs72735453	199516164	T	0.96	0.0162	0.0504	0.747886	39963.9	0.97846	0.0297169	0.0503994	0.55544	0.255363	cond	non_wgtsnp
1	rs79115527	199516177	G	0.9691	0.0831	0.0593	0.16111	37017.1	0.984744	0.074283	0.0593008	0.210334	0.677091	cond	non_wgtsnp
1	rs6699239	199517219	T	0.8428	0.0207	0.0264	0.432987	42215.2	0.888451	0.0139063	0.0263999	0.598364	0.223035	cond	non_wgtsnp
1	rs945877	199519005	G	0.7948	-0.0523	0.0238	0.0279863	42191.2	0.846871	-0.0514029	0.0238011	0.0307968	1.51149	cond	non_wgtsnp
1	rs2786722	199519320	T	0.6096	0.0112	0.0196	0.567709	42637.3	0.63915	0.0166517	0.0195998	0.395557	0.402791	cond	non_wgtsnp
1	rs2812271	199519321	G	0.6117	0.0113	0.0196	0.564257	42720.7	0.641512	0.016609	0.0195998	0.39677	0.401461	cond	non_wgtsnp
1	rs2225880	199519488	T	0.7932	-0.0535	0.0237	0.0239841	42303.7	0.845341	-0.0527565	0.0237011	0.0260206	1.58468	cond	non_wgtsnp
1	rs143881220	199520218	C	0.9693	0.0905	0.0595	0.128258	37000.2	0.984803	0.0814658	0.0595011	0.170953	0.767123	cond	non_wgtsnp
1	rs12074595	199520400	C	0.7932	-0.0537	0.0237	0.0234622	42303.6	0.845356	-0.0529496	0.0237012	0.0254798	1.5938	cond	non_wgtsnp
1	rs10494798	199520582	G	0.7933	-0.0538	0.0237	0.023205	42318.7	0.84549	-0.0530241	0.0237012	0.0252736	1.59733	cond	non_wgtsnp
1	rs2786723	199521371	G	0.2493	-0.0163	0.0214	0.44625	45481.8	0.19765	-0.0188422	0.0213999	0.378599	0.421821	cond	non_wgtsnp
1	rs72735458	199522590	A	0.9599	0.0096	0.0503	0.848639	40027.1	0.978415	0.02321	0.0502994	0.644485	0.190787	cond	non_wgtsnp
1	rs140472205	199526156	G	0.8427	0.0197	0.0264	0.455539	42193.5	0.888451	0.0130673	0.0263999	0.620618	0.207176	cond	non_wgtsnp
1	rs149180821	199527224	T	0.8425	0.0194	0.0264	0.462432	42149.9	0.888199	0.0128086	0.0263999	0.62755	0.202352	cond	non_wgtsnp
1	rs12062181	199527940	T	0.7933	-0.0578	0.0237	0.0147354	42318	0.845416	-0.0567664	0.0237014	0.0166173	1.77944	cond	non_wgtsnp
1	rs11802710	199528378	A	0.7933	-0.0584	0.0237	0.0137344	42317.8	0.845401	-0.0573692	0.0237014	0.0154993	1.80969	cond	non_wgtsnp
1	rs2812254	199529064	T	0.6086	0.0107	0.0195	0.583199	43036.3	0.637872	0.0161327	0.0194998	0.408053	0.389283	cond	non_wgtsnp
1	rs10919710	199529471	G	0.793	-0.057	0.0237	0.0161697	42272.8	0.845178	-0.0560243	0.0237013	0.0180905	1.74255	cond	non_wgtsnp
1	rs10800641	199529533	A	0.7936	-0.0568	0.0237	0.0165469	42363.7	0.845802	-0.0559851	0.0237013	0.0181713	1.74061	cond	non_wgtsnp
1	rs10800642	199529535	C	0.7938	-0.057	0.0238	0.0166223	42038.5	0.84598	-0.0560661	0.0238013	0.0184935	1.73298	cond	non_wgtsnp
1	rs4589141	199529784	A	0.7914	-0.0557	0.0236	0.0182666	42390.5	0.843692	-0.0547328	0.0236013	0.0203917	1.69055	cond	non_wgtsnp
1	rs2786724	199530006	G	0.2498	-0.0181	0.0214	0.397667	45420.9	0.197902	-0.0205955	0.0213999	0.335845	0.473861	cond	non_wgtsnp
1	rs72735460	199530635	C	0.8426	0.0204	0.0264	0.439684	42171.6	0.888303	0.0138688	0.0263999	0.59935	0.222319	cond	non_wgtsnp
1	rs17638495	199530812	G	0.8425	0.0215	0.0264	0.415419	42149.8	0.888244	0.0150236	0.0263999	0.569303	0.244657	cond	non_wgtsnp
1	rs6691743	199531025	A	0.7914	-0.0563	0.0236	0.0170516	42390.4	0.843588	-0.0553919	0.0236013	0.018926	1.72294	cond	non_wgtsnp
1	rs72735462	199531443	G	0.8426	0.0199	0.0264	0.450977	42171.6	0.888214	0.0133082	0.0263999	0.614189	0.211698	cond	non_wgtsnp
1	rs61819585	199531497	C	0.7932	-0.056	0.0237	0.0181341	42303.2	0.845252	-0.0550251	0.0237013	0.0202539	1.69349	cond	non_wgtsnp
1	rs17695164	199531910	C	0.8426	0.0197	0.0264	0.455539	42171.6	0.888303	0.0131107	0.0263999	0.619457	0.207989	cond	non_wgtsnp
1	rs55933071	199531969	G	0.793	-0.0561	0.0237	0.0179286	42272.9	0.845074	-0.0551079	0.0237013	0.0200665	1.69753	cond	non_wgtsnp
1	rs6695401	199532305	A	0.7931	-0.0561	0.0237	0.0179286	42288.1	0.845104	-0.0550697	0.0237013	0.0201528	1.69566	cond	non_wgtsnp
1	rs2786725	199532701	C	0.2483	-0.0157	0.0214	0.463165	45604.3	0.196551	-0.0182835	0.0213999	0.392897	0.405721	cond	non_wgtsnp
1	rs2786726	199532704	A	0.6091	0.0121	0.0195	0.53492	43055.9	0.638347	0.0174866	0.0194999	0.36985	0.431974	cond	non_wgtsnp
1	rs2812256	199533153	T	0.2492	-0.0173	0.0214	0.418854	45493.9	0.197308	-0.0198504	0.0213999	0.353618	0.451466	cond	non_wgtsnp
1	rs1577890	199533907	T	0.608	0.0103	0.0195	0.597357	43012.9	0.63707	0.0156686	0.0194998	0.421672	0.375025	cond	non_wgtsnp
1	rs6678219	199534120	G	0.7914	-0.0571	0.0236	0.0155422	42390.3	0.843618	-0.056099	0.0236014	0.0174569	1.75803	cond	non_wgtsnp
1	rs148856475	199534244	C	0.8427	0.0196	0.0264	0.45783	42193.5	0.888273	0.0130024	0.0263999	0.622353	0.205963	cond	non_wgtsnp
1	rs2485539	199534408	A	0.6082	0.0108	0.0195	0.579684	43020.7	0.637174	0.0161711	0.0194998	0.406939	0.390471	cond	non_wgtsnp
1	rs2965019	199534438	T	0.2492	-0.017	0.0214	0.426967	45494	0.197279	-0.0195415	0.0213999	0.361158	0.442303	cond	non_wgtsnp
1	rs11581668	199534477	T	0.8427	0.0189	0.0264	0.474047	42193.5	0.888273	0.0123024	0.0263998	0.641213	0.192998	cond	non_wgtsnp
1	rs6691349	199534643	T	0.9592	0.011	0.0499	0.825528	40002.8	0.977821	0.0242289	0.0498994	0.627283	0.202536	cond	non_wgtsnp
1	rs10919711	199534762	A	0.7912	-0.0566	0.0236	0.0164711	42360.5	0.843455	-0.055626	0.0236013	0.0184282	1.73452	cond	non_wgtsnp
1	rs12042089	199534908	C	0.7951	-0.0558	0.0238	0.0190507	42236.3	0.847169	-0.0549944	0.0238013	0.0208569	1.68075	cond	non_wgtsnp
1	rs10800643	199535901	T	0.7893	-0.0531	0.0235	0.0238477	42439.1	0.84139	-0.0517639	0.0235011	0.027622	1.55874	cond	non_wgtsnp
1	rs10919712	199536888	G	0.7912	-0.0519	0.0236	0.0278671	42361.4	0.843143	-0.0506168	0.0236011	0.0319782	1.49515	cond	non_wgtsnp
1	rs2786727	199536918	C	0.2491	-0.0168	0.0214	0.432426	45506.2	0.19713	-0.0193313	0.0213999	0.366348	0.436106	cond	non_wgtsnp
1	rs1337717	199537536	C	0.6099	0.0076	0.0195	0.696726	43087.8	0.639432	0.0127541	0.0194998	0.513073	0.289821	cond	non_wgtsnp
1	rs2812258	199538245	G	0.6099	0.0078	0.0195	0.689157	43087.8	0.639476	0.0129727	0.0194998	0.505877	0.295955	cond	non_wgtsnp
1	rs1415660	199538960	G	0.2483	-0.0155	0.0214	0.468882	45604.3	0.19658	-0.0180644	0.0213999	0.398594	0.399469	cond	non_wgtsnp
1	rs1415661	199539063	G	0.4034	-0.024	0.0192	0.2113	43936.2	0.372467	-0.0205906	0.0192001	0.283532	0.547398	cond	non_wgtsnp
1	rs112546370	199539269	G	0.9219	-0.0519	0.0354	0.142621	43201.3	0.94973	-0.0529195	0.0354005	0.134945	0.869843	cond	non_wgtsnp
1	rs72735469	199540041	C	0.8428	0.0195	0.0264	0.460128	42215.3	0.888541	0.0129079	0.0263999	0.624886	0.204199	cond	non_wgtsnp
1	rs2786728	199540129	C	0.61	0.0086	0.0195	0.659194	43091.8	0.639373	0.0137662	0.0194998	0.48021	0.318569	cond	non_wgtsnp
1	rs2812259	199540870	T	0.6096	0.0125	0.0196	0.523633	42637.3	0.639031	0.0178539	0.0195999	0.362337	0.440887	cond	non_wgtsnp
1	rs10919713	199541002	C	0.7901	-0.0592	0.0236	0.0121254	42196.6	0.842504	-0.0580986	0.0236015	0.01383	1.85918	cond	non_wgtsnp
1	rs2786729	199541020	G	0.6074	0.014	0.0196	0.475051	42551.8	0.636936	0.0194255	0.0195999	0.321637	0.492634	cond	non_wgtsnp
1	rs17695507	199541137	C	0.8419	0.0252	0.0264	0.339808	42019.5	0.887887	0.0183731	0.0264	0.486459	0.312954	cond	non_wgtsnp
1	rs1337718	199541770	C	0.6076	0.0152	0.0196	0.438038	42559.4	0.636892	0.0205609	0.0195999	0.294164	0.53141	cond	non_wgtsnp
1	rs1337719	199542956	A	0.3896	-0.0087	0.0194	0.653826	43553.3	0.356394	-0.00640448	0.0193998	0.741301	0.130005	cond	non_wgtsnp
1	rs1337720	199543025	G	0.3899	-0.0077	0.0194	0.691436	43541.2	0.356795	-0.00539095	0.0193998	0.7811	0.107293	cond	non_wgtsnp
1	rs1337721	199543264	A	0.3898	-0.0075	0.0194	0.699054	43545.3	0.356765	-0.00518686	0.0193998	0.789187	0.10282	cond	non_wgtsnp
1	rs12082340	199543449	A	0.7823	-0.0371	0.0234	0.11286	41799.5	0.834943	-0.0377155	0.0234004	0.107018	0.970543	cond	non_wgtsnp
1	rs17695698	199543517	C	0.8491	0.0131	0.0268	0.624979	42358.5	0.893681	0.00633388	0.0267998	0.813168	0.0898197	cond	non_wgtsnp
1	rs72735476	199543632	C	0.9461	-0.0059	0.0426	0.889847	42122.6	0.966472	0.00304764	0.0425995	0.942967	0.0255035	cond	non_wgtsnp
1	rs12092695	199543761	C	0.7823	-0.0372	0.0234	0.111893	41799.5	0.834943	-0.0378155	0.0234004	0.106091	0.974321	cond	non_wgtsnp
1	rs945878	199544080	C	0.4421	-0.0079	0.0192	0.680736	42872.5	0.423213	-0.00716774	0.0191998	0.708908	0.14941	cond	non_wgtsnp
1	rs2812260	199544158	T	0.658	0.018	0.0203	0.375241	42034.7	0.700235	0.0217849	0.0202999	0.283203	0.547902	cond	non_wgtsnp
1	rs2812261	199544559	T	0.6583	0.019	0.0203	0.349293	42052.4	0.700472	0.0227811	0.0203	0.261768	0.582083	cond	non_wgtsnp
1	rs2786730	199544858	G	0.6583	0.0188	0.0202	0.352012	42469.8	0.700413	0.0226165	0.0202	0.262871	0.580257	cond	non_wgtsnp
1	rs72735481	199545227	A	0.8492	0.0129	0.0268	0.630273	42381.6	0.893681	0.00612672	0.0267998	0.819171	0.0866254	cond	non_wgtsnp
1	rs2812262	199545344	T	0.944	0.0688	0.0418	0.0997776	42200.7	0.965759	0.0780559	0.0418008	0.0618557	1.20862	cond	non_wgtsnp
1	rs2786731	199545379	A	0.2419	-0.0024	0.0218	0.912337	44728.5	0.190787	-0.00617353	0.0217998	0.777029	0.109563	cond	non_wgtsnp
1	rs2812263	199545407	T	0.2419	-0.0024	0.0218	0.912337	44728.5	0.190846	-0.0061776	0.0217998	0.776886	0.109643	cond	non_wgtsnp
1	rs2812264	199545635	T	0.3894	-0.0087	0.0194	0.653826	43561.4	0.356468	-0.00649637	0.0193998	0.737725	0.132105	cond	non_wgtsnp
1	rs72735486	199547225	A	0.8491	0.0135	0.0268	0.61445	42358.4	0.893666	0.00664657	0.0267998	0.804128	0.0946748	cond	non_wgtsnp
1	rs1572568	199547358	T	0.7826	-0.0362	0.0234	0.121861	41841.2	0.835225	-0.0368538	0.0234004	0.115274	0.938269	cond	non_wgtsnp
1	rs10919715	199548442	G	0.7828	-0.0369	0.0234	0.114813	41869	0.835433	-0.037436	0.0234004	0.109643	0.960019	cond	non_wgtsnp
1	rs12564383	199549449	T	0.7828	-0.0377	0.0234	0.107156	41868.9	0.835477	-0.0382512	0.0234004	0.102126	0.990864	cond	non_wgtsnp
1	rs1337722	199549691	A	0.2378	0.0036	0.0221	0.8706	44034.6	0.186791	4.99615e-05	0.0220998	0.998196	0.000784175	cond	non_wgtsnp
1	rs72735490	199550522	A	0.946	-0.0054	0.0425	0.898894	42247.2	0.966323	0.00362373	0.0424995	0.932051	0.0305603	cond	non_wgtsnp
1	rs2786733	199550896	G	0.659	0.0176	0.0202	0.383597	42511.8	0.701171	0.0213032	0.0201999	0.2916	0.535212	cond	non_wgtsnp
1	rs2786734	199551160	G	0.3894	-0.0109	0.0194	0.574214	43561.3	0.356646	-0.00850708	0.0193998	0.661015	0.179789	cond	non_wgtsnp
1	rs10494800	199551399	G	0.849	0.0143	0.0268	0.593631	42335.4	0.893517	0.00728295	0.0267998	0.785811	0.104682	cond	non_wgtsnp
1	rs2786735	199552645	C	0.2415	-0.0035	0.0218	0.872447	44778.9	0.190341	-0.00723783	0.0217998	0.739879	0.130839	cond	non_wgtsnp
1	rs2812265	199552831	C	0.6606	0.0151	0.0203	0.456972	42190.3	0.703102	0.0185926	0.0202999	0.359722	0.444033	cond	non_wgtsnp
1	rs1337723	199553110	G	0.2415	-0.0035	0.0218	0.872447	44778.9	0.190341	-0.00726275	0.0217998	0.739015	0.131347	cond	non_wgtsnp
1	rs1337724	199553324	T	0.3891	-0.0098	0.0194	0.61345	43573.5	0.356349	-0.00736596	0.0193998	0.704174	0.15232	cond	non_wgtsnp
1	rs1337725	199553422	A	0.2406	-0.0028	0.0219	0.898265	44484.1	0.189613	-0.0065727	0.0218998	0.764081	0.116861	cond	non_wgtsnp
1	rs12036123	199554037	T	0.7807	-0.0387	0.0233	0.0967247	41937	0.833368	-0.0389406	0.0233005	0.0946756	1.02376	cond	non_wgtsnp
1	rs72735500	199554088	C	0.9495	0.0673	0.0456	0.139977	39095	0.970349	0.0576418	0.0456007	0.20621	0.68569	cond	non_wgtsnp
1	rs72735501	199554886	T	0.946	-0.0052	0.0426	0.902847	42049	0.966308	0.00388404	0.0425995	0.927353	0.0327549	cond	non_wgtsnp
1	rs1361104	199555223	C	0.7827	-0.0378	0.0234	0.106227	41854.9	0.835373	-0.0382696	0.0234004	0.101961	0.991566	cond	non_wgtsnp
1	rs1337726	199555382	C	0.3895	-0.0086	0.0194	0.65755	43557.4	0.35681	-0.00612512	0.0193998	0.752207	0.123663	cond	non_wgtsnp
1	rs1337727	199555383	A	0.3893	-0.0096	0.0194	0.620709	43565.4	0.356542	-0.00718878	0.0193998	0.710966	0.148151	cond	non_wgtsnp
1	rs1337728	199555572	T	0.2405	-0.0032	0.0219	0.883828	44496.8	0.189628	-0.00700278	0.0218998	0.749147	0.125433	cond	non_wgtsnp
1	rs56137127	199556121	C	0.9461	-0.0047	0.0426	0.912149	42122.6	0.966368	0.00435273	0.0425995	0.918615	0.0368665	cond	non_wgtsnp
1	rs1337729	199556956	T	0.7809	-0.0387	0.0233	0.0967247	41964.5	0.833606	-0.0390127	0.0233005	0.0940656	1.02657	cond	non_wgtsnp
1	rs17696328	199557158	A	0.8491	0.0146	0.0268	0.585908	42358.4	0.893517	0.00760649	0.0267998	0.776543	0.109834	cond	non_wgtsnp
1	rs16845170	199557306	G	0.7809	-0.0396	0.0233	0.0892117	41964.4	0.833606	-0.0399242	0.0233005	0.0866303	1.06233	cond	non_wgtsnp
1	rs2786738	199557772	T	0.607	0.0121	0.0196	0.537006	42536.6	0.636387	0.0173908	0.0195999	0.374923	0.426058	cond	non_wgtsnp
1	rs2786739	199558254	G	0.6607	0.0178	0.0203	0.38057	42196.1	0.703206	0.0214923	0.0202999	0.28972	0.538022	cond	non_wgtsnp
1	rs2786741	199558471	G	0.6593	0.0175	0.0203	0.38865	42112	0.701676	0.021232	0.0202999	0.2956	0.529296	cond	non_wgtsnp
1	rs2786742	199558644	T	0.6593	0.0178	0.0203	0.38057	42111.9	0.701676	0.021532	0.0202999	0.288829	0.539359	cond	non_wgtsnp
1	rs34672267	199559047	G	0.7811	-0.0372	0.0234	0.111893	41634.2	0.833784	-0.0375002	0.0234004	0.109035	0.962434	cond	non_wgtsnp
1	rs2786743	199559505	A	0.2436	-0.0012	0.0218	0.956102	44516.2	0.192688	-0.00498488	0.0217998	0.819128	0.0866482	cond	non_wgtsnp
1	rs17696499	199559586	T	0.8492	0.0174	0.0268	0.516174	42381.4	0.893725	0.0104095	0.0267998	0.697707	0.156327	cond	non_wgtsnp
1	rs2812266	199560914	T	0.607	0.012	0.0196	0.540376	42536.6	0.636208	0.0173263	0.0195999	0.376696	0.424009	cond	non_wgtsnp
1	rs2786744	199561902	A	0.658	0.0174	0.0202	0.389025	42452	0.70016	0.0211029	0.0201999	0.296162	0.528471	cond	non_wgtsnp
1	rs2786745	199562540	G	0.6853	0.0131	0.0207	0.526831	42183.1	0.730866	0.01792	0.0206999	0.38665	0.412682	cond	non_wgtsnp
1	rs55696914	199563043	T	0.946	-0.0071	0.0426	0.867632	42049	0.966338	0.00187785	0.0425995	0.964839	0.0155452	cond	non_wgtsnp
1	rs2812267	199563331	A	0.3896	-0.0105	0.0194	0.588344	43553.2	0.357344	-0.00794283	0.0193998	0.682226	0.166072	cond	non_wgtsnp
1	rs2812268	199563761	C	0.6832	0.0141	0.0207	0.495771	42032.2	0.728579	0.0191315	0.0206999	0.355365	0.449325	cond	non_wgtsnp
1	rs2812269	199563917	T	0.3895	-0.0107	0.0194	0.581259	43557.2	0.357136	-0.00813688	0.0193998	0.674902	0.170759	cond	non_wgtsnp
1	rs2999153	199563935	T	0.2434	-0.0046	0.0218	0.83288	44541	0.192688	-0.00818829	0.0217998	0.707204	0.150455	cond	non_wgtsnp
1	rs6658376	199563942	G	0.8505	0.014	0.0269	0.602753	42368	0.894706	0.00698983	0.0268998	0.794982	0.0996427	cond	non_wgtsnp
1	rs6660917	199564213	C	0.8477	0.016	0.0267	0.549006	42353.8	0.89276	0.0090024	0.0266998	0.735988	0.133129	cond	non_wgtsnp
1	rs55949539	199564449	T	0.946	-0.0093	0.0425	0.826788	42247.1	0.966293	-0.000271065	0.0424995	0.994911	0.00221577	cond	non_wgtsnp
1	rs4292980	199564640	G	0.6024	0.0085	0.0194	0.661282	43243.8	0.634114	0.00583755	0.0193998	0.763485	0.117199	cond	non_wgtsnp
1	rs4292981	199564717	G	0.602	0.0082	0.0194	0.672528	43229	0.63349	0.00549102	0.0193998	0.777142	0.1095	cond	non_wgtsnp
1	rs72737408	199565066	C	0.8477	0.0161	0.0267	0.546511	42353.8	0.89273	0.00912837	0.0266998	0.732435	0.135231	cond	non_wgtsnp
1	rs4320807	199565263	A	0.751	0.0005	0.0217	0.981617	44269.1	0.802825	0.00396638	0.0216998	0.854967	0.0680506	cond	non_wgtsnp
1	rs115341663	199565837	T	0.8477	0.0162	0.0267	0.544022	42353.8	0.89273	0.00922837	0.0266998	0.729618	0.136904	cond	non_wgtsnp
1	rs10919719	199566127	C	0.3234	-0.0166	0.0206	0.420344	41980.5	0.279414	-0.0210862	0.0205999	0.306022	0.514247	cond	non_wgtsnp
1	rs10919720	199566158	A	0.7199	-0.0301	0.0213	0.157613	42608.4	0.770218	-0.0281088	0.0213002	0.186953	0.728268	cond	non_wgtsnp
1	rs72737410	199566667	G	0.946	-0.0124	0.0425	0.770467	42247.1	0.966308	-0.00335924	0.0424995	0.936999	0.0282609	cond	non_wgtsnp
1	rs4439378	199567002	A	0.6105	0.0105	0.0194	0.588344	43557.3	0.643606	0.00814834	0.0193998	0.67447	0.171037	cond	non_wgtsnp
1	rs4447011	199567008	G	0.3153	-0.0151	0.0207	0.465715	42139.6	0.270515	-0.0199268	0.0206999	0.335722	0.47402	cond	non_wgtsnp
1	rs4385748	199567304	T	0.7695	0.0063	0.0221	0.775592	44998.2	0.818914	0.0106393	0.0220998	0.630219	0.200509	cond	non_wgtsnp
1	rs6702265	199567714	G	0.7028	-0.0316	0.0209	0.130544	42723.2	0.751144	-0.030374	0.0209003	0.146146	0.835213	cond	non_wgtsnp
1	rs6656694	199568494	C	0.3172	-0.0136	0.0207	0.511178	42003.8	0.27258	-0.0184747	0.0206999	0.372124	0.429312	cond	non_wgtsnp
1	rs10800644	199568985	A	0.6096	0.0113	0.0194	0.560247	43521	0.642552	0.00898269	0.0193999	0.643344	0.191557	cond	non_wgtsnp
1	rs11576691	199569118	C	0.9461	-0.0099	0.0426	0.816232	42122.6	0.966412	-0.000811688	0.0425995	0.984798	0.00665284	cond	non_wgtsnp
1	rs11487571	199569294	T	0.7565	0.0044	0.0218	0.840046	44528.5	0.807743	0.00820502	0.0217998	0.706634	0.150805	cond	non_wgtsnp
1	rs4592278	199569308	C	0.703	-0.0314	0.021	0.134852	42333.8	0.751367	-0.0301992	0.0210003	0.150424	0.822683	cond	non_wgtsnp
1	rs12044774	199570504	A	0.3134	-0.0132	0.0207	0.523681	42277.8	0.268376	-0.0177874	0.0206999	0.390175	0.408741	cond	non_wgtsnp
1	rs12037963	199570562	G	0.7549	-0.032	0.0223	0.151293	42364	0.807906	-0.0334094	0.0223003	0.134091	0.8726	cond	non_wgtsnp
1	rs72737412	199570662	A	0.8506	0.0134	0.0269	0.618384	42391.3	0.894706	0.00649611	0.0268998	0.809173	0.0919586	cond	non_wgtsnp
1	rs116741330	199570856	G	0.85	0.013	0.0269	0.628903	42251.6	0.89426	0.00604474	0.0268998	0.822202	0.0850215	cond	non_wgtsnp
1	rs61819601	199570880	G	0.6105	0.0106	0.0194	0.584797	43557.3	0.643517	0.00825272	0.0193998	0.670544	0.173573	cond	non_wgtsnp
1	rs7521829	199571190	G	0.6098	0.0099	0.0194	0.609835	43529.1	0.64276	0.00758673	0.0193998	0.695744	0.157551	cond	non_wgtsnp
1	rs77532252	199571260	G	0.9555	0.0446	0.0465	0.337488	42398.9	0.972607	0.0385051	0.0465	0.407632	0.389732	cond	non_wgtsnp
1	rs7533741	199571281	T	0.3152	-0.0137	0.0207	0.508076	42146.9	0.270322	-0.0182963	0.0206999	0.376757	0.423939	cond	non_wgtsnp
1	rs7521776	199571290	C	0.9759	-0.003	0.067	0.964286	36922.4	0.988606	-0.00709305	0.0669991	0.915687	0.038253	cond	non_wgtsnp
1	rs7544233	199571292	A	0.7564	0.0049	0.0218	0.822158	44516.1	0.807668	0.00867513	0.0217998	0.69067	0.160729	cond	non_wgtsnp
1	rs4523539	199571633	A	0.3135	-0.0154	0.0207	0.4569	42270.4	0.268435	-0.0200088	0.0206999	0.333737	0.476596	cond	non_wgtsnp
1	rs4628534	199571650	A	0.6106	0.0089	0.0194	0.646404	43561.4	0.643799	0.00653809	0.0193998	0.736103	0.133061	cond	non_wgtsnp
1	rs80025779	199571979	G	0.3688	-0.0105	0.0198	0.595902	42713.9	0.336205	-0.0167334	0.0197998	0.398038	0.400075	cond	non_wgtsnp
1	rs4915177	199572338	C	0.6109	0.0093	0.0194	0.631667	43573.5	0.644067	0.00696352	0.0193998	0.719634	0.142888	cond	non_wgtsnp
1	rs4915178	199572499	C	0.7565	0.0044	0.0218	0.840046	44528.5	0.807772	0.00818009	0.0217998	0.707484	0.150283	cond	non_wgtsnp
1	rs6670781	199572728	C	0.6108	0.01	0.0194	0.606229	43569.4	0.644097	0.00766927	0.0193998	0.692602	0.159516	cond	non_wgtsnp
1	rs149591507	199572739	A	0.8509	0.0139	0.0269	0.605346	42461.6	0.894958	0.00696811	0.0268998	0.795605	0.0993025	cond	non_wgtsnp
1	rs6670943	199572793	G	0.6108	0.0101	0.0194	0.602633	43569.4	0.644052	0.00776673	0.0193998	0.688898	0.161845	cond	non_wgtsnp
1	rs147562714	199573141	G	0.9752	-0.004	0.0662	0.951819	36779	0.988339	-0.00776308	0.0661991	0.906647	0.0425618	cond	non_wgtsnp
1	rs6673770	199573370	C	0.3154	-0.0152	0.0207	0.462766	42132.3	0.270515	-0.0200292	0.0206999	0.333243	0.477239	cond	non_wgtsnp
1	rs7339964	199573896	C	0.6108	0.0099	0.0194	0.609835	43569.5	0.643978	0.00756848	0.0193998	0.696439	0.157117	cond	non_wgtsnp
1	rs12045402	199574225	T	0.7564	0.0052	0.0218	0.811468	44516.1	0.807713	0.00896585	0.0217998	0.680866	0.166938	cond	non_wgtsnp
1	rs6677445	199574310	G	0.6107	0.0103	0.0194	0.595469	43565.4	0.643829	0.00796407	0.0193998	0.681423	0.166583	cond	non_wgtsnp
1	rs6690368	199574589	T	0.6106	0.01	0.0194	0.606229	43561.3	0.643785	0.0076289	0.0193998	0.694138	0.158554	cond	non_wgtsnp
1	rs144357303	199574806	A	0.7007	-0.0288	0.0209	0.168206	42551	0.748782	-0.0273671	0.0209002	0.190393	0.720349	cond	non_wgtsnp
1	rs140033278	199575009	T	0.8509	0.0125	0.0269	0.642158	42461.7	0.894988	0.00557279	0.0268998	0.835878	0.0778571	cond	non_wgtsnp
1	rs78288101	199575311	C	0.6107	0.01	0.0194	0.606229	43565.4	0.643844	0.00765341	0.0193998	0.693205	0.159138	cond	non_wgtsnp
1	rs4325160	199577025	G	0.3137	-0.0146	0.0207	0.480615	42255.8	0.268673	-0.0191914	0.0206999	0.35386	0.451169	cond	non_wgtsnp
1	rs6682959	199577957	T	0.369	-0.0091	0.0198	0.645806	42704.3	0.336398	-0.0152971	0.0197998	0.439766	0.356778	cond	non_wgtsnp
1	rs6672636	199578039	G	0.6107	0.0087	0.0194	0.653826	43565.5	0.643918	0.00640263	0.0193998	0.741373	0.129963	cond	non_wgtsnp
1	rs72737422	199578321	A	0.8508	0.0127	0.0269	0.636842	42438.2	0.894839	0.00574802	0.0268998	0.830794	0.0805066	cond	non_wgtsnp
1	rs10919728	199578450	T	0.6083	-0.0131	0.0196	0.503899	42586.5	0.639075	-0.0195839	0.0195999	0.317706	0.497975	cond	non_wgtsnp
1	rs12040601	199578680	G	0.517	-0.0204	0.019	0.282964	43241.8	0.526264	-0.0202044	0.019	0.287606	0.541202	cond	non_wgtsnp
1	rs12044194	199578700	T	0.7574	0.0008	0.0218	0.970726	44640.7	0.808708	0.00444932	0.0217998	0.838276	0.076613	cond	non_wgtsnp
1	rs12049427	199580285	A	0.7991	0.0086	0.024	0.720094	42155.6	0.84852	0.00570195	0.0239998	0.812204	0.0903349	cond	non_wgtsnp
1	rs11799695	199581581	A	0.6731	0.0104	0.0202	0.606657	43417	0.717407	0.0155554	0.0201998	0.441256	0.355309	cond	non_wgtsnp
1	rs6686732	199582286	G	0.8057	-0.0199	0.0243	0.412826	42169.1	0.858652	-0.0213683	0.0242999	0.379207	0.421124	cond	non_wgtsnp
1	rs6662178	199582376	A	0.6446	-0.0018	0.02	0.928287	42539.5	0.685677	-0.00787498	0.0199998	0.693763	0.158789	cond	non_wgtsnp
1	rs11590511	199582854	T	0.8951	-0.0347	0.0315	0.270641	41838.8	0.931071	-0.0319808	0.0315001	0.309981	0.508665	cond	non_wgtsnp
1	rs9628679	199582872	C	0.4633	0.0266	0.0193	0.16813	42085.5	0.452121	0.0253834	0.0193002	0.188447	0.724811	cond	non_wgtsnp
1	rs75107135	199583388	T	0.9353	0.0236	0.0396	0.551202	41078.2	0.96154	0.0357152	0.0395997	0.367107	0.435207	cond	non_wgtsnp
1	rs114928959	199583717	A	0.9068	0.0351	0.0323	0.277175	44209.5	0.936494	0.0321792	0.0323001	0.319125	0.496039	cond	non_wgtsnp
1	rs16845198	199583780	C	0.8435	0.0299	0.0263	0.255588	42691	0.889714	0.0328641	0.0263001	0.211453	0.674786	cond	non_wgtsnp
1	rs16845200	199583846	T	0.8453	-0.0338	0.0268	0.207239	41502.4	0.892017	-0.0325087	0.0268002	0.225129	0.647569	cond	non_wgtsnp
1	rs4915364	199584037	C	0.2833	-0.0038	0.0215	0.859709	41533.6	0.231981	-0.00454799	0.0214997	0.832469	0.0796319	cond	non_wgtsnp
1	rs16845204	199584574	A	0.8438	0.0295	0.0263	0.262001	42757.8	0.889878	0.0324626	0.0263001	0.217085	0.66337	cond	non_wgtsnp
1	rs6427777	199585351	T	0.8438	0.0298	0.0263	0.257181	42757.8	0.889892	0.0327715	0.0263001	0.212742	0.672147	cond	non_wgtsnp
1	rs6679018	199585517	C	0.8438	0.0299	0.0264	0.257392	42434.5	0.889878	0.0328626	0.0264001	0.213208	0.671197	cond	non_wgtsnp
1	rs17640181	199585918	G	0.9068	0.0312	0.0323	0.334072	44209.8	0.936494	0.0283206	0.0323	0.380595	0.419537	cond	non_wgtsnp
1	rs17696752	199586410	G	0.9425	0.0502	0.0422	0.234214	40389.8	0.964199	0.0553501	0.0422002	0.189652	0.722043	cond	non_wgtsnp
1	rs16845206	199586679	T	0.8438	0.0295	0.0264	0.263813	42434.5	0.889907	0.0324804	0.0264001	0.218579	0.660392	cond	non_wgtsnp
1	rs10800645	199586940	G	0.4356	-0.0191	0.0195	0.327339	41697.2	0.414136	-0.0197159	0.0195	0.311982	0.50587	cond	non_wgtsnp
1	rs10800646	199587072	G	0.4356	-0.0194	0.0195	0.319799	41697.1	0.414181	-0.0200229	0.0195	0.304506	0.516404	cond	non_wgtsnp
1	rs6660951	199587127	A	0.8438	0.0295	0.0264	0.263813	42434.5	0.889907	0.0324804	0.0264001	0.218579	0.660392	cond	non_wgtsnp
1	rs116496289	199587149	C	0.9069	0.0348	0.0324	0.282789	43979.4	0.936568	0.0318555	0.0324001	0.325512	0.487433	cond	non_wgtsnp
1	rs115599237	199587291	T	0.9068	0.0312	0.0323	0.334072	44209.8	0.936494	0.0283206	0.0323	0.380595	0.419537	cond	non_wgtsnp
1	rs16845212	199587522	C	0.8441	0.0328	0.0264	0.21408	42500.8	0.890071	0.0358191	0.0264002	0.174853	0.757327	cond	non_wgtsnp
1	rs11803267	199587560	C	0.8438	0.0297	0.0264	0.260589	42434.5	0.889907	0.0326804	0.0264001	0.215756	0.666037	cond	non_wgtsnp
1	rs16845219	199587870	C	0.8438	0.0298	0.0264	0.258987	42434.5	0.889892	0.032787	0.0264001	0.214263	0.669053	cond	non_wgtsnp
1	rs4612653	199588458	C	0.5881	-0.0091	0.0197	0.644132	41465.1	0.613554	-0.00782117	0.0196998	0.691355	0.160299	cond	non_wgtsnp
1	rs16845224	199588666	G	0.9359	0.0193	0.0397	0.626864	41227.7	0.961985	0.0318448	0.0396996	0.42247	0.374204	cond	non_wgtsnp
1	rs4292982	199589075	A	0.5998	-0.0142	0.0198	0.473268	41423	0.627607	-0.0117777	0.0197999	0.551952	0.258099	cond	non_wgtsnp
1	rs144468068	199589570	G	0.9834	0.0951	0.0736	0.196316	44080.8	0.988264	0.100633	0.0736006	0.171535	0.765647	cond	non_wgtsnp
1	rs4915365	199589587	A	0.8456	0.0359	0.0265	0.175508	42514.5	0.891259	0.0390115	0.0265003	0.140989	0.850815	cond	non_wgtsnp
1	rs6692986	199589734	G	0.8456	0.0358	0.0265	0.176714	42514.6	0.891259	0.0389115	0.0265003	0.142011	0.847678	cond	non_wgtsnp
1	rs6693206	199589986	G	0.9359	0.0188	0.0397	0.63582	41227.8	0.96197	0.0314092	0.0396996	0.428844	0.367701	cond	non_wgtsnp
1	rs6695719	199590048	G	0.8456	0.0358	0.0265	0.176714	42514.6	0.891259	0.0389115	0.0265003	0.142011	0.847678	cond	non_wgtsnp
1	rs17838234	199590070	T	0.8456	0.0358	0.0265	0.176714	42514.6	0.891259	0.0389115	0.0265003	0.142011	0.847678	cond	non_wgtsnp
1	rs71633866	199590092	A	0.8333	-0.0248	0.0259	0.3383	41832.6	0.88138	-0.0260207	0.0259	0.315059	0.501608	cond	non_wgtsnp
1	rs16845234	199590176	G	0.8456	0.0361	0.0265	0.173115	42514.5	0.891274	0.0391996	0.0265003	0.139083	0.856726	cond	non_wgtsnp
1	rs17651467	199590414	C	0.9087	0.0454	0.0327	0.165022	43939.4	0.937741	0.0424622	0.0327003	0.194107	0.711959	cond	non_wgtsnp
1	rs115130821	199590809	T	0.9087	0.0454	0.0327	0.165022	43939.4	0.937741	0.0424622	0.0327003	0.194107	0.711959	cond	non_wgtsnp
1	rs12730081	199590921	T	0.8334	-0.0244	0.0259	0.346149	41852.7	0.88141	-0.0256635	0.0259	0.32175	0.492481	cond	non_wgtsnp
1	rs17651491	199590931	C	0.9087	0.0454	0.0327	0.165022	43939.4	0.937741	0.0424622	0.0327003	0.194107	0.711959	cond	non_wgtsnp
1	rs16845240	199591067	C	0.9357	0.0192	0.0397	0.62865	41108.3	0.961837	0.0316631	0.0396996	0.425122	0.371486	cond	non_wgtsnp
1	rs11805003	199591297	C	0.8456	0.0358	0.0265	0.176714	42514.6	0.891259	0.0389115	0.0265003	0.142011	0.847678	cond	non_wgtsnp
1	rs59648500	199591302	C	0.8458	0.0392	0.0265	0.139075	42559.3	0.891393	0.0423471	0.0265004	0.110047	0.958422	cond	non_wgtsnp
1	rs17697112	199591369	G	0.9086	0.0457	0.0327	0.162247	43896.1	0.937712	0.0427777	0.0327004	0.190814	0.71939	cond	non_wgtsnp
1	rs16845246	199592075	A	0.8456	0.0358	0.0265	0.176714	42514.6	0.891259	0.0389115	0.0265003	0.142011	0.847678	cond	non_wgtsnp
1	rs61819608	199592188	A	0.6235	-0.0063	0.02	0.752762	41514.3	0.658343	-0.0038911	0.0199998	0.84574	0.0727631	cond	non_wgtsnp
1	rs16845252	199592393	T	0.8458	0.0388	0.0265	0.143153	42559.3	0.891378	0.0419433	0.0265004	0.11348	0.945081	cond	non_wgtsnp
1	rs10919729	199592760	C	0.2817	-0.0062	0.0215	0.773062	41676.4	0.230525	-0.00691095	0.0214998	0.747875	0.126171	cond	non_wgtsnp
1	rs16845269	199593347	T	0.9358	0.0193	0.0397	0.626864	41167.9	0.961896	0.0316903	0.0396996	0.424724	0.371893	cond	non_wgtsnp
1	rs77778745	199593409	C	0.8458	0.039	0.0265	0.141102	42559.3	0.891393	0.0421471	0.0265004	0.111737	0.951803	cond	non_wgtsnp
1	rs79999205	199593438	T	0.8496	0.0472	0.0269	0.0793197	42156.2	0.89481	0.0503915	0.0269007	0.0610348	1.21442	cond	non_wgtsnp
1	rs12725952	199593842	C	0.6821	0.0066	0.0206	0.748674	42363	0.729039	0.00651245	0.0205998	0.751895	0.123843	cond	non_wgtsnp
1	rs16845278	199593877	T	0.8458	0.039	0.0265	0.141102	42559.3	0.891393	0.0421471	0.0265004	0.111737	0.951803	cond	non_wgtsnp
1	rs77295154	199594057	T	0.8458	0.039	0.0265	0.141102	42559.3	0.891393	0.0421471	0.0265004	0.111737	0.951803	cond	non_wgtsnp
1	rs147198392	199594111	T	0.975	-0.054	0.0571	0.344297	49049.5	0.98354	-0.0415254	0.0570999	0.467079	0.33061	cond	non_wgtsnp
1	rs147443193	199594345	C	0.8458	0.039	0.0265	0.141102	42559.3	0.891393	0.0421471	0.0265004	0.111737	0.951803	cond	non_wgtsnp
1	rs76541501	199594630	T	0.8458	0.039	0.0265	0.141102	42559.3	0.891393	0.0421471	0.0265004	0.111737	0.951803	cond	non_wgtsnp
1	rs77973001	199594884	A	0.8458	0.0367	0.0265	0.166081	42559.5	0.891467	0.0397985	0.0265003	0.133145	0.875675	cond	non_wgtsnp
1	rs16845284	199594988	C	0.8456	0.0358	0.0265	0.176714	42514.6	0.891304	0.0389076	0.0265003	0.142051	0.847556	cond	non_wgtsnp
1	rs55753083	199595482	C	0.8456	0.0359	0.0265	0.175508	42514.5	0.891259	0.0390115	0.0265003	0.140989	0.850815	cond	non_wgtsnp
1	rs144245965	199595571	A	0.9813	-0.0432	0.0697	0.53539	43726.8	0.989052	-0.0472669	0.0696995	0.497675	0.303054	cond	non_wgtsnp
1	rs11810892	199595682	G	0.8456	0.0359	0.0265	0.175508	42514.5	0.891259	0.0390115	0.0265003	0.140989	0.850815	cond	non_wgtsnp
1	rs113196491	199595711	G	0.8459	0.0394	0.0265	0.13707	42581.8	0.891393	0.0425479	0.0265004	0.108371	0.965087	cond	non_wgtsnp
1	rs10919730	199595791	T	0.6821	0.0068	0.0206	0.741327	42362.9	0.729024	0.00669908	0.0205998	0.745029	0.127827	cond	non_wgtsnp
1	rs16845290	199595938	A	0.8458	0.039	0.0265	0.141102	42559.3	0.891393	0.0421471	0.0265004	0.111737	0.951803	cond	non_wgtsnp
1	rs116687310	199596269	C	0.9087	0.0454	0.0327	0.165022	43939.4	0.937741	0.0424622	0.0327003	0.194107	0.711959	cond	non_wgtsnp
1	rs12401956	199596390	T	0.8458	0.039	0.0265	0.141102	42559.3	0.891393	0.0421471	0.0265004	0.111737	0.951803	cond	non_wgtsnp
1	rs4129631	199596468	G	0.8335	-0.0239	0.0259	0.356122	41872.8	0.881559	-0.0251842	0.0259	0.33087	0.480343	cond	non_wgtsnp
1	rs7551198	199596645	G	0.8458	0.039	0.0265	0.141102	42559.3	0.891393	0.0421471	0.0265004	0.111737	0.951803	cond	non_wgtsnp
1	rs17651774	199596954	T	0.9086	0.0431	0.0327	0.187489	43896.3	0.937727	0.0401834	0.0327003	0.219132	0.659294	cond	non_wgtsnp
1	rs7531229	199597112	A	0.8458	0.0389	0.0265	0.142125	42559.3	0.891393	0.0420471	0.0265004	0.112589	0.948504	cond	non_wgtsnp
1	rs12562539	199597458	T	0.8336	-0.0234	0.0259	0.366274	41893	0.881663	-0.0247054	0.0258999	0.340145	0.468336	cond	non_wgtsnp
1	rs4387208	199597462	C	0.846	0.0409	0.0265	0.122735	42604.3	0.891497	0.0440072	0.0265004	0.0967893	1.01417	cond	non_wgtsnp
1	rs17697377	199597783	G	0.9087	0.0453	0.0327	0.165954	43939.4	0.937741	0.0423622	0.0327003	0.195159	0.709611	cond	non_wgtsnp
1	rs34214807	199597872	G	0.9358	0.0187	0.0397	0.637617	41167.9	0.961896	0.0310903	0.0396996	0.433546	0.362965	cond	non_wgtsnp
1	rs6666615	199597907	T	0.8333	-0.0245	0.0259	0.344176	41832.6	0.881306	-0.0258357	0.0259	0.318513	0.496873	cond	non_wgtsnp
1	rs12401318	199598078	G	0.8462	0.0395	0.0266	0.137554	42329.7	0.89169	0.0427162	0.0266004	0.108307	0.965343	cond	non_wgtsnp
1	rs12402636	199598182	T	0.9357	0.0187	0.0397	0.637617	41108.3	0.961837	0.0311631	0.0396996	0.432469	0.364045	cond	non_wgtsnp
1	rs74135796	199598535	G	0.8462	0.0399	0.0266	0.133614	42329.6	0.89169	0.0431162	0.0266004	0.105042	0.978637	cond	non_wgtsnp
1	rs4290087	199598783	G	0.8459	0.0361	0.0265	0.173115	42582.2	0.891541	0.0392706	0.0265003	0.138368	0.858964	cond	non_wgtsnp
1	rs115948597	199598866	T	0.9091	0.0457	0.0328	0.163531	43844.7	0.938024	0.0428633	0.0328004	0.191282	0.718326	cond	non_wgtsnp
1	rs12402718	199598882	T	0.8462	0.0395	0.0266	0.137554	42329.7	0.89169	0.0427162	0.0266004	0.108307	0.965343	cond	non_wgtsnp
1	rs16845304	199599386	G	0.8462	0.0397	0.0266	0.135573	42329.7	0.891705	0.0428986	0.0266004	0.106809	0.971392	cond	non_wgtsnp
1	rs74135797	199599403	G	0.9358	0.0189	0.0397	0.634024	41167.9	0.961926	0.0312368	0.0396996	0.431382	0.365138	cond	non_wgtsnp
1	rs74135798	199599440	T	0.8462	0.0402	0.0266	0.130718	42329.6	0.891645	0.0434044	0.0266004	0.102739	0.988265	cond	non_wgtsnp
1	rs4244142	199599676	G	0.8459	0.0359	0.0265	0.175508	42582.2	0.891556	0.0390796	0.0265003	0.140297	0.852952	cond	non_wgtsnp
1	rs4915366	199599931	T	0.8462	0.0396	0.0266	0.136561	42329.7	0.89166	0.0428186	0.0266004	0.107463	0.968741	cond	non_wgtsnp
1	rs12402044	199600260	G	0.8462	0.0402	0.0266	0.130718	42329.6	0.891705	0.0434095	0.0266004	0.102698	0.988438	cond	non_wgtsnp
1	rs10753856	199600431	C	0.5958	-0.0152	0.0197	0.440367	41708.5	0.623106	-0.0125968	0.0196999	0.522539	0.281881	cond	non_wgtsnp
1	rs12403438	199600630	T	0.8462	0.0398	0.0266	0.134591	42329.7	0.891705	0.0430095	0.0266004	0.105905	0.975084	cond	non_wgtsnp
1	rs10919731	199600636	A	0.6224	-0.0086	0.02	0.667196	41466.5	0.656887	-0.00602327	0.0199998	0.763288	0.117312	cond	non_wgtsnp
1	rs4622089	199600936	T	0.8462	0.0403	0.0266	0.129763	42329.6	0.891705	0.0435095	0.0266004	0.101908	0.991792	cond	non_wgtsnp
1	rs114196935	199601253	G	0.9091	0.0462	0.0328	0.158972	43844.7	0.938024	0.0433464	0.0328004	0.186328	0.729722	cond	non_wgtsnp
1	rs4915367	199601575	G	0.8462	0.04	0.0266	0.132643	42329.6	0.89166	0.0432034	0.0266004	0.104341	0.981545	cond	non_wgtsnp
1	rs4915368	199601582	A	0.8462	0.04	0.0266	0.132643	42329.6	0.89166	0.0432034	0.0266004	0.104341	0.981545	cond	non_wgtsnp
1	rs4915369	199601691	G	0.8462	0.0391	0.0266	0.141582	42329.7	0.891616	0.0423334	0.0266004	0.111506	0.952702	cond	non_wgtsnp
1	rs115357667	199601868	A	0.8559	0.033	0.0274	0.228443	42097.6	0.900098	0.0356734	0.0274001	0.192937	0.714584	cond	non_wgtsnp
1	rs114530641	199601872	C	0.8557	0.0359	0.0274	0.190122	42048.8	0.89992	0.0385841	0.0274002	0.159082	0.798379	cond	non_wgtsnp
1	rs116426232	199601873	A	0.856	0.0342	0.0274	0.211967	42121.8	0.900247	0.0368026	0.0274002	0.179222	0.746609	cond	non_wgtsnp
1	rs7524980	199602126	G	0.8465	0.0378	0.0266	0.155301	42397.6	0.891824	0.0409848	0.0266003	0.123375	0.908773	cond	non_wgtsnp
1	rs7547151	199602192	A	0.8464	0.0379	0.0266	0.154212	42375	0.891824	0.0410892	0.0266003	0.122422	0.912141	cond	non_wgtsnp
1	rs7536838	199602286	T	0.8465	0.0376	0.0266	0.157499	42397.6	0.891838	0.0407938	0.0266003	0.125132	0.902632	cond	non_wgtsnp
1	rs4915179	199602487	C	0.8465	0.0376	0.0266	0.157499	42397.6	0.891868	0.0407961	0.0266003	0.125111	0.902705	cond	non_wgtsnp
1	rs4915370	199602511	A	0.9363	0.0189	0.0398	0.634877	41260.8	0.962134	0.0314069	0.0397996	0.430039	0.366492	cond	non_wgtsnp
1	rs4915371	199602530	G	0.9361	0.0178	0.0397	0.653891	41348	0.961985	0.030162	0.0396996	0.447401	0.349303	cond	non_wgtsnp
1	rs143208035	199602810	C	0.909	0.0428	0.0327	0.190579	44069.9	0.938068	0.0399138	0.0327003	0.222239	0.65318	cond	non_wgtsnp
1	rs7550734	199603674	A	0.8465	0.0372	0.0266	0.161964	42397.6	0.891838	0.0403676	0.0266003	0.129125	0.88899	cond	non_wgtsnp
1	rs7540475	199603770	T	0.8461	0.0336	0.0265	0.204825	42627.7	0.891705	0.0367249	0.0265002	0.165797	0.780423	cond	non_wgtsnp
1	rs7540488	199603802	T	0.6802	0.0064	0.0205	0.754892	42641.9	0.727138	0.00593262	0.0204998	0.772276	0.112227	cond	non_wgtsnp
1	rs7550922	199603819	A	0.8464	0.0377	0.0266	0.156397	42375	0.891764	0.0408468	0.0266003	0.124642	0.904336	cond	non_wgtsnp
1	rs7550934	199603872	A	0.936	0.0195	0.0397	0.623296	41287.7	0.961837	0.0318224	0.0396996	0.422797	0.373868	cond	non_wgtsnp
1	rs7528793	199603875	G	0.8465	0.0374	0.0266	0.15972	42397.6	0.891779	0.0405567	0.0266003	0.127341	0.895032	cond	non_wgtsnp
1	rs7543072	199604116	T	0.8464	0.0378	0.0266	0.155301	42375	0.891705	0.0409579	0.0266003	0.123621	0.907908	cond	non_wgtsnp
1	rs7531155	199604176	C	0.8464	0.038	0.0266	0.153127	42375	0.89169	0.0411693	0.0266003	0.121694	0.914731	cond	non_wgtsnp
1	rs4593858	199604698	T	0.8464	0.0376	0.0266	0.157499	42375	0.891824	0.0407201	0.0266003	0.125816	0.900264	cond	non_wgtsnp
1	rs4427434	199604835	C	0.8459	0.035	0.0265	0.186583	42582.3	0.891482	0.0380295	0.0265002	0.15127	0.820247	cond	non_wgtsnp
1	rs4511150	199604838	A	0.8465	0.0389	0.0266	0.14363	42397.5	0.891764	0.0420272	0.0266004	0.114119	0.942642	cond	non_wgtsnp
1	rs4638155	199604997	G	0.8464	0.0374	0.0266	0.15972	42375	0.89169	0.0405284	0.0266003	0.127607	0.894126	cond	non_wgtsnp
1	rs143475678	199605266	A	0.9089	0.0424	0.0327	0.194756	44026.4	0.937845	0.0395318	0.0327003	0.226696	0.644556	cond	non_wgtsnp
1	rs4275479	199605345	A	0.6803	0.006	0.0205	0.769765	42649	0.727167	0.005664	0.0204998	0.782321	0.106615	cond	non_wgtsnp
1	rs58397069	199606120	A	0.9364	0.021	0.0399	0.598669	41114.3	0.962178	0.0335186	0.0398996	0.400868	0.396999	cond	non_wgtsnp
1	rs56323550	199606163	A	0.8464	0.038	0.0266	0.153127	42375	0.891631	0.0411704	0.0266003	0.121685	0.914763	cond	non_wgtsnp
1	rs55771456	199606283	T	0.9362	0.0198	0.0398	0.618845	41200.5	0.962074	0.03203	0.0397996	0.420946	0.375774	cond	non_wgtsnp
1	rs61670253	199606302	C	0.8462	0.0348	0.0265	0.189113	42650.3	0.891556	0.0379293	0.0265002	0.152349	0.81716	cond	non_wgtsnp
1	rs56101889	199606740	A	0.8464	0.0379	0.0266	0.154212	42375	0.891631	0.0410651	0.0266003	0.122641	0.911364	cond	non_wgtsnp
1	rs6669220	199607109	G	0.8308	0.0171	0.0259	0.509105	41339	0.879761	0.0150271	0.0258998	0.56178	0.250434	cond	non_wgtsnp
1	rs4301659	199608286	A	0.8465	0.038	0.0266	0.153127	42397.6	0.89169	0.0411707	0.0266003	0.121683	0.91477	cond	non_wgtsnp
1	rs74760833	199608949	C	0.8343	-0.0254	0.0259	0.326743	42034.5	0.882361	-0.0272581	0.0259	0.292599	0.533727	cond	non_wgtsnp
1	rs4363448	199608994	T	0.932	0.0467	0.0373	0.210566	44208.1	0.954721	0.045343	0.0373002	0.224129	0.649502	cond	non_wgtsnp
1	rs75051897	199609944	A	0.8874	0.0348	0.0303	0.250756	42491.7	0.925189	0.0369375	0.0303001	0.222823	0.65204	cond	non_wgtsnp
1	rs4369252	199610237	T	0.8874	0.0352	0.0303	0.245351	42491.6	0.925204	0.0373855	0.0303001	0.217263	0.663014	cond	non_wgtsnp
1	rs4375299	199610677	T	0.9359	0.0368	0.038	0.332834	44998.3	0.956608	0.0354988	0.038	0.350211	0.45567	cond	non_wgtsnp
1	rs4351677	199610933	C	0.9358	0.0383	0.038	0.313505	44932.9	0.956593	0.03698	0.038	0.330475	0.480861	cond	non_wgtsnp
1	rs4431873	199611059	A	0.3028	-0.0172	0.021	0.412759	41869.9	0.254427	-0.0182621	0.0209999	0.384503	0.4151	cond	non_wgtsnp
1	rs4604723	199611305	A	0.3028	-0.017	0.021	0.418214	41869.9	0.254382	-0.0180742	0.0209999	0.389416	0.409586	cond	non_wgtsnp
1	rs143198158	199611444	T	0.9358	0.0383	0.038	0.313505	44932.9	0.956593	0.03698	0.038	0.330475	0.480861	cond	non_wgtsnp
1	rs10919733	199611473	T	0.3029	-0.0175	0.021	0.404657	41862	0.254442	-0.0185923	0.0209999	0.375968	0.424849	cond	non_wgtsnp
1	rs142529565	199612303	G	0.9358	0.0395	0.038	0.298584	44932.9	0.956578	0.0381955	0.038	0.314827	0.501928	cond	non_wgtsnp
1	rs6427778	199612515	A	0.8867	0.0339	0.0302	0.261643	42542.9	0.924758	0.0362152	0.0302001	0.23046	0.637404	cond	non_wgtsnp
1	rs7554701	199613088	T	0.8873	0.0373	0.0303	0.218314	42458.5	0.9251	0.039548	0.0303002	0.191823	0.717099	cond	non_wgtsnp
1	rs116348948	199614143	A	0.9358	0.0344	0.038	0.365326	44933.1	0.956548	0.0331384	0.0379999	0.383174	0.416604	cond	non_wgtsnp
1	rs6427779	199614155	G	0.8866	0.0354	0.0302	0.241123	42510	0.924698	0.0376097	0.0302001	0.213004	0.671612	cond	non_wgtsnp
1	rs4915372	199614749	T	0.9521	0.0245	0.0462	0.595902	40045.7	0.973246	0.0321249	0.0461996	0.486835	0.312618	cond	non_wgtsnp
1	rs10753857	199614830	C	0.5754	-0.0168	0.0195	0.388942	41959.8	0.597183	-0.0142813	0.0194999	0.46394	0.333538	cond	non_wgtsnp
1	rs4915373	199614944	A	0.8877	0.0401	0.0303	0.185692	42590.3	0.925471	0.042353	0.0303003	0.16218	0.790003	cond	non_wgtsnp
1	rs4915374	199614955	G	0.9516	0.0361	0.0461	0.43358	39824.7	0.972993	0.043451	0.0460998	0.345915	0.461031	cond	non_wgtsnp
1	rs4915375	199614956	G	0.9533	0.0305	0.0467	0.513689	40149.1	0.97378	0.038116	0.0466997	0.414389	0.382592	cond	non_wgtsnp
1	rs6679205	199615681	G	0.8863	0.0306	0.0301	0.309338	42694.9	0.924431	0.0328906	0.0301	0.27452	0.561426	cond	non_wgtsnp
1	rs6679047	199615698	C	0.952	0.0248	0.0462	0.591408	39966.5	0.973231	0.0324547	0.0461996	0.482375	0.316615	cond	non_wgtsnp
1	rs16845322	199615972	A	0.8872	0.0371	0.0302	0.219268	42707.1	0.92504	0.0393621	0.0302002	0.192448	0.715687	cond	non_wgtsnp
1	rs116226029	199616322	C	0.9357	0.0374	0.038	0.325012	44867.9	0.956563	0.0359708	0.038	0.343842	0.463641	cond	non_wgtsnp
1	rs143245180	199616410	T	0.9792	0.1055	0.0685	0.123525	40786.8	0.987046	0.0957135	0.0685012	0.162337	0.789582	cond	non_wgtsnp
1	rs4915181	199616636	T	0.9498	0.0232	0.0452	0.607759	40017.1	0.971923	0.0305052	0.0451996	0.499739	0.301257	cond	non_wgtsnp
1	rs190227828	199617076	G	0.9792	0.1022	0.0685	0.135707	40786.9	0.987046	0.0924135	0.068501	0.177311	0.751264	cond	non_wgtsnp
1	rs115509265	199617168	G	0.9749	0.0218	0.0595	0.714077	44997.7	0.98308	0.0359842	0.0594994	0.545324	0.263345	cond	non_wgtsnp
1	rs116073771	199617583	C	0.9358	0.0389	0.038	0.305984	44932.9	0.956652	0.0375531	0.038	0.323036	0.490749	cond	non_wgtsnp
1	rs146478175	199617779	A	0.9352	0.032	0.0379	0.398487	44781.1	0.9564	0.0308284	0.0378999	0.415978	0.38093	cond	non_wgtsnp
1	rs149734286	199617866	T	0.9626	-0.0143	0.0469	0.760439	49226	0.972726	-0.00172353	0.0468996	0.970685	0.0129217	cond	non_wgtsnp
1	rs7553967	199618237	T	0.8867	0.0337	0.0302	0.264467	42542.9	0.924728	0.035984	0.0302001	0.23345	0.631806	cond	non_wgtsnp
1	rs147913285	199618304	A	0.9791	0.1	0.0684	0.143744	40714.8	0.987046	0.0902364	0.068401	0.187093	0.727942	cond	non_wgtsnp
1	rs4537593	199618478	G	0.9504	0.0304	0.0455	0.504049	39943.4	0.972176	0.0377088	0.0454997	0.407235	0.390155	cond	non_wgtsnp
1	rs7545206	199619081	G	0.8878	0.0329	0.0304	0.279147	42344.1	0.925634	0.0351126	0.0304001	0.248083	0.605403	cond	non_wgtsnp
1	rs183337811	199621417	A	0.9359	0.0385	0.038	0.310985	44998.2	0.956608	0.037187	0.038	0.327775	0.484424	cond	non_wgtsnp
1	rs147879378	199622202	A	0.9358	0.0378	0.038	0.319864	44932.9	0.956593	0.03648	0.038	0.337055	0.472299	cond	non_wgtsnp
1	rs12049061	199622293	C	0.5734	-0.0189	0.0195	0.33243	41908.6	0.594628	-0.0161883	0.0195	0.406444	0.390999	cond	non_wgtsnp
1	rs116628230	199622440	A	0.8868	0.0323	0.0302	0.284828	42575.8	0.924743	0.0345899	0.0302001	0.25206	0.598496	cond	non_wgtsnp
1	rs140971452	199622635	C	0.9358	0.0389	0.038	0.305984	44932.9	0.956578	0.0375837	0.038	0.322641	0.49128	cond	non_wgtsnp
1	rs7555146	199622667	C	0.8363	-0.0235	0.0261	0.367916	41798.5	0.884218	-0.0250128	0.0260999	0.337888	0.471227	cond	non_wgtsnp
1	rs4915376	199622884	A	0.8868	0.0337	0.0302	0.264467	42575.7	0.924743	0.036011	0.0302001	0.233099	0.63246	cond	non_wgtsnp
1	rs4915182	199623013	G	0.8868	0.0325	0.0302	0.281856	42575.8	0.924743	0.034811	0.0302001	0.249041	0.603729	cond	non_wgtsnp
1	rs7512900	199623216	C	0.8872	0.0373	0.0302	0.216794	42707.1	0.924996	0.0395468	0.0302002	0.190369	0.720404	cond	non_wgtsnp
1	rs35857067	199624040	A	0.8356	-0.0241	0.0261	0.355814	41655.3	0.883727	-0.0256371	0.0261	0.325968	0.486825	cond	non_wgtsnp
1	rs114677827	199624041	T	0.9359	0.0391	0.038	0.303504	44998.2	0.956593	0.0379087	0.038	0.318475	0.496925	cond	non_wgtsnp
1	rs16845327	199624270	C	0.8867	0.0373	0.0302	0.216794	42542.6	0.92458	0.0395624	0.0302002	0.190194	0.720803	cond	non_wgtsnp
1	rs16845330	199624519	C	0.952	0.0263	0.0462	0.569177	39966.4	0.973186	0.033739	0.0461996	0.465215	0.332346	cond	non_wgtsnp
1	rs16845332	199624856	T	0.8891	0.0417	0.0304	0.170154	42777.1	0.9266	0.0440954	0.0304003	0.146922	0.832913	cond	non_wgtsnp
1	rs147231269	199625173	G	0.9812	0.1351	0.0724	0.0620383	40311.7	0.988368	0.124047	0.0724022	0.0866577	1.06219	cond	non_wgtsnp
1	rs34498446	199625514	G	0.8351	-0.0241	0.026	0.353966	41874.1	0.883297	-0.0256235	0.026	0.324368	0.488962	cond	non_wgtsnp
1	rs17652179	199625561	C	0.9378	0.0446	0.0385	0.246684	45084.2	0.958034	0.0434273	0.0385001	0.25933	0.586147	cond	non_wgtsnp
1	rs17697755	199625921	G	0.9378	0.0444	0.0385	0.248809	45084.2	0.958049	0.0432112	0.0385001	0.261707	0.582185	cond	non_wgtsnp
1	rs78222872	199627261	G	0.9512	0.0222	0.0457	0.627125	40210	0.972547	0.029784	0.0456996	0.514572	0.288554	cond	non_wgtsnp
1	rs35982662	199627505	C	0.835	-0.0252	0.026	0.33243	41853.7	0.883208	-0.0267187	0.026	0.304117	0.516959	cond	non_wgtsnp
1	rs4915377	199627896	C	0.8897	0.0367	0.0305	0.228868	42699.9	0.926927	0.0392161	0.0305002	0.198525	0.702185	cond	non_wgtsnp
1	rs4553228	199628071	T	0.835	-0.025	0.026	0.336281	41853.7	0.883178	-0.0265651	0.026	0.306906	0.512995	cond	non_wgtsnp
1	rs4622090	199628367	G	0.8893	0.0338	0.0304	0.266206	42845.4	0.926704	0.0362623	0.0304001	0.232934	0.632767	cond	non_wgtsnp
1	rs4300250	199628473	C	0.8346	-0.0241	0.026	0.353966	41772.5	0.88297	-0.0256409	0.026	0.324041	0.4894	cond	non_wgtsnp
1	rs4623735	199629438	G	0.8893	0.033	0.0304	0.277689	42845.5	0.926704	0.0354982	0.0304001	0.242927	0.614524	cond	non_wgtsnp
1	rs12729823	199629845	G	0.835	-0.0262	0.026	0.313602	41853.6	0.883208	-0.0277531	0.026	0.285779	0.54397	cond	non_wgtsnp
1	rs4309008	199630119	C	0.8893	0.033	0.0304	0.277689	42845.5	0.926719	0.0355106	0.0304001	0.242762	0.614819	cond	non_wgtsnp
1	rs79838145	199630263	G	0.9765	-0.0358	0.064	0.575906	41472.2	0.986422	-0.0319821	0.0639995	0.617269	0.209526	cond	non_wgtsnp
1	rs4424540	199630357	A	0.8897	0.0357	0.0305	0.241803	42700	0.926942	0.0383006	0.0305001	0.209205	0.679428	cond	non_wgtsnp
1	rs75823344	199630521	A	0.8896	0.0352	0.0305	0.24846	42666.1	0.926897	0.0377839	0.0305001	0.215415	0.666724	cond	non_wgtsnp
1	rs7543872	199631096	A	0.8893	0.0335	0.0304	0.270473	42845.5	0.926748	0.0360139	0.0304001	0.236151	0.62681	cond	non_wgtsnp
1	rs9287103	199631347	G	0.8893	0.0331	0.0304	0.276235	42845.5	0.926704	0.0355982	0.0304001	0.241602	0.616899	cond	non_wgtsnp
1	rs16845364	199631380	G	0.835	-0.0259	0.026	0.319175	41853.6	0.883297	-0.0274335	0.026	0.291364	0.535564	cond	non_wgtsnp
1	rs10158858	199631519	A	0.9373	0.038	0.0384	0.322378	44982.3	0.957855	0.036914	0.0384	0.3364	0.473144	cond	non_wgtsnp
1	rs9287104	199631525	G	0.8893	0.0336	0.0304	0.269046	42845.5	0.926734	0.0360799	0.0304001	0.235293	0.628391	cond	non_wgtsnp
1	rs34854749	199631721	T	0.835	-0.0258	0.026	0.321047	41853.6	0.883312	-0.0273454	0.026	0.292916	0.533257	cond	non_wgtsnp
1	rs16845370	199631829	T	0.9375	0.0425	0.0385	0.269638	44882.3	0.957945	0.0413772	0.0385001	0.282495	0.548989	cond	non_wgtsnp
1	rs10159025	199632756	A	0.8897	0.0363	0.0305	0.233982	42699.9	0.926956	0.038841	0.0305001	0.202852	0.692821	cond	non_wgtsnp
1	rs9287105	199633383	T	0.8897	0.0366	0.0305	0.230139	42699.9	0.926942	0.0391502	0.0305002	0.19928	0.700536	cond	non_wgtsnp
1	rs78474726	199633582	G	0.9512	0.0228	0.0457	0.617846	40210	0.972577	0.030411	0.0456996	0.50576	0.296056	cond	non_wgtsnp
1	rs17652603	199633712	T	0.9378	0.0456	0.0385	0.236249	45084.2	0.958049	0.0444112	0.0385002	0.248692	0.604338	cond	non_wgtsnp
1	rs16845381	199634036	T	0.8897	0.037	0.0305	0.225086	42699.9	0.926971	0.0395317	0.0305002	0.194936	0.710108	cond	non_wgtsnp
1	rs16845384	199634402	T	0.8346	-0.0236	0.026	0.364041	41772.6	0.883044	-0.0252041	0.0259999	0.33235	0.478404	cond	non_wgtsnp
1	rs10919736	199634598	G	0.7264	-0.0003	0.0215	0.988867	42431.8	0.778433	-0.00113919	0.0214997	0.957743	0.018751	cond	non_wgtsnp
1	rs16845389	199635121	T	0.9523	0.023	0.0463	0.619358	40031.7	0.973275	0.0306463	0.0462996	0.508026	0.294114	cond	non_wgtsnp
1	rs7529572	199635416	T	0.8897	0.0366	0.0305	0.230139	42699.9	0.926956	0.0391626	0.0305002	0.199138	0.700846	cond	non_wgtsnp
1	rs77754510	199636268	G	0.8897	0.0362	0.0305	0.235273	42699.9	0.926956	0.0387626	0.0305001	0.203765	0.69087	cond	non_wgtsnp
1	rs76991978	199636319	A	0.8352	-0.0275	0.026	0.290196	41894.3	0.883416	-0.0290772	0.026	0.263417	0.579356	cond	non_wgtsnp
1	rs9943087	199636467	C	0.8894	0.0339	0.0305	0.266364	42598.6	0.926808	0.0364429	0.0305001	0.232148	0.634235	cond	non_wgtsnp
1	rs16830028	199636755	T	0.8897	0.0373	0.0305	0.221348	42699.8	0.926956	0.0398626	0.0305002	0.191225	0.718455	cond	non_wgtsnp
1	rs74545525	199636788	T	0.8897	0.037	0.0305	0.225086	42699.9	0.926956	0.0395626	0.0305002	0.194588	0.710884	cond	non_wgtsnp
1	rs16845393	199636944	T	0.8894	0.038	0.0305	0.212801	42598.3	0.926823	0.0406494	0.0305002	0.182611	0.738473	cond	non_wgtsnp
1	rs16845394	199636989	C	0.8894	0.0344	0.0304	0.257811	42879.3	0.926748	0.036922	0.0304001	0.224543	0.6487	cond	non_wgtsnp
1	rs12739082	199636993	C	0.8353	-0.0272	0.026	0.29549	41914.7	0.883549	-0.0287621	0.026	0.268626	0.570852	cond	non_wgtsnp
1	rs115455287	199638574	C	0.9378	0.0456	0.0385	0.236249	45084.2	0.957974	0.0445767	0.0385002	0.246933	0.607421	cond	non_wgtsnp
1	rs74479496	199638992	C	0.9524	0.0202	0.0463	0.66263	40111.6	0.973335	0.027858	0.0462995	0.54738	0.261711	cond	non_wgtsnp
1	rs12093137	199640268	T	0.3027	-0.017	0.021	0.418214	41877.7	0.254278	-0.0180116	0.0209999	0.39106	0.407757	cond	non_wgtsnp
1	rs114200825	199640469	C	0.9378	0.0455	0.0385	0.237278	45084.2	0.957989	0.044485	0.0385002	0.247906	0.605713	cond	non_wgtsnp
1	rs17652762	199640476	T	0.9378	0.0461	0.0385	0.23115	45084.1	0.958004	0.0451054	0.0385002	0.241372	0.617313	cond	non_wgtsnp
1	rs17652780	199640625	T	0.9378	0.0455	0.0385	0.237278	45084.2	0.957989	0.044485	0.0385002	0.247906	0.605713	cond	non_wgtsnp
1	rs16845397	199640697	G	0.9513	0.025	0.0457	0.584347	40288.3	0.972637	0.0326056	0.0456996	0.47555	0.322804	cond	non_wgtsnp
1	rs17652815	199640708	T	0.9563	0.0086	0.0452	0.849101	45656.9	0.971626	0.0117012	0.0451995	0.795728	0.0992354	cond	non_wgtsnp
1	rs116472821	199641841	G	0.9377	0.0457	0.0385	0.235222	45016.6	0.957974	0.0446289	0.0385002	0.24638	0.608395	cond	non_wgtsnp
1	rs74612699	199644090	C	0.8354	-0.0265	0.026	0.308093	41935.2	0.883683	-0.0280823	0.026	0.280104	0.552681	cond	non_wgtsnp
1	rs10919737	199644492	A	0.5721	-0.0191	0.0195	0.327339	41876.2	0.592667	-0.01614	0.0195	0.407846	0.389504	cond	non_wgtsnp
1	rs111665447	199646542	G	0.9523	0.0254	0.0462	0.582468	40205.1	0.973216	0.0331105	0.0461996	0.473569	0.324617	cond	non_wgtsnp
1	rs17274850	199646848	G	0.5742	-0.0183	0.0195	0.348007	41928.9	0.595401	-0.0154451	0.0195	0.428328	0.368224	cond	non_wgtsnp
1	rs962923	199646950	G	0.937	0.0375	0.0383	0.327525	45016.6	0.957662	0.0364184	0.0383	0.341669	0.466394	cond	non_wgtsnp
1	rs113076967	199647376	T	0.8353	-0.0254	0.026	0.328607	41914.8	0.883594	-0.0269524	0.026	0.299908	0.523012	cond	non_wgtsnp
1	rs111309457	199647436	G	0.9372	0.0402	0.0384	0.295157	44915.3	0.957766	0.0391503	0.0384	0.307948	0.511523	cond	non_wgtsnp
1	rs71633869	199647749	G	0.8352	-0.0251	0.026	0.334352	41894.4	0.883594	-0.0266818	0.026	0.304786	0.516005	cond	non_wgtsnp
1	rs140440889	199647820	G	0.9377	0.0324	0.0385	0.400035	45017.3	0.958123	0.0321045	0.0384999	0.404345	0.393248	cond	non_wgtsnp
1	rs17162612	199648363	A	0.9508	0.0307	0.0456	0.500791	40074.9	0.972102	0.0383828	0.0455997	0.399937	0.398008	cond	non_wgtsnp
1	rs10494801	199648565	C	0.9376	0.0296	0.0383	0.439614	45420.7	0.958049	0.0294206	0.0382998	0.442388	0.354197	cond	non_wgtsnp
1	rs2502112	199648710	C	0.7186	-0.0071	0.0213	0.738883	42490.2	0.77007	-0.00827417	0.0212998	0.697674	0.156347	cond	non_wgtsnp
1	rs113240068	199649501	C	0.9539	0.0246	0.0473	0.603005	39621.6	0.974211	0.0317081	0.0472996	0.502623	0.298758	cond	non_wgtsnp
1	rs147696861	199649713	C	0.955	0.0266	0.0479	0.578673	39534	0.974924	0.033622	0.0478996	0.482725	0.3163	cond	non_wgtsnp
1	rs113331768	199650059	T	0.9376	0.0276	0.0383	0.471139	45420.8	0.958034	0.0275575	0.0382998	0.47182	0.326224	cond	non_wgtsnp
1	rs34123014	199650225	T	0.7144	0.0174	0.0214	0.41617	41718.3	0.765138	0.0193115	0.0213999	0.36684	0.435523	cond	non_wgtsnp
1	rs2435230	199650385	A	0.7188	-0.0035	0.0213	0.86948	42508.7	0.770084	-0.00460347	0.0212998	0.828888	0.0815041	cond	non_wgtsnp
1	rs2502111	199650424	A	0.8237	-0.0186	0.0253	0.462231	41936.5	0.873656	-0.0208893	0.0252999	0.408993	0.388284	cond	non_wgtsnp
1	rs17162614	199651538	G	0.8921	0.0266	0.0308	0.387788	42689	0.928665	0.0293061	0.0307999	0.34135	0.4668	cond	non_wgtsnp
1	rs17162617	199651761	A	0.9377	0.0249	0.0383	0.515608	45489	0.958123	0.0248003	0.0382998	0.517288	0.286268	cond	non_wgtsnp
1	rs139602800	199652016	C	0.9386	0.0279	0.0386	0.469804	45397.4	0.958569	0.0276489	0.0385998	0.473808	0.324398	cond	non_wgtsnp
1	rs2502110	199654609	T	0.8233	-0.0201	0.0252	0.425092	42194.7	0.873121	-0.0224081	0.0251999	0.373889	0.427257	cond	non_wgtsnp
1	rs2435234	199654673	A	0.7603	-0.0106	0.0223	0.634547	43012.5	0.811679	-0.0131315	0.0222998	0.555955	0.25496	cond	non_wgtsnp
1	rs2362779	199656607	G	0.9382	0.0308	0.0385	0.423711	45357.4	0.95845	0.0304697	0.0384998	0.428696	0.367851	cond	non_wgtsnp
1	rs2362780	199656608	A	0.9381	0.0338	0.0385	0.379986	45288.8	0.958346	0.0334963	0.0384999	0.384281	0.415351	cond	non_wgtsnp
1	rs2502108	199657922	T	0.8233	-0.0218	0.0252	0.386995	42194.6	0.873269	-0.02398	0.0251999	0.341305	0.466857	cond	non_wgtsnp
1	rs2435233	199659661	C	0.8236	-0.0217	0.0253	0.391054	41917.6	0.873448	-0.0238348	0.0252999	0.346146	0.460741	cond	non_wgtsnp
1	rs17653369	199659779	A	0.9549	0.0267	0.0478	0.57645	39615.7	0.97485	0.0337506	0.0477996	0.480135	0.318637	cond	non_wgtsnp
1	rs185874871	199660505	T	0.9806	0.081	0.0725	0.263891	38983.2	0.989765	0.0817274	0.0725002	0.259628	0.585648	cond	non_wgtsnp
1	rs150607019	199660597	C	0.9378	0.0364	0.0384	0.343172	45319.8	0.957945	0.0358704	0.0384	0.350239	0.455635	cond	non_wgtsnp
1	rs150029706	199661038	C	0.9794	0.0312	0.0678	0.645389	42031.2	0.987314	0.0339827	0.0677994	0.616213	0.210269	cond	non_wgtsnp
1	rs2435228	199661849	C	0.8237	-0.0227	0.0253	0.369594	41936.3	0.873537	-0.0248122	0.0252999	0.32673	0.485811	cond	non_wgtsnp
1	rs2502161	199662507	T	0.8235	-0.0216	0.0253	0.393241	41899	0.873403	-0.0237342	0.0252999	0.348185	0.45819	cond	non_wgtsnp
1	rs10494802	199663441	G	0.8133	0.0297	0.0248	0.23108	41739.5	0.864148	0.0291664	0.0248001	0.239572	0.620564	cond	non_wgtsnp
1	rs138304710	199663876	T	0.9759	0.0386	0.0612	0.528224	44251.8	0.983808	0.0531124	0.0611996	0.385474	0.414005	cond	non_wgtsnp
1	rs17653519	199664554	C	0.9378	0.0373	0.0384	0.331372	45319.8	0.957945	0.0368553	0.0384	0.337169	0.472152	cond	non_wgtsnp
1	rs16845409	199664562	C	0.7158	0.0155	0.0215	0.470952	41453.6	0.766757	0.0175503	0.0214999	0.414329	0.382655	cond	non_wgtsnp
1	rs1429697	199664607	C	0.8235	-0.0222	0.0253	0.380231	41898.9	0.873373	-0.0243783	0.0252999	0.33526	0.474618	cond	non_wgtsnp
1	rs34752733	199664792	T	0.2395	0.0066	0.0223	0.767257	43037.3	0.188469	0.00925157	0.0222998	0.678235	0.16862	cond	non_wgtsnp
1	rs139507051	199665314	C	0.9823	0.0471	0.0702	0.502259	45495	0.987536	0.0510434	0.0701996	0.467154	0.33054	cond	non_wgtsnp
1	rs145007107	199665324	T	0.9379	0.0344	0.0384	0.370342	45388	0.958019	0.0338998	0.0383999	0.37734	0.423267	cond	non_wgtsnp
1	rs142166634	199665504	T	0.8924	0.0562	0.032	0.0790457	39642	0.932111	0.0530993	0.0320008	0.0970533	1.01299	cond	non_wgtsnp
1	rs2435229	199665735	T	0.8261	-0.0261	0.0254	0.304157	42058.1	0.875557	-0.0283821	0.0254	0.263821	0.578691	cond	non_wgtsnp
1	rs3012077	199666448	C	0.8236	-0.022	0.0253	0.384538	41917.6	0.873507	-0.024146	0.0252999	0.339887	0.468665	cond	non_wgtsnp
1	rs1896928	199668205	A	0.2393	0.0078	0.0223	0.726507	43061.9	0.188217	0.0104757	0.0222998	0.638523	0.194823	cond	non_wgtsnp
1	rs147544094	199669080	C	0.9378	0.0398	0.0384	0.299988	45319.6	0.95793	0.0392742	0.0384	0.306419	0.513684	cond	non_wgtsnp
1	rs1469497	199669967	T	0.8237	-0.0223	0.0253	0.378089	41936.3	0.873537	-0.0244032	0.0252999	0.334767	0.475257	cond	non_wgtsnp
1	rs35856142	199670147	T	0.2384	0.0078	0.0224	0.727679	42788.8	0.18737	0.0104389	0.0223998	0.641197	0.193009	cond	non_wgtsnp
1	rs2502158	199670344	T	0.8236	-0.0228	0.0253	0.36749	41917.6	0.873552	-0.0248949	0.0252999	0.32512	0.487956	cond	non_wgtsnp
1	rs141087005	199670562	G	0.9573	0.0286	0.049	0.55944	39718.2	0.976142	0.0364355	0.0489996	0.457125	0.339965	cond	non_wgtsnp
1	rs17653605	199671311	A	0.9377	0.0359	0.0384	0.349842	45251.9	0.95787	0.0354259	0.0383999	0.356242	0.448255	cond	non_wgtsnp
1	rs17699162	199671705	A	0.9366	0.0412	0.0381	0.279535	45222.6	0.957187	0.0409948	0.0381001	0.281938	0.549846	cond	non_wgtsnp
1	rs17653683	199672486	T	0.9577	0.0315	0.0494	0.5237	39430.6	0.976558	0.0393388	0.0493996	0.425836	0.370758	cond	non_wgtsnp
1	rs2435244	199672889	G	0.8117	-0.0096	0.0244	0.693993	42838.4	0.860538	-0.0134427	0.0243998	0.581676	0.235319	cond	non_wgtsnp
1	rs2435245	199673414	T	0.8114	-0.0077	0.0244	0.752326	42786.1	0.86033	-0.0115283	0.0243997	0.636588	0.196142	cond	non_wgtsnp
1	rs2435246	199673934	T	0.8112	-0.0083	0.0244	0.733733	42751.3	0.860197	-0.0121212	0.0243997	0.619347	0.208066	cond	non_wgtsnp
1	rs2435247	199674490	T	0.8116	-0.0081	0.0244	0.739914	42821	0.860509	-0.0119478	0.0243997	0.624368	0.204559	cond	non_wgtsnp
1	rs2435248	199674832	G	0.8115	-0.0075	0.0244	0.758556	42803.5	0.860553	-0.0113383	0.0243997	0.642155	0.19236	cond	non_wgtsnp
1	rs139183055	199675526	C	0.9689	-0.0392	0.0523	0.453543	47294.6	0.978846	-0.0286719	0.0522998	0.583539	0.23393	cond	non_wgtsnp
1	rs140579665	199676636	C	0.9794	-0.0498	0.069	0.470455	40581.6	0.988383	-0.0370572	0.0689996	0.591224	0.228248	cond	non_wgtsnp
1	rs142733438	199677853	T	0.9535	0.0105	0.0438	0.810543	45828.7	0.969651	0.01489	0.0437995	0.733888	0.13437	cond	non_wgtsnp
1	rs2502157	199678254	T	0.4772	0.0062	0.0193	0.748026	41947.8	0.472235	0.00428146	0.0192998	0.824439	0.0838415	cond	non_wgtsnp
1	rs145341730	199678332	A	0.9534	0.0092	0.0438	0.833632	45735.1	0.969606	0.0137077	0.0437995	0.754308	0.122451	cond	non_wgtsnp
1	rs17699358	199679378	A	0.6018	-0.001	0.0198	0.95972	41493.2	0.630548	0.00101483	0.0197998	0.959123	0.0181257	cond	non_wgtsnp
1	rs74230276	199679401	T	0.705	0.0138	0.0212	0.515083	41703.6	0.753818	0.0162533	0.0211999	0.443278	0.353324	cond	non_wgtsnp
1	rs2502156	199680311	C	0.5221	0.0031	0.0193	0.872391	41942.5	0.52928	0.00113522	0.0192998	0.953095	0.0208638	cond	non_wgtsnp
1	rs2435250	199680611	A	0.5222	0.0028	0.0193	0.88465	41943.3	0.52928	0.000844626	0.0192998	0.965093	0.0154308	cond	non_wgtsnp
1	rs2435252	199681454	T	0.4652	0.0084	0.0194	0.665022	41631.7	0.457217	0.00611173	0.0193998	0.752731	0.12336	cond	non_wgtsnp
1	rs143854561	199681455	G	0.9535	0.0129	0.0438	0.76836	45828.6	0.969591	0.0174527	0.0437996	0.690286	0.160971	cond	non_wgtsnp
1	rs2502154	199681769	C	0.8123	-0.0093	0.0244	0.703094	42943.6	0.861192	-0.0132391	0.0243998	0.587412	0.231057	cond	non_wgtsnp
1	rs2435253	199682008	G	0.7674	-0.0066	0.0223	0.767257	43915.5	0.816448	-0.00925401	0.0222998	0.678155	0.168671	cond	non_wgtsnp
1	rs2435255	199683248	T	0.4658	0.008	0.0194	0.680067	41624.8	0.457915	0.00571524	0.0193998	0.768297	0.114471	cond	non_wgtsnp
1	rs2502153	199683470	A	0.5222	0.0031	0.0193	0.872391	41943.3	0.529473	0.00117569	0.0192998	0.951425	0.0216254	cond	non_wgtsnp
1	rs1835282	199683920	A	0.0453	-0.0128	0.0478	0.788867	39449.3	0.0250163	-0.0189708	0.0477994	0.691454	0.160237	cond	non_wgtsnp
1	rs113596297	199684009	C	0.9547	0.0121	0.0478	0.800162	39449.3	0.975058	0.0183605	0.0477994	0.700893	0.154348	cond	non_wgtsnp
1	rs2435257	199684092	T	0.4652	0.0093	0.0194	0.631667	41631.6	0.457365	0.00700017	0.0193998	0.718221	0.143742	cond	non_wgtsnp
1	rs143947905	199685464	A	0.9535	0.012	0.0438	0.784106	45828.6	0.969651	0.016439	0.0437996	0.707421	0.150322	cond	non_wgtsnp
1	rs140125537	199685519	C	0.9548	0.0152	0.0478	0.750491	39532.4	0.975073	0.0214996	0.0477995	0.652864	0.185177	cond	non_wgtsnp
1	rs150817643	199686520	G	0.9535	0.013	0.0438	0.766616	45828.6	0.969651	0.017439	0.0437996	0.690517	0.160826	cond	non_wgtsnp
1	rs718000	199686993	A	0.5215	0.0037	0.0193	0.847969	41938.1	0.528641	0.00175215	0.0192998	0.927663	0.0326098	cond	non_wgtsnp
1	rs2502152	199687142	T	0.5217	0.0029	0.0193	0.88056	41939.6	0.528923	0.000974153	0.0192998	0.959744	0.0178446	cond	non_wgtsnp
1	rs115205133	199687187	C	0.9549	0.0149	0.0479	0.755751	39450.7	0.975103	0.0211078	0.0478995	0.659453	0.180816	cond	non_wgtsnp
1	rs2502151	199687192	A	0.5215	0.0039	0.0193	0.83986	41938.1	0.528611	0.00192745	0.0192998	0.920448	0.0360007	cond	non_wgtsnp
1	rs1429700	199688536	C	0.8089	0.0415	0.0246	0.0916049	41668.2	0.858845	0.0405028	0.0246005	0.0996772	1.0014	cond	non_wgtsnp
1	rs1429701	199688579	A	0.522	0.0024	0.0193	0.901036	41941.8	0.529265	0.000415051	0.0192998	0.982842	0.00751629	cond	non_wgtsnp
1	rs2502150	199688976	T	0.5107	0.0046	0.0193	0.811616	41879.8	0.515004	0.0021003	0.0192998	0.913341	0.039367	cond	non_wgtsnp
1	rs2502149	199689014	C	0.5225	0.0023	0.0193	0.90514	41945.6	0.530037	0.000378857	0.0192998	0.984338	0.00685575	cond	non_wgtsnp
1	rs12037870	199689015	G	0.5782	-0.0078	0.0196	0.69066	41606.6	0.600169	-0.00582838	0.0195998	0.766184	0.115667	cond	non_wgtsnp
1	rs2502148	199689307	G	0.5114	0.0055	0.0193	0.775664	41882.3	0.515702	0.0031105	0.0192998	0.871961	0.0595029	cond	non_wgtsnp
1	rs2052915	199689355	A	0.5114	0.0057	0.0193	0.767737	41882.3	0.515732	0.00329718	0.0192998	0.864349	0.0633109	cond	non_wgtsnp
1	rs2502147	199689691	C	0.512	0.0044	0.0193	0.819662	41884.7	0.516371	0.00199411	0.0192998	0.917707	0.037296	cond	non_wgtsnp
1	rs2435239	199689837	G	0.512	0.0043	0.0193	0.823693	41884.7	0.516385	0.00189567	0.0192998	0.921756	0.035384	cond	non_wgtsnp
1	rs2502146	199689889	G	0.512	0.0044	0.0193	0.819662	41884.7	0.516371	0.00201732	0.0192998	0.916752	0.0377481	cond	non_wgtsnp
1	rs4559540	199689901	A	0.7062	0.0113	0.0212	0.594021	41802.9	0.755125	0.0138043	0.0211998	0.514948	0.288237	cond	non_wgtsnp
1	rs4564175	199690026	C	0.7062	0.0103	0.0212	0.627074	41802.9	0.75517	0.0127926	0.0211998	0.546223	0.26263	cond	non_wgtsnp
1	rs2502145	199690566	A	0.512	0.0049	0.0193	0.799584	41884.7	0.51643	0.00258838	0.0192998	0.893312	0.0489968	cond	non_wgtsnp
1	rs2502144	199690639	G	0.512	0.0044	0.0193	0.819662	41884.7	0.5164	0.00210833	0.0192998	0.913011	0.039524	cond	non_wgtsnp
1	rs2435240	199690702	T	0.512	0.0042	0.0193	0.827728	41884.7	0.516356	0.00191303	0.0192998	0.921041	0.035721	cond	non_wgtsnp
1	rs2435241	199690834	C	0.512	0.0045	0.0193	0.815637	41884.7	0.516475	0.00220716	0.0192998	0.908951	0.0414595	cond	non_wgtsnp
1	rs2502143	199690862	G	0.5122	0.0046	0.0193	0.811616	41885.5	0.516683	0.00226919	0.0192998	0.906404	0.0426782	cond	non_wgtsnp
1	rs16845432	199691414	C	0.6993	-0.001	0.021	0.96202	42036.3	0.748262	0.00231392	0.0209998	0.91226	0.0398814	cond	non_wgtsnp
1	rs2435242	199691458	C	0.4491	0.0006	0.0193	0.975199	42299	0.434161	-0.000741098	0.0192998	0.969369	0.0135109	cond	non_wgtsnp
1	rs2502142	199691477	A	0.4926	-0.0035	0.0192	0.855354	42307	0.490567	-0.00529339	0.0191998	0.782778	0.106361	cond	non_wgtsnp
1	rs2435243	199691560	A	0.4924	-0.0022	0.0192	0.908775	42307.6	0.490329	-0.00399102	0.0191998	0.835332	0.0781409	cond	non_wgtsnp
1	rs35701135	199691791	G	0.6916	0.0053	0.0209	0.799813	41840.6	0.739542	0.00829514	0.0208998	0.69144	0.160246	cond	non_wgtsnp
1	rs2502141	199692414	G	0.4624	0.0028	0.0193	0.88465	42098.7	0.451126	0.00176264	0.0192998	0.927231	0.0328121	cond	non_wgtsnp
1	rs3003526	199692529	C	0.4617	-0.0001	0.0194	0.995887	41674.7	0.451557	-0.00138129	0.0193998	0.943238	0.0253787	cond	non_wgtsnp
1	rs16845444	199692602	G	0.6574	0.0053	0.0204	0.795015	41589.4	0.701497	0.00884649	0.0203998	0.664538	0.17748	cond	non_wgtsnp
1	rs17654465	199692904	A	0.9533	0.0041	0.0436	0.92508	46061.7	0.969487	0.00856615	0.0435995	0.84424	0.0735341	cond	non_wgtsnp
1	rs17700067	199693487	G	0.9534	0.0064	0.0436	0.883299	46155.7	0.969487	0.0108745	0.0435995	0.803038	0.0952639	cond	non_wgtsnp
1	rs17654525	199693662	A	0.9531	0.0069	0.0436	0.874254	45874.9	0.969309	0.0111549	0.0435995	0.798067	0.0979606	cond	non_wgtsnp
1	rs151069247	199693686	T	0.9534	0.0059	0.0437	0.892603	45944.7	0.969502	0.0103457	0.0436995	0.812854	0.0899875	cond	non_wgtsnp
1	rs17654550	199693724	C	0.9535	0.0053	0.0437	0.903468	46038.7	0.969532	0.00979488	0.0436995	0.822647	0.0847865	cond	non_wgtsnp
1	rs17654575	199693821	G	0.9534	0.0038	0.0436	0.930548	46155.7	0.969502	0.00825409	0.0435995	0.849845	0.0706603	cond	non_wgtsnp
1	rs147122399	199693910	G	0.9534	0.0032	0.0436	0.941492	46155.7	0.969517	0.00761771	0.0435995	0.8613	0.0648456	cond	non_wgtsnp
1	rs17162687	199693918	G	0.6567	0.0041	0.0204	0.840714	41548.8	0.700621	0.00755266	0.0203998	0.711209	0.148003	cond	non_wgtsnp
1	rs17700199	199694015	C	0.5832	-0.0026	0.0196	0.894468	41744.9	0.607627	-0.00162336	0.0195998	0.93399	0.0296578	cond	non_wgtsnp
1	rs1429702	199694059	T	0.5054	-0.0034	0.0193	0.860164	41865.5	0.507027	-0.00491858	0.0192998	0.798838	0.0975413	cond	non_wgtsnp
1	rs17654694	199694161	A	0.9534	0.0043	0.0437	0.921616	45944.7	0.969532	0.00859132	0.0436995	0.844141	0.073585	cond	non_wgtsnp
1	rs139334036	199694201	C	0.9535	0.0034	0.0437	0.937985	46038.7	0.969561	0.0077403	0.0436995	0.85941	0.0657996	cond	non_wgtsnp
1	rs144089032	199694225	G	0.9534	0.0041	0.0436	0.92508	46155.7	0.969487	0.00847691	0.0435995	0.845842	0.0727108	cond	non_wgtsnp
1	rs17700270	199694595	A	0.9534	0.0043	0.0437	0.921616	45944.7	0.969532	0.00859132	0.0436995	0.844141	0.073585	cond	non_wgtsnp
1	rs141764334	199694713	A	0.9533	0.0069	0.0437	0.87454	45851.1	0.969502	0.0111751	0.0436995	0.798162	0.097909	cond	non_wgtsnp
1	rs17700305	199694717	A	0.9534	0.0046	0.0437	0.916167	45944.7	0.969532	0.00895621	0.0436995	0.837611	0.0769576	cond	non_wgtsnp
1	rs141075349	199694814	G	0.9766	0.0026	0.0671	0.969091	37886.4	0.987997	0.00847897	0.0670991	0.899443	0.0460264	cond	non_wgtsnp
1	rs150268240	199694816	T	0.9767	-0.0044	0.0672	0.947795	37932	0.988116	0.00150408	0.0671991	0.982143	0.00782527	cond	non_wgtsnp
1	rs185131047	199694819	G	0.9765	0.0044	0.067	0.947639	37841.8	0.987997	0.0104454	0.0669991	0.87611	0.0574414	cond	non_wgtsnp
1	rs34026413	199695074	A	0.7014	0	0.0211	1	41806.1	0.750713	0.00339098	0.0210997	0.87232	0.0593242	cond	non_wgtsnp
1	rs137918185	199695081	T	0.9152	-0.0214	0.0339	0.527865	43706.4	0.942644	-0.0106525	0.0338998	0.753342	0.123008	cond	non_wgtsnp
1	rs17654802	199695398	T	0.9534	0.0042	0.0437	0.923433	45944.7	0.969591	0.00878446	0.0436995	0.840683	0.0753677	cond	non_wgtsnp
1	rs17654808	199695508	G	0.9534	0.0049	0.0436	0.910518	46155.7	0.969502	0.00930476	0.0435995	0.831004	0.0803969	cond	non_wgtsnp
1	rs17700387	199695619	C	0.9534	0.0045	0.0436	0.917796	46155.7	0.969502	0.00898687	0.0435995	0.836695	0.0774328	cond	non_wgtsnp
1	rs2502139	199695633	A	0.5051	-0.0043	0.0193	0.823693	41864.9	0.506596	-0.00578094	0.0192998	0.764533	0.116604	cond	non_wgtsnp
1	rs17654876	199695648	G	0.9537	0.0047	0.0438	0.914546	46017	0.969665	0.00907178	0.0437995	0.835916	0.0778374	cond	non_wgtsnp
1	rs144582337	199695751	A	0.9534	0.0055	0.0436	0.899616	46155.7	0.969502	0.00998687	0.0435995	0.818823	0.08681	cond	non_wgtsnp
1	rs139925293	199695757	C	0.9534	0.0058	0.0436	0.894172	46155.7	0.969487	0.0103072	0.0435995	0.813117	0.089847	cond	non_wgtsnp
1	rs2502138	199696005	C	0.4604	-0.0021	0.0194	0.913799	41691.7	0.449923	-0.00341653	0.0193998	0.860206	0.0653975	cond	non_wgtsnp
1	rs3003525	199696159	T	0.0454	-0.0149	0.0477	0.75476	39531.7	0.0251649	-0.0216432	0.0476995	0.650015	0.187077	cond	non_wgtsnp
1	rs17700511	199696365	G	0.9533	0.0094	0.0436	0.829302	46061.7	0.969428	0.0138987	0.0435995	0.749893	0.125001	cond	non_wgtsnp
1	rs112046232	199696406	T	0.937	-0.0157	0.0393	0.689531	42755.6	0.959712	-0.0139287	0.0392996	0.723022	0.140848	cond	non_wgtsnp
1	rs150112232	199696494	G	0.9575	-0.0058	0.0484	0.904614	40892.4	0.973127	0.00542927	0.0483994	0.910684	0.0406323	cond	non_wgtsnp
1	rs149292566	199696600	A	0.9533	0.0101	0.0436	0.816809	46061.7	0.969428	0.01455	0.0435996	0.738592	0.131595	cond	non_wgtsnp
1	rs3003524	199697108	T	0.4603	-0.0016	0.0194	0.93427	41693	0.449878	-0.00291192	0.0193998	0.880685	0.0551794	cond	non_wgtsnp
1	rs143000251	199697184	G	0.9535	0.0078	0.0437	0.858338	46038.7	0.969502	0.0123523	0.0436995	0.777434	0.109336	cond	non_wgtsnp
1	rs139917836	199697510	A	0.9533	0.0112	0.0437	0.797725	45851.1	0.969457	0.0156987	0.0436996	0.719415	0.143021	cond	non_wgtsnp
1	rs143095461	199699106	G	0.9535	0.0052	0.0437	0.905281	46038.7	0.969487	0.00985358	0.0436995	0.821602	0.0853385	cond	non_wgtsnp
1	rs1346679	199699628	G	0.593	-0.0027	0.0197	0.890987	41617.8	0.619912	-0.00141436	0.0196998	0.942765	0.0255965	cond	non_wgtsnp
1	rs12740341	199699781	C	0.7016	-0.0013	0.0211	0.950872	41822.2	0.75098	0.00215407	0.0210997	0.918685	0.0368334	cond	non_wgtsnp
1	rs1429695	199699908	T	0.0454	-0.0144	0.0478	0.76322	39366.5	0.0250312	-0.02102	0.0477994	0.660116	0.18038	cond	non_wgtsnp
1	rs149558310	199700035	A	0.9535	0.0066	0.0437	0.879952	46038.7	0.969532	0.0111932	0.0436995	0.797842	0.0980831	cond	non_wgtsnp
1	rs1429694	199700152	G	0.0454	-0.0145	0.0478	0.761625	39366.5	0.0250609	-0.0211635	0.0477994	0.657942	0.181812	cond	non_wgtsnp
1	rs143668247	199701882	C	0.7014	0.0013	0.0211	0.950872	41806.1	0.750758	0.00470982	0.0210997	0.823367	0.0844065	cond	non_wgtsnp
1	rs17717003	199704708	A	0.6007	0.0178	0.0195	0.361337	42739.1	0.629107	0.0210218	0.0195	0.281014	0.551272	cond	non_wgtsnp
1	rs113764438	199705361	T	0.9523	0.0286	0.0442	0.517594	43925.7	0.969695	0.0332376	0.0441997	0.452059	0.344805	cond	non_wgtsnp
1	rs17162689	199705779	A	0.9522	0.0288	0.0442	0.51467	43838.4	0.969695	0.033433	0.0441997	0.449405	0.347362	cond	non_wgtsnp
1	rs2502136	199706430	T	0.4682	0.014	0.0193	0.468214	42030.1	0.457677	0.0135351	0.0192999	0.483114	0.31595	cond	non_wgtsnp
1	rs4915380	199706746	C	0.6135	0.0176	0.0197	0.371642	42360	0.645211	0.020391	0.0197	0.300633	0.521963	cond	non_wgtsnp
1	rs17655162	199707262	C	0.6137	0.0192	0.0197	0.329749	42367.9	0.645552	0.0220167	0.0197	0.263738	0.578827	cond	non_wgtsnp
1	rs2435219	199707328	G	0.4224	0.0223	0.0194	0.250356	42451.4	0.4009	0.0223007	0.0194001	0.250343	0.601465	cond	non_wgtsnp
1	rs2502135	199707340	T	0.4224	0.0221	0.0194	0.25463	42451.4	0.400885	0.0220917	0.0194001	0.25481	0.593784	cond	non_wgtsnp
1	rs2502134	199707512	A	0.8511	0.0023	0.0268	0.931609	42826.8	0.894037	0.000195496	0.0267997	0.99418	0.00253498	cond	non_wgtsnp
1	rs2435218	199707760	C	0.4685	0.0148	0.0193	0.443177	42026.9	0.458286	0.0143365	0.0192999	0.457588	0.339525	cond	non_wgtsnp
1	rs10494803	199707795	C	0.6138	0.0166	0.0197	0.39943	42372.2	0.645582	0.0194354	0.0196999	0.323853	0.489652	cond	non_wgtsnp
1	rs10494804	199707803	G	0.9524	0.0321	0.0442	0.467689	44013.3	0.969769	0.0365449	0.0441998	0.408344	0.388974	cond	non_wgtsnp
1	rs2502133	199707980	T	0.4223	0.0208	0.0194	0.283646	42454.3	0.400945	0.0207378	0.0194	0.285089	0.54502	cond	non_wgtsnp
1	rs2502132	199708021	A	0.8505	-0.0002	0.0267	0.994023	43005.3	0.893755	-0.00227309	0.0266997	0.932154	0.0305123	cond	non_wgtsnp
1	rs34580984	199708086	C	0.684	-0.0046	0.0206	0.823301	42499.3	0.729515	-0.00476943	0.0205998	0.816904	0.087829	cond	non_wgtsnp
1	rs61820672	199708128	G	0.9626	0.0313	0.0508	0.537801	41957.7	0.976915	0.0452443	0.0507996	0.373121	0.42815	cond	non_wgtsnp
1	rs1429693	199708442	G	0.6138	0.0172	0.0197	0.382611	42372.2	0.645552	0.0199414	0.0196999	0.311415	0.50666	cond	non_wgtsnp
1	rs112640215	199708706	A	0.9523	0.0314	0.0442	0.477452	43925.7	0.96971	0.0360014	0.0441998	0.415349	0.381587	cond	non_wgtsnp
1	rs4596930	199708709	G	0.6138	0.0174	0.0197	0.377102	42372.2	0.645612	0.0201335	0.0196999	0.306777	0.513177	cond	non_wgtsnp
1	rs4330947	199708790	C	0.6138	0.0173	0.0197	0.37985	42372.2	0.645552	0.0200389	0.0196999	0.309056	0.509963	cond	non_wgtsnp
1	rs1549712	199709386	G	0.4227	0.0219	0.0194	0.258954	42443.4	0.401494	0.0219076	0.0194001	0.25879	0.587053	cond	non_wgtsnp
1	rs112981049	199709453	C	0.9523	0.0311	0.0442	0.48167	43925.7	0.96971	0.0357014	0.0441997	0.419246	0.377531	cond	non_wgtsnp
1	rs112481869	199710344	C	0.9522	0.0335	0.0442	0.4485	43838.3	0.969636	0.0378745	0.0441998	0.391504	0.407264	cond	non_wgtsnp
1	rs144868807	199710358	C	0.9584	0.0259	0.0464	0.576715	45413	0.972978	0.0296947	0.0463996	0.522188	0.282173	cond	non_wgtsnp
1	rs61820674	199710550	C	0.6137	0.018	0.0197	0.360872	42368	0.645523	0.0207154	0.0197	0.293009	0.533119	cond	non_wgtsnp
1	rs61820675	199710636	G	0.6138	0.018	0.0197	0.360872	42372.1	0.645552	0.0207265	0.0197	0.29275	0.533503	cond	non_wgtsnp
1	rs35633034	199710919	C	0.5779	-0.0205	0.0194	0.290648	42459.7	0.600273	-0.0202798	0.0194	0.295861	0.528912	cond	non_wgtsnp
1	rs113364019	199711439	G	0.9523	0.031	0.0442	0.48308	43925.7	0.96971	0.0356014	0.0441997	0.42055	0.376182	cond	non_wgtsnp
1	rs111498976	199712015	G	0.9523	0.0303	0.0442	0.493016	43925.7	0.96971	0.0349014	0.0441997	0.429744	0.36679	cond	non_wgtsnp
1	rs17162701	199713473	G	0.5775	-0.0213	0.0194	0.272232	42448.8	0.599843	-0.0211532	0.0194	0.275551	0.559798	cond	non_wgtsnp
1	rs144426225	199713830	T	0.9572	-0.0033	0.0489	0.946196	39792.1	0.976484	0.00368475	0.0488994	0.939933	0.0269031	cond	non_wgtsnp
1	rs17162702	199714090	G	0.5785	-0.0203	0.0194	0.29538	42476.1	0.601016	-0.0200947	0.0194	0.300292	0.522456	cond	non_wgtsnp
1	rs35936131	199714305	A	0.5772	-0.0228	0.0194	0.239892	42440.6	0.599427	-0.022703	0.0194001	0.241899	0.616366	cond	non_wgtsnp
1	rs139382127	199714339	T	0.9584	0.0261	0.0464	0.573775	45413	0.972963	0.0299357	0.0463997	0.518816	0.284987	cond	non_wgtsnp
1	rs17717474	199714603	T	0.9584	0.0261	0.0464	0.573775	45413	0.972963	0.0299357	0.0463997	0.518816	0.284987	cond	non_wgtsnp
1	rs919466	199714829	C	0.5772	-0.0232	0.0194	0.231745	42440.5	0.599397	-0.0230943	0.0194001	0.233882	0.631003	cond	non_wgtsnp
1	rs139370596	199714933	C	0.9584	0.0255	0.0464	0.582615	45413	0.972978	0.0292947	0.0463996	0.527808	0.277524	cond	non_wgtsnp
1	rs2435231	199714953	A	0.8517	-0.0011	0.0268	0.96726	42969.7	0.894468	-0.00316812	0.0267997	0.905898	0.0429207	cond	non_wgtsnp
1	rs144684707	199715232	G	0.9584	0.0255	0.0464	0.582615	45413	0.972978	0.0292947	0.0463996	0.527808	0.277524	cond	non_wgtsnp
1	rs1030519	199715370	A	0.851	0.0003	0.0268	0.991069	42803.1	0.894007	-0.00167275	0.0267997	0.950231	0.0221708	cond	non_wgtsnp
1	rs17655649	199715921	G	0.9583	0.0254	0.0464	0.584094	45308.9	0.972963	0.0291039	0.0463996	0.530499	0.275315	cond	non_wgtsnp
1	rs11484858	199716262	T	0.845	0.0036	0.0264	0.891534	42703.5	0.889476	0.00199941	0.0263997	0.939629	0.0270436	cond	non_wgtsnp
1	rs2502129	199716826	C	0.3843	-0.0183	0.0197	0.352923	42450.2	0.35268	-0.0209018	0.0197	0.288686	0.539574	cond	wgtsnp
1	rs2502128	199716912	G	0.3843	-0.0186	0.0197	0.345087	42450.1	0.352739	-0.0211877	0.0197	0.282142	0.549532	cond	non_wgtsnp
1	rs11488583	199716974	G	0.575	-0.0215	0.0194	0.267755	42382.6	0.596708	-0.0212904	0.0194001	0.27245	0.564713	cond	non_wgtsnp
1	rs11486021	199717284	G	0.5746	-0.0223	0.0194	0.250356	42372.1	0.596322	-0.0221561	0.0194001	0.253427	0.596147	cond	non_wgtsnp
1	rs17162718	199717530	A	0.9023	-0.0181	0.0319	0.570444	43454	0.93324	-0.0116651	0.0318998	0.714603	0.145935	cond	non_wgtsnp
1	rs11487575	199717566	C	0.9526	0.0304	0.0444	0.493543	43792.6	0.969933	0.0350078	0.0443997	0.430422	0.366106	cond	non_wgtsnp
1	rs17717782	199718179	T	0.9584	0.0266	0.0464	0.566458	45413	0.973008	0.030495	0.0463997	0.511037	0.291548	cond	non_wgtsnp
1	rs113105981	199718420	G	0.9583	0.0203	0.0464	0.661749	45309	0.972978	0.024145	0.0463996	0.602806	0.219822	cond	non_wgtsnp
1	rs35452743	199718840	G	0.9531	0.0388	0.0446	0.384325	43840.1	0.970126	0.0436095	0.0445999	0.328176	0.483893	cond	non_wgtsnp
1	rs4915381	199718848	T	0.6158	0.0176	0.0197	0.371642	42454.4	0.648018	0.0203159	0.0197	0.302416	0.519395	cond	non_wgtsnp
1	rs4915382	199719009	G	0.6401	-0.0035	0.0199	0.860389	42729.1	0.676971	-0.00288807	0.0198998	0.884608	0.0532491	cond	non_wgtsnp
1	rs17717827	199719369	G	0.9574	-0.0089	0.0489	0.85558	39970.5	0.976633	-0.00122148	0.0488994	0.980071	0.00874246	cond	non_wgtsnp
1	rs2195550	199720263	T	0.4708	0.0151	0.0193	0.433989	42003.3	0.461332	0.0145796	0.0192999	0.449995	0.346792	cond	non_wgtsnp
1	rs2195549	199720348	G	0.616	0.0162	0.0197	0.410886	42462.8	0.648241	0.0189281	0.0196999	0.336642	0.472832	cond	non_wgtsnp
1	rs4915383	199720601	T	0.616	0.0179	0.0197	0.363546	42462.7	0.648271	0.0206265	0.0197	0.295084	0.530054	cond	non_wgtsnp
1	rs2502126	199720797	G	0.4708	0.0149	0.0193	0.440102	42003.3	0.461332	0.0143749	0.0192999	0.456383	0.340671	cond	non_wgtsnp
1	rs2502125	199721587	G	0.8512	0.0021	0.0268	0.937543	42850.5	0.894275	7.96561e-05	0.0267997	0.997628	0.00103137	cond	non_wgtsnp
1	rs17717953	199721672	G	0.5304	-0.0124	0.0193	0.520557	42015.5	0.541238	-0.011718	0.0192999	0.543747	0.264603	cond	non_wgtsnp
1	rs61820708	199721958	C	0.616	0.0163	0.0197	0.408004	42462.8	0.648211	0.0190221	0.0196999	0.334247	0.475932	cond	wgtsnp
1	rs35952032	199722591	C	0.9331	-0.0603	0.0387	0.1192	41692.6	0.960173	-0.060643	0.0387007	0.11712	0.931369	cond	non_wgtsnp
1	rs2435215	199722676	A	0.8512	0.0023	0.0268	0.931609	42850.5	0.89426	0.000270654	0.0267997	0.991942	0.00351372	cond	non_wgtsnp
1	rs1429692	199722848	G	0.6159	0.0164	0.0197	0.405134	42458.7	0.648093	0.0191353	0.0196999	0.33138	0.479674	cond	wgtsnp
1	rs4915384	199723904	T	0.6159	0.017	0.0197	0.388168	42458.6	0.648137	0.0197358	0.0196999	0.316432	0.49972	cond	wgtsnp
1	rs149647380	199724901	T	0.9792	-0.0406	0.0626	0.516621	48839.6	0.986378	-0.0290861	0.0625996	0.642191	0.192336	cond	non_wgtsnp
1	rs2115731	199725841	C	0.5304	-0.0134	0.0193	0.487494	42015.5	0.541268	-0.0127291	0.0192999	0.509548	0.292815	cond	non_wgtsnp
1	rs17718061	199725903	T	0.6161	0.0175	0.0197	0.374366	42466.9	0.648315	0.020252	0.0197	0.303939	0.517214	cond	wgtsnp
1	rs2435260	199726114	T	0.4709	0.0149	0.0193	0.440102	42002.3	0.461421	0.01438	0.0192999	0.456221	0.340825	cond	non_wgtsnp
1	rs2435259	199728003	T	0.4711	0.0153	0.0193	0.427926	42000.3	0.461718	0.0148271	0.0192999	0.442341	0.354243	cond	non_wgtsnp
1	rs17656226	199728699	C	0.9585	0.0256	0.0465	0.581951	45322.2	0.973082	0.0297509	0.0464996	0.522297	0.282082	cond	non_wgtsnp
1	rs35731547	199729469	C	0.9584	0.0274	0.0464	0.554844	45413	0.973008	0.031295	0.0463997	0.500015	0.301017	cond	non_wgtsnp
1	rs2435258	199730239	C	0.4713	0.0149	0.0193	0.440102	41998.4	0.461941	0.0144778	0.0192999	0.453167	0.343742	cond	non_wgtsnp
1	rs17718224	199730772	C	0.9585	0.0288	0.0465	0.535683	45322.1	0.973052	0.0326858	0.0464997	0.482103	0.31686	cond	non_wgtsnp
1	rs2502120	199731106	G	0.852	0.003	0.0268	0.910871	43041.7	0.89472	0.000874355	0.0267997	0.973973	0.0114531	cond	non_wgtsnp
1	rs2502118	199731770	A	0.4711	0.0142	0.0193	0.461882	42000.4	0.461792	0.0137	0.0192999	0.477798	0.320756	cond	non_wgtsnp
1	rs3003523	199733083	A	0.8512	0.0042	0.0268	0.875468	42850.5	0.894275	0.00216324	0.0267997	0.935666	0.0288792	cond	non_wgtsnp
1	rs143440335	199733674	T	0.9584	0.0295	0.0464	0.524923	45412.9	0.973008	0.033395	0.0463997	0.471695	0.326339	cond	non_wgtsnp
1	rs2502117	199733809	C	0.4713	0.0145	0.0193	0.452475	41998.4	0.462104	0.0139992	0.0192999	0.468237	0.329534	cond	non_wgtsnp
1	rs61820715	199735685	T	0.6164	0.0154	0.0197	0.434376	42479.6	0.648791	0.0180755	0.0196999	0.358859	0.445076	cond	non_wgtsnp
1	rs2435216	199735692	C	0.4714	0.0147	0.0193	0.446264	41997.5	0.462134	0.0142025	0.0192999	0.461801	0.335545	cond	non_wgtsnp
1	rs137910679	199736636	C	0.8802	0.0167	0.0286	0.559277	45194.6	0.912309	0.0214801	0.0285998	0.452618	0.344268	cond	non_wgtsnp
1	rs151314870	199738391	C	0.9584	0.0295	0.0464	0.524923	45412.9	0.973008	0.033395	0.0463997	0.471695	0.326339	cond	non_wgtsnp
1	rs2435221	199738895	C	0.4714	0.014	0.0193	0.468214	41997.5	0.462119	0.0134984	0.0192999	0.484299	0.314886	cond	non_wgtsnp
1	rs142487980	199739135	C	0.9584	0.0298	0.0464	0.520716	45412.9	0.973023	0.0337087	0.0463997	0.467542	0.330179	cond	non_wgtsnp
1	rs141422519	199740464	T	0.9584	0.0295	0.0464	0.524923	45412.9	0.973008	0.033395	0.0463997	0.471695	0.326339	cond	non_wgtsnp
1	rs147466058	199740523	T	0.957	-0.0085	0.0469	0.856182	43065.9	0.97384	-0.00319812	0.0468995	0.945634	0.0242769	cond	non_wgtsnp
1	rs2435225	199741049	C	0.4717	0.0137	0.0193	0.477801	41994.7	0.462565	0.0132855	0.0192999	0.49122	0.308724	cond	non_wgtsnp
1	rs1864327	199741982	A	0.4714	0.0138	0.0193	0.474593	41997.5	0.462045	0.0133137	0.0192999	0.490298	0.30954	cond	non_wgtsnp
1	rs2435226	199742199	G	0.8513	0.0036	0.0268	0.893143	42874.3	0.89429	0.00153447	0.0267997	0.95434	0.0202969	cond	non_wgtsnp
1	rs2502116	199742457	C	0.8514	0.0028	0.0268	0.91679	42898.1	0.894408	0.000730377	0.0267997	0.978258	0.00954659	cond	non_wgtsnp
1	rs140321487	199742489	C	0.9584	0.0286	0.0464	0.537644	45413	0.973008	0.032495	0.0463997	0.483723	0.315403	cond	non_wgtsnp
1	rs2435227	199742676	G	0.8513	0.0032	0.0268	0.904956	42874.3	0.894334	0.00113956	0.0267997	0.966083	0.0149856	cond	non_wgtsnp
1	rs968165	199743462	G	0.4713	0.0142	0.0193	0.461882	41998.5	0.462015	0.0137105	0.0192999	0.477462	0.321061	cond	non_wgtsnp
1	rs143789959	199743685	T	0.957	-0.0101	0.0469	0.829493	43065.9	0.973825	-0.00517603	0.0468995	0.91212	0.039948	cond	non_wgtsnp
1	rs17162742	199744142	A	0.5749	-0.0202	0.0194	0.297766	42380.1	0.596545	-0.0200284	0.0194	0.301889	0.520153	cond	non_wgtsnp
1	rs17718469	199744335	C	0.9584	0.0293	0.0464	0.527736	45413	0.973008	0.033195	0.0463997	0.474354	0.323897	cond	non_wgtsnp
1	rs17718487	199746239	C	0.9584	0.0301	0.0464	0.516528	45412.9	0.972993	0.0339813	0.0463997	0.463949	0.33353	cond	non_wgtsnp
1	rs2502114	199746995	T	0.8513	0.0032	0.0268	0.904956	42874.3	0.894349	0.00113248	0.0267997	0.966294	0.0148907	cond	non_wgtsnp
1	rs17656564	199747122	C	0.9584	0.0302	0.0464	0.515136	45412.9	0.972993	0.0340813	0.0463997	0.462635	0.334762	cond	non_wgtsnp
[truncated: 3,678 more rows]

## Sheet: CD.NR5A2BrainHypothalamus_genes
gene_id	gene_name	gene_chr	gene_start	gene_end	V1	Brain_Hypothalamus	Overall	i.gene_id	i.gene_chr	i.gene_start	i.gene_end	test_score	pvalue_GBJ	zscore	effect_size	pvalue	var_g	pred_perf_r2	pred_perf_pval	pred_perf_qval	n_snps_used	n_snps_in_cov	n_snps_in_model
ENSG00000116833	NR5A2	1	199996730	200146552	NR5A2	3.66081e-08	8.1269e-07	ENSG00000116833	1	199996730	200146552	30.908	7.31759e-12	-5.81614	-7.12389	6.02206e-09	5.98355e-05	0.5	1e-10	1e-10	18	18	19

## Sheet: CD.NR5A2BrainHypothalamusGWAS
SNP	r	CHR	BP	A1	A2	P	OR	BETA	SE	N	CHISQ	Z	SOURCE	FRQ_A_A1	FRQ_U_A1	RefPanel_A1	RefPanelAF_A1	INFO	Genotyped	minuslogp	highlight	weightsnp	plot_annot
rs367865119		1	198996970	C	T	0.300972	1.24	0.21	0.208	52089	1.06988	1.00962	RMW		0.000546181	C	0.000615953	0.410603	Imputed	0.521474	non_highlight	non_wgtsnp
rs531698623		1	198997359	A	C	0.816174	1.06	0.06	0.2507	52089	0.0540417	0.23933	RMW		0.000414675	A	0.000384971	0.403693	Imputed	0.0882172	non_highlight	non_wgtsnp
rs73073295		1	198997520	G	C	0.513706	0.91	-0.09	0.1444	52089	0.426511	-0.623269	RMW		0.000761677	G	0.00146289	0.567216	Imputed	0.289285	non_highlight	non_wgtsnp
rs150864249		1	198997574	C	T	0.718249	0.97	-0.03	0.0844	52089	0.130177	-0.35545	RMW		0.00274146	C	0.00246381	0.500269	Imputed	0.143725	non_highlight	non_wgtsnp
rs530890750		1	198997613	C	T	0.773596	1.02	0.02	0.0688	52089	0.0827566	0.290698	RMW		0.00368936	C	0.00317216	0.468343	Imputed	0.111486	non_highlight	non_wgtsnp
rs558905472		1	198997631	C	T	0.299439	1.14	0.13	0.1263	52089	1.07669	1.0293	RMW		0.00119267	C	0.00254081	0.49208	Imputed	0.523692	non_highlight	non_wgtsnp
rs2082634		1	198997832	C	G	0.1009	1.0303	0.0299	0.0182	52089	2.69126	1.64286	PLINK	0.7726	0.772	G	0.247244	0.777706	Imputed	0.996109	non_highlight	non_wgtsnp
rs570656019		1	198998042	A	G	0.667211	0.96	-0.05	0.0949	52089	0.184882	-0.52687	RMW		0.0012445	A	0.00112411	0.66016	Imputed	0.175737	non_highlight	non_wgtsnp
rs534359376		1	198998323	T	G	0.32093	1.31	0.27	0.2721	52089	0.985153	0.992282	RMW		0.000267811	T	0.000153988	0.432612	Imputed	0.49359	non_highlight	non_wgtsnp
rs11581099		1	198998535	A	G	0.1513	1.0416	0.0408	0.0284	52089	2.0591	1.43662	PLINK	0.9257	0.9245	G	0.0733754	0.790725	Imputed	0.820161	non_highlight	non_wgtsnp
rs556669725		1	198998610	C	T	0.392884	0.75	-0.29	0.3367	52089	0.729997	-0.861301	RMW		0.000144944	C	0.000123191	0.50672	Imputed	0.405736	non_highlight	non_wgtsnp
rs539157051		1	198998953	A	G	0.545635	0.94	-0.06	0.1024	52089	0.365195	-0.585938	RMW		0.00160639	A	0.00144749	0.576932	Imputed	0.263098	non_highlight	non_wgtsnp
rs74134936		1	198999088	G	A	0.861293	0.97	-0.03	0.1743	52089	0.03053	-0.172117	RMW		0.00045739	G	0.00153988	0.485271	Imputed	0.0648491	non_highlight	non_wgtsnp
1:198999496		1	198999496	A	G	0.301452	0.81	-0.21	0.2039	52089	1.06776	-1.02992	RMW		0.000314366	A	0.000153988	0.678944	Imputed	0.520782	non_highlight	non_wgtsnp
rs76525530		1	198999553	T	C	0.1515	1.0416	0.0408	0.0284	52089	2.05708	1.43662	PLINK	0.9256	0.9244	C	0.0734216	0.790611	Imputed	0.819587	non_highlight	non_wgtsnp
rs192593986		1	198999570	A	C	0.691707	1.02	0.02	0.0499	52089	0.157244	0.400802	RMW		0.00476108	A	0.00474284	0.539705	Imputed	0.160078	non_highlight	non_wgtsnp
rs774796528		1	198999679	A	G	0.196582	0.73	-0.31	0.2437	52089	1.66759	-1.27206	RMW		0.000381558	A	0.000246381	0.436941	Imputed	0.706456	non_highlight	non_wgtsnp
rs77002217		1	198999739	C	T	0.5359	1.0377	0.037	0.0598	52089	0.383192	0.618729	PLINK	0.9826	0.9823	T	0.0189098	0.738766	Imputed	0.270916	non_highlight	non_wgtsnp
rs751931921		1	198999910	G	A	0.491833	0.86	-0.15	0.2194	52089	0.472514	-0.683683	RMW		0.000326364	G	0.000215584	0.623751	Imputed	0.308182	non_highlight	non_wgtsnp
rs757730724		1	198999948	C	T	0.360974	0.72	-0.33	0.3596	52089	0.834502	-0.917686	RMW		0.000150704	C	0.000107792	0.540663	Imputed	0.442524	non_highlight	non_wgtsnp
rs542543518		1	199000077	T	C	0.560672	0.94	-0.07	0.1063	52089	0.338542	-0.658514	RMW		0.0016635	T	0.00143209	0.40589	Imputed	0.251291	non_highlight	non_wgtsnp
1:199000103		1	199000103	T	C	0.060428	0.65	-0.43	0.2294	52089	3.5256	-1.87446	RMW		0.00027165	T	0.00040037	0.630941	Imputed	1.21876	non_highlight	non_wgtsnp
rs182185413		1	199000193	G	C	0.0118062	0.71	-0.34	0.136	52089	6.33974	-2.5	RMW		0.00121763	G	0.00112411	0.412214	Imputed	1.92789	non_highlight	non_wgtsnp
rs2360961		1	199000277	T	C	0.9371	1.0012	0.0012	0.0153	52089	0.00622762	0.0784314	PLINK	0.5961	0.5996	C	0.419772	0.796936	Imputed	0.0282141	non_highlight	non_wgtsnp
rs114296307		1	199000286	A	G	0.331506	1.38	0.33	0.3317	52089	0.943006	0.994875	RMW		0.000162222	A	0.000877733	0.465109	Imputed	0.479509	non_highlight	non_wgtsnp
rs186415274		1	199000350	T	A	0.164099	1.11	0.11	0.075	52089	1.93604	1.46667	RMW		0.00242566	T	0.00355713	0.680786	Imputed	0.784894	non_highlight	non_wgtsnp
rs535783239		1	199000379	G	T	0.349176	0.76	-0.27	0.2931	52089	0.876449	-0.921187	RMW		0.000297568	G	0.000323375	0.406951	Imputed	0.456956	non_highlight	non_wgtsnp
rs4259690		1	199000408	T	C	0.053	1.0352	0.0346	0.0179	52089	3.74392	1.93296	PLINK	0.7616	0.7611	C	0.257114	0.78117	Imputed	1.27572	non_highlight	non_wgtsnp
rs6427756		1	199000727	A	G	0.7395	1.0056	0.0056	0.0169	52089	0.110567	0.331361	PLINK	0.2757	0.2764	G	0.730721	0.783829	Imputed	0.131062	non_highlight	non_wgtsnp
rs546784797		1	199000779	T	G	0.145835	1.23	0.21	0.1423	52089	2.11528	1.47576	RMW		0.000998291	T	0.000631352	0.457311	Imputed	0.836138	non_highlight	non_wgtsnp
rs144748912		1	199000799	G	A	0.245339	0.78	-0.25	0.2139	52089	1.34965	-1.16877	RMW		0.000435313	G	0.00246381	0.454247	Imputed	0.610233	non_highlight	non_wgtsnp
1:199001049		1	199001049	G	A	0.9791	1.01	0.01	0.3798	52089	0.000686297	0.0263296	RMW		0.00018046	G	0.000307977	0.623858	Imputed	0.00917295	non_highlight	non_wgtsnp
rs111725205		1	199001251	C	G	0.05084	0.9621	-0.0386	0.0198	52089	3.81354	-1.94949	PLINK	0.8271	0.8323	G	0.162596	0.8069	Imputed	1.29379	non_highlight	non_wgtsnp
rs529157127		1	199001532	G	C	0.219177	1.34	0.29	0.2382	52089	1.50975	1.21746	RMW		0.000262531	G	0.000107792	0.666089	Imputed	0.659205	non_highlight	non_wgtsnp
rs116035914		1	199001628	A	G	0.213487	0.89	-0.12	0.0937	52089	1.54762	-1.28068	RMW		0.00158287	A	0.00123191	0.611301	Imputed	0.670629	non_highlight	non_wgtsnp
rs182997004		1	199001721	G	A	0.207542	2.33	0.85	0.6711	52089	1.58849	1.26658	RMW		5.42341e-05	G	0.000184786	0.418997	Imputed	0.682894	non_highlight	non_wgtsnp
1:199001756		1	199001756	C	T	0.425518	0.77	-0.26	0.328	52089	0.635025	-0.792683	RMW		0.000154063	C	7.69941e-05	0.531731	Imputed	0.371082	non_highlight	non_wgtsnp
rs6698117		1	199001872	G	A	0.418133	0.85	-0.16	0.2007	52089	0.655557	-0.79721	RMW		0.000519783	G	0.00287958	0.470788	Imputed	0.378686	non_highlight	non_wgtsnp
rs757053383		1	199001901	G	C	0.371269	1.48	0.39	0.4385	52089	0.799413	0.889396	RMW		0.000141585	G	0.000169387	0.424134	Imputed	0.430311	non_highlight	non_wgtsnp
rs183335114		1	199002128	T	C	0.067643	0.78	-0.25	0.136	52089	3.33931	-1.83824	RMW		0.00108372	T	0.00121651	0.45809	Imputed	1.16978	non_highlight	non_wgtsnp
rs77124122		1	199002174	T	C	0.597373	1.03	0.03	0.056	52089	0.278976	0.535714	RMW		0.00298767	T	0.00289498	0.772857	Imputed	0.223754	non_highlight	non_wgtsnp
rs186496179		1	199002231	A	C	0.99542	1	0	0.0001	52089	3.295e-05	0	RMW		0.00129922	A	0.00112411	0.448378	Imputed	0.00199364	non_highlight	non_wgtsnp
rs12126772		1	199002244	T	C	0.1052	1.0332	0.0327	0.0201	52089	2.62489	1.62687	PLINK	0.8156	0.8151	C	0.207006	0.746816	Imputed	0.977984	non_highlight	non_wgtsnp
rs192722637		1	199002320	C	T	0.0271636	0.86	-0.16	0.0683	52089	4.88038	-2.34261	RMW		0.00328236	C	0.00224823	0.564261	Imputed	1.56601	non_highlight	non_wgtsnp
rs184758478		1	199002330	A	G	0.865811	0.97	-0.03	0.1803	52089	0.0285548	-0.166389	RMW		0.000750158	A	0.00109332	0.470819	Imputed	0.0625769	non_highlight	non_wgtsnp
rs79208377		1	199002433	T	A	0.813887	0.94	-0.06	0.2628	52089	0.05542	-0.228311	RMW		0.000292288	T	0.00113951	0.481447	Imputed	0.0894359	non_highlight	non_wgtsnp
rs4537592		1	199002570	T	C	0.324077	0.85	-0.17	0.1648	52089	0.972422	-1.03155	RMW		0.999592	T	0.998984	0.802133	Imputed	0.489352	non_highlight	non_wgtsnp
rs147294114		1	199002653	G	A	0.979581	1	0	0.0001	52089	0.000655064	0	RMW		0.00500058	G	0.00366492	0.664753	Imputed	0.00895965	non_highlight	non_wgtsnp
rs766697880		1	199003480	A	T	0.521541	1.26	0.23	0.3606	52089	0.410845	0.637826	RMW		0.000144944	A	9.2393e-05	0.582052	Imputed	0.282712	non_highlight	non_wgtsnp
rs750252739		1	199003782	A	G	0.712438	0.88	-0.12	0.3468	52089	0.135854	-0.346021	RMW		0.000170861	A	0.000107792	0.446762	Imputed	0.147253	non_highlight	non_wgtsnp
rs570468339		1	199003911	A	G	0.615647	0.82	-0.2	0.3953	52089	0.252033	-0.505945	RMW		0.000116627	A	0.000307977	0.516988	Imputed	0.210668	non_highlight	non_wgtsnp
rs75715637		1	199004366	C	T	0.605506	0.9	-0.11	0.204	52089	0.266771	-0.539216	RMW		0.000474668	C	0.002587	0.452636	Imputed	0.217882	non_highlight	non_wgtsnp
rs6659403		1	199004454	C	A	0.57876	0.9	-0.11	0.1898	52089	0.308244	-0.579557	RMW		0.000540901	C	0.00294118	0.439488	Imputed	0.237501	non_highlight	non_wgtsnp
rs2360962		1	199004709	A	T	0.6763	1.0071	0.0071	0.0169	52089	0.174321	0.420118	PLINK	0.2734	0.2741	T	0.737388	0.783135	Imputed	0.169861	non_highlight	non_wgtsnp
rs74684087		1	199004786	G	A	0.6646	1.026	0.0257	0.0592	52089	0.187984	0.434122	PLINK	0.9814	0.9796	A	0.0178472	0.687548	Imputed	0.17744	non_highlight	non_wgtsnp
rs533097065		1	199004871	G	A	0.93589	0.99	-0.01	0.1249	52089	0.00647005	-0.0800641	RMW		0.00115619	G	0.00107792	0.655715	Imputed	0.0287752	non_highlight	non_wgtsnp
rs10800606		1	199004994	C	G	0.8591	0.9972	-0.0028	0.0159	52089	0.0315133	-0.176101	PLINK	0.646	0.6505	G	0.368602	0.779776	Imputed	0.0659563	non_highlight	non_wgtsnp
rs767227738		1	199005058	T	C	0.34274	1.44	0.37	0.3843	52089	0.900156	0.962789	RMW		0.000147344	T	9.2393e-05	0.458084	Imputed	0.465035	non_highlight	non_wgtsnp
rs79395393		1	199005291	A	G	0.6612	1.0263	0.026	0.0593	52089	0.192069	0.438449	PLINK	0.9814	0.9796	G	0.0178164	0.687073	Imputed	0.179667	non_highlight	non_wgtsnp
rs758511447		1	199005505	T	C	0.214224	0.76	-0.28	0.221	52089	1.54265	-1.26697	RMW		0.000258692	T	0.000153988	0.665415	Imputed	0.669132	non_highlight	non_wgtsnp
rs7536036		1	199005698	T	C	0.8895	0.9978	-0.0022	0.0159	52089	0.0193035	-0.138365	PLINK	0.6455	0.65	C	0.372067	0.776141	Imputed	0.050854	non_highlight	non_wgtsnp
rs7524232		1	199005700	G	A	0.8656	0.9973	-0.0027	0.0159	52089	0.0286456	-0.169811	PLINK	0.6459	0.6504	A	0.369387	0.776398	Imputed	0.0626828	non_highlight	non_wgtsnp
rs17671569		1	199005772	T	G	0.4759	1.0257	0.0254	0.0356	52089	0.508244	0.713483	PLINK	0.9513	0.951	G	0.0451956	0.75304	Imputed	0.322484	non_highlight	non_wgtsnp
rs146723998		1	199005973	A	G	0.816667	0.98	-0.02	0.0871	52089	0.053747	-0.229621	RMW		0.00325549	A	0.00294118	0.523803	Imputed	0.087955	non_highlight	non_wgtsnp
rs540172420		1	199006161	C	T	0.569084	1.06	0.06	0.1023	52089	0.324218	0.58651	RMW		0.00130498	C	0.00101632	0.57499	Imputed	0.244824	non_highlight	non_wgtsnp
rs190539304		1	199006163	T	C	0.525199	1.05	0.05	0.0768	52089	0.403672	0.651042	RMW		0.00313694	T	0.00254081	0.49314	Imputed	0.279676	non_highlight	non_wgtsnp
1:199006565		1	199006565	C	T	0.940821	1.04	0.04	0.5283	52089	0.00551128	0.0757146	RMW		6.91125e-05	C	0.000215584	0.502082	Imputed	0.026493	non_highlight	non_wgtsnp
rs7539100		1	199006589	T	C	0.3053	0.9849	-0.0152	0.0148	52089	1.0509	-1.02703	PLINK	0.4958	0.4922	C	0.485079	0.817287	Imputed	0.515273	non_highlight	non_wgtsnp
rs189256566		1	199006644	T	A	0.760476	1.07	0.07	0.2219	52089	0.092937	0.315457	RMW		0.000420914	T	0.00117031	0.407272	Imputed	0.118914	non_highlight	non_wgtsnp
rs752521296		1	199006745	A	G	0.718238	0.89	-0.12	0.323	52089	0.130187	-0.371517	RMW		0.00018382	A	0.000123191	0.467913	Imputed	0.143732	non_highlight	non_wgtsnp
rs778615015		1	199006747	C	T	0.894486	1.02	0.02	0.1493	52089	0.0175907	0.133958	RMW		0.00104341	C	0.000816138	0.443243	Imputed	0.0484265	non_highlight	non_wgtsnp
rs79294168		1	199006930	A	T	0.586743	0.91	-0.09	0.1735	52089	0.29546	-0.518732	RMW		0.000557699	A	0.00252541	0.552959	Imputed	0.231552	non_highlight	non_wgtsnp
rs17625839		1	199007127	C	T	0.5109	1.0237	0.0234	0.0357	52089	0.432223	0.655462	PLINK	0.9515	0.9512	T	0.0449646	0.753383	Imputed	0.291664	non_highlight	non_wgtsnp
rs182996361		1	199007207	A	G	0.134139	0.75	-0.29	0.192	52089	2.24394	-1.51042	RMW		0.000478988	A	0.000877733	0.509801	Imputed	0.872445	non_highlight	non_wgtsnp
rs7529925		1	199007208	C	T	0.4869	1.0119	0.0118	0.017	52089	0.48337	0.694118	PLINK	0.2724	0.2718	T	0.739267	0.775494	Imputed	0.31256	non_highlight	non_wgtsnp
rs78352482		1	199007649	G	T	0.591683	0.9	-0.1	0.1964	52089	0.287724	-0.509165	RMW		0.000529862	G	0.00289498	0.454202	Imputed	0.227911	non_highlight	non_wgtsnp
rs115293809		1	199007669	C	T	0.1382	1.1156	0.1094	0.0738	52089	2.19789	1.48238	PLINK	0.9857	0.9838	T	0.0133354	0.561699	Imputed	0.859492	non_highlight	non_wgtsnp
rs114448062		1	199007906	C	A	0.869987	0.96	-0.05	0.2494	52089	0.0267895	-0.200481	RMW		0.000268771	C	0.000985525	0.474696	Imputed	0.0604872	non_highlight	non_wgtsnp
rs143908930		1	199007967	C	G	0.875187	1.03	0.02	0.1882	52089	0.0246721	0.10627	RMW		0.000837509	C	0.000754543	0.414299	Imputed	0.0578991	non_highlight	non_wgtsnp
rs757510714		1	199008048	T	G	0.939338	1.03	0.03	0.3884	52089	0.0057915	0.07724	RMW		0.000120947	T	0.000107792	0.533783	Imputed	0.0271781	non_highlight	non_wgtsnp
rs374575239		1	199008397	A	T	0.22183	1.21	0.19	0.156	52089	1.49249	1.21795	RMW		0.000873025	A	0.000985525	0.455015	Imputed	0.65398	non_highlight	non_wgtsnp
rs17625900		1	199008545	A	G	0.4388	1.028	0.0276	0.0357	52089	0.599418	0.773109	PLINK	0.9514	0.9511	G	0.0451032	0.751968	Imputed	0.357733	non_highlight	non_wgtsnp
rs567305665		1	199009024	G	C	0.690974	1.15	0.14	0.3516	52089	0.158033	0.39818	RMW		0.000164142	G	0.00026178	0.434107	Imputed	0.160538	non_highlight	non_wgtsnp
rs75812572		1	199009061	C	T	0.525315	1.04	0.04	0.0617	52089	0.403446	0.648298	RMW		0.0029464	C	0.00309516	0.778104	Imputed	0.27958	non_highlight	non_wgtsnp
rs372089689		1	199009151	G	A	0.705106	0.92	-0.08	0.2203	52089	0.143215	-0.363141	RMW		0.000454031	G	0.00254081	0.464986	Imputed	0.151746	non_highlight	non_wgtsnp
1:199009239		1	199009239	C	A	0.876921	0.96	-0.04	0.2636	52089	0.0239858	-0.151745	RMW		0.000313406	C	0.000215584	0.44751	Imputed	0.0570395	non_highlight	non_wgtsnp
rs58952511		1	199009348	A	G	0.29264	1.56	0.44	0.4226	52089	1.10744	1.04117	RMW		0.000105109	A	0.00121651	0.415305	Imputed	0.533666	non_highlight	non_wgtsnp
rs184350452		1	199009521	C	G	0.715436	0.93	-0.08	0.1991	52089	0.132908	-0.401808	RMW		0.000415155	C	0.000230982	0.465673	Imputed	0.145429	non_highlight	non_wgtsnp
rs754176631		1	199009711	A	T	0.377514	0.88	-0.13	0.1449	52089	0.778782	-0.89717	RMW		0.00102661	A	0.000939329	0.477202	Imputed	0.423067	non_highlight	non_wgtsnp
1:199010225		1	199010225	C	G	0.0907692	2.14	0.76	0.4498	52089	2.86068	1.68964	RMW		0.000107988	C	0.000169387	0.477817	Imputed	1.04206	non_highlight	non_wgtsnp
rs76891141		1	199010615	A	G	0.8511	0.9848	-0.0153	0.0814	52089	0.035237	-0.187961	PLINK	0.9876	0.9897	G	0.00971666	0.604719	Imputed	0.0700194	non_highlight	non_wgtsnp
1:199010684		1	199010684	C	G	0.215434	0.58	-0.55	0.4397	52089	1.53453	-1.25085	RMW		0.000108948	C	0.000107792	0.409253	Imputed	0.666686	non_highlight	non_wgtsnp
rs1434282		1	199010721	C	T	0.7755	1.0048	0.0048	0.0168	52089	0.0813323	0.285714	PLINK	0.2845	0.2848	T	0.727702	0.777534	Imputed	0.110418	non_highlight	non_wgtsnp
rs139835861		1	199010761	G	C	0.552933	0.85	-0.17	0.2739	52089	0.352089	-0.620664	RMW		0.000282209	G	0.000307977	0.418671	Imputed	0.257327	non_highlight	non_wgtsnp
1:199010815		1	199010815	C	G	0.947807	0.99	-0.01	0.1535	52089	0.00428514	-0.0651466	RMW		0.000580737	C	0.000692947	0.545435	Imputed	0.0232801	non_highlight	non_wgtsnp
rs76698165		1	199010965	A	C	0.0166064	0.87	-0.14	0.0581	52089	5.7375	-2.40964	RMW		0.00469629	A	0.00363412	0.57722	Imputed	1.77972	non_highlight	non_wgtsnp
1:199011031		1	199011031	G	A	0.445089	1.35	0.3	0.393	52089	0.583128	0.763359	RMW		9.50297e-05	G	7.69941e-05	0.554219	Imputed	0.351553	non_highlight	non_wgtsnp
rs17671736		1	199011044	A	G	0.4501	1.0272	0.0268	0.0356	52089	0.5704	0.752809	PLINK	0.9512	0.9509	G	0.0453034	0.75309	Imputed	0.346691	non_highlight	non_wgtsnp
rs574044036		1	199011361	C	A	0.919084	1.02	0.02	0.1949	52089	0.01032	0.102617	RMW		0.000421394	C	0.000369572	0.403829	Imputed	0.0366448	non_highlight	non_wgtsnp
rs16844101		1	199011539	G	T	0.5078	0.9872	-0.0129	0.0194	52089	0.438598	-0.664948	PLINK	0.8275	0.8262	T	0.166338	0.829492	Imputed	0.294307	non_highlight	non_wgtsnp
rs765722566		1	199011659	C	T	0.885682	1.07	0.07	0.4706	52089	0.0206698	0.148746	RMW		8.54307e-05	C	7.69941e-05	0.467058	Imputed	0.0527222	non_highlight	non_wgtsnp
rs753271258		1	199011681	A	G	0.94871	1.02	0.02	0.3078	52089	0.00413794	0.0649773	RMW		0.000360441	A	0.00040037	0.400097	Imputed	0.0228665	non_highlight	non_wgtsnp
rs116531845		1	199011764	C	T	0.02939	0.8543	-0.1575	0.0723	52089	4.74462	-2.17842	PLINK	0.9886	0.9889	T	0.00957807	0.762253	Imputed	1.5318	non_highlight	non_wgtsnp
rs11581568		1	199011940	G	T	0.4895	1.025	0.0247	0.0357	52089	0.477625	0.691877	PLINK	0.9516	0.9512	T	0.0449646	0.753115	Imputed	0.310247	non_highlight	non_wgtsnp
rs527582192		1	199012229	T	C	0.175505	1.38	0.32	0.2377	52089	1.83528	1.34623	RMW		0.000327324	T	0.000215584	0.499872	Imputed	0.755711	non_highlight	non_wgtsnp
rs765241189		1	199012251	A	G	0.782698	0.92	-0.09	0.3023	52089	0.0760683	-0.297717	RMW		0.000149744	A	0.000169387	0.653827	Imputed	0.106406	non_highlight	non_wgtsnp
rs774289242		1	199012287	T	A	0.0627578	2.32	0.84	0.4522	52089	3.46296	1.85759	RMW		0.000117587	T	9.2393e-05	0.426237	Imputed	1.20233	non_highlight	non_wgtsnp
rs542579589		1	199012339	A	G	0.804489	1.08	0.08	0.3109	52089	0.0612769	0.257317	RMW		0.000201578	A	0.000153988	0.43751	Imputed	0.0944799	non_highlight	non_wgtsnp
rs143205070		1	199012376	T	C	0.912725	1.01	0.01	0.0908	52089	0.0120126	0.110132	RMW		0.000957976	T	0.00106252	0.538352	Imputed	0.0396601	non_highlight	non_wgtsnp
rs115751813		1	199012453	G	A	0.427189	0.87	-0.14	0.1754	52089	0.630454	-0.798176	RMW		0.000601855	G	0.0026024	0.512815	Imputed	0.36938	non_highlight	non_wgtsnp
rs1036332		1	199012478	A	C	0.5424	1.0104	0.0103	0.017	52089	0.37111	0.605882	PLINK	0.2722	0.2716	C	0.733277	0.775244	Imputed	0.26568	non_highlight	non_wgtsnp
rs762527922		1	199012479	T	A	0.252662	1.16	0.15	0.1297	52089	1.30852	1.15652	RMW		0.00114036	T	0.000893132	0.463592	Imputed	0.59746	non_highlight	non_wgtsnp
rs187319802		1	199012563	C	T	0.130841	1.16	0.15	0.0982	52089	2.2825	1.52749	RMW		0.00165918	C	0.0026332	0.541291	Imputed	0.883256	non_highlight	non_wgtsnp
rs77725305		1	199012747	T	C	0.5148	1.0236	0.0233	0.0358	52089	0.424298	0.650838	PLINK	0.9516	0.9513	C	0.04498	0.751698	Imputed	0.288361	non_highlight	non_wgtsnp
rs138291710		1	199012816	T	C	0.937522	1	0	0.0001	52089	0.00614417	0	RMW		0.00755198	T	0.00591315	0.564985	Imputed	0.0280185	non_highlight	non_wgtsnp
rs75649303		1	199012985	C	T	0.9475	0.9963	-0.0037	0.0569	52089	0.00433577	-0.0650264	PLINK	0.9756	0.975	T	0.0213736	0.563949	Imputed	0.0234208	non_highlight	non_wgtsnp
rs555716357		1	199013075	T	C	0.418139	0.88	-0.12	0.1579	52089	0.65554	-0.759975	RMW		0.000730001	T	0.000415768	0.545511	Imputed	0.378679	non_highlight	non_wgtsnp
rs575913229		1	199013108	T	A	0.82473	0.96	-0.04	0.1843	52089	0.049047	-0.217037	RMW		0.00073816	T	0.00107792	0.471804	Imputed	0.0836882	non_highlight	non_wgtsnp
rs369121413		1	199013143	A	C	0.719246	0.9	-0.11	0.2931	52089	0.129216	-0.375299	RMW		0.000224616	A	0.000184786	0.42739	Imputed	0.143123	non_highlight	non_wgtsnp
rs78045876		1	199013502	C	T	0.4772	1.026	0.0257	0.036	52089	0.505255	0.713889	PLINK	0.9526	0.9522	T	0.0438405	0.752972	Imputed	0.3213	non_highlight	non_wgtsnp
rs79888123		1	199013542	C	A	0.6859	1.026	0.0257	0.0635	52089	0.16356	0.404724	PLINK	0.9847	0.9845	A	0.0166153	0.751181	Imputed	0.163739	non_highlight	non_wgtsnp
rs543451797		1	199013979	A	T	0.840251	0.95	-0.05	0.2545	52089	0.0406314	-0.196464	RMW		0.000253412	A	0.000230982	0.583692	Imputed	0.075591	non_highlight	non_wgtsnp
rs76019700		1	199014202	A	G	0.19111	1.05	0.05	0.0373	52089	1.70904	1.34048	RMW		0.0093753	A	0.00826917	0.619039	Imputed	0.718717	non_highlight	non_wgtsnp
rs555093293		1	199014317	T	A	0.534627	1.07	0.07	0.109	52089	0.385589	0.642202	RMW		0.00150032	T	0.0012781	0.501044	Imputed	0.271949	non_highlight	non_wgtsnp
rs752517591		1	199014539	G	A	0.438824	1.23	0.21	0.2674	52089	0.599356	0.78534	RMW		0.000228455	G	0.000215584	0.554244	Imputed	0.35771	non_highlight	non_wgtsnp
rs182197262		1	199014745	C	T	0.237074	1.05	0.05	0.0413	52089	1.39791	1.21065	RMW		0.00891647	C	0.00686788	0.598347	Imputed	0.625116	non_highlight	non_wgtsnp
rs2033566		1	199014843	T	G	0.7123	1.0067	0.0067	0.018	52089	0.13599	0.372222	PLINK	0.223	0.2241	G	0.781629	0.792305	Imputed	0.147337	non_highlight	non_wgtsnp
rs564927696		1	199014889	G	T	0.859102	0.94	-0.07	0.3486	52089	0.0315124	-0.200803	RMW		0.000159823	G	9.2393e-05	0.442556	Imputed	0.0659553	non_highlight	non_wgtsnp
rs2033565		1	199015031	A	T	0.5045	1.013	0.0129	0.0194	52089	0.445458	0.664948	PLINK	0.1761	0.1771	T	0.825778	0.815688	Imputed	0.297139	non_highlight	non_wgtsnp
rs75035943		1	199015079	A	G	0.614145	0.89	-0.12	0.2311	52089	0.254183	-0.519256	RMW		0.0003662	A	0.00183246	0.426013	Imputed	0.211729	non_highlight	non_wgtsnp
rs79088913		1	199015204	A	G	0.323084	0.7	-0.36	0.361	52089	0.976421	-0.99723	RMW		0.000153583	A	0.00138589	0.416581	Imputed	0.490685	non_highlight	non_wgtsnp
rs114149614		1	199015208	G	C	0.4506	1.0278	0.0274	0.0364	52089	0.569142	0.752747	PLINK	0.9531	0.9526	C	0.0424546	0.745508	Imputed	0.346209	non_highlight	non_wgtsnp
rs7550394		1	199015253	T	C	0.792	1.0048	0.0048	0.018	52089	0.0695453	0.266667	PLINK	0.2299	0.2314	C	0.776625	0.778813	Imputed	0.101275	non_highlight	non_wgtsnp
rs752464506		1	199015309	G	A	0.439463	1.23	0.2	0.2678	52089	0.597684	0.746826	RMW		0.000239974	G	0.000292578	0.548585	Imputed	0.357078	non_highlight	non_wgtsnp
rs552022238		1	199015311	G	A	0.178634	1.68	0.52	0.3857	52089	1.80895	1.3482	RMW		0.000116147	G	7.69941e-05	0.48871	Imputed	0.748036	non_highlight	non_wgtsnp
rs78105421		1	199015348	A	G	0.356578	0.71	-0.34	0.3715	52089	0.849909	-0.915209	RMW		0.000143984	A	0.0013551	0.435516	Imputed	0.447845	non_highlight	non_wgtsnp
rs75191790		1	199015515	G	A	0.437143	0.78	-0.25	0.3198	52089	0.603771	-0.781739	RMW		0.000203978	G	0.00160148	0.417547	Imputed	0.359376	non_highlight	non_wgtsnp
rs549457474		1	199015569	T	C	0.262706	1.11	0.1	0.0932	52089	1.25444	1.07296	RMW		0.00245253	T	0.00235602	0.451198	Imputed	0.58053	non_highlight	non_wgtsnp
rs142580352		1	199015604	G	A	0.839456	1.05	0.05	0.2408	52089	0.0410425	0.207641	RMW		0.000360441	G	0.000292578	0.449642	Imputed	0.0760021	non_highlight	non_wgtsnp
rs182417122		1	199015625	A	G	0.137943	0.93	-0.07	0.0489	52089	2.20076	-1.43149	RMW		0.00606942	A	0.00600554	0.691111	Imputed	0.8603	non_highlight	non_wgtsnp
rs150980582		1	199015770	T	C	0.825633	0.98	-0.02	0.0917	52089	0.0485346	-0.218103	RMW		0.00228407	T	0.00181706	0.473317	Imputed	0.083213	non_highlight	non_wgtsnp
rs571378017		1	199015772	T	C	0.966166	0.99	-0.01	0.2369	52089	0.00179923	-0.0422119	RMW		0.000432433	T	0.000415768	0.437486	Imputed	0.0149482	non_highlight	non_wgtsnp
rs74639999		1	199016030	C	T	0.4563	1.0275	0.0271	0.0364	52089	0.554955	0.744505	PLINK	0.9531	0.9526	T	0.0424546	0.745785	Imputed	0.34075	non_highlight	non_wgtsnp
rs190126563		1	199016233	C	T	0.6738	1.0293	0.0289	0.0686	52089	0.177189	0.421283	PLINK	0.9882	0.9873	T	0.0103172	0.776695	Imputed	0.171469	non_highlight	non_wgtsnp
rs571959504		1	199016256	C	T	0.246856	0.88	-0.12	0.1104	52089	1.34101	-1.08696	RMW		0.00160159	C	0.0013243	0.495661	Imputed	0.607556	non_highlight	non_wgtsnp
rs183072885		1	199016411	C	A	0.176283	1.05	0.05	0.0361	52089	1.82868	1.38504	RMW		0.0086645	C	0.00734524	0.822119	Imputed	0.75379	non_highlight	non_wgtsnp
rs199924763		1	199016416	A	C	0.532291	0.8	-0.23	0.3573	52089	0.390016	-0.643717	RMW		0.000155503	A	0.0013551	0.422083	Imputed	0.273851	non_highlight	non_wgtsnp
rs140854809		1	199016648	G	T	0.661681	1.04	0.04	0.0896	52089	0.191488	0.446429	RMW		0.00261188	G	0.0039267	0.530488	Imputed	0.179351	non_highlight	non_wgtsnp
rs75431629		1	199017063	G	A	0.951649	1.02	0.02	0.3266	52089	0.00367674	0.061237	RMW		0.000319165	G	0.00112411	0.446954	Imputed	0.0215232	non_highlight	non_wgtsnp
rs115075474		1	199017365	A	T	0.01036	1.1085	0.103	0.0402	52089	6.57192	2.56219	PLINK	0.9583	0.9563	T	0.0396982	0.678916	Imputed	1.98464	non_highlight	non_wgtsnp
rs560664161		1	199017507	A	C	0.63308	0.83	-0.19	0.3903	52089	0.227907	-0.486805	RMW		0.000136785	A	0.000123191	0.428553	Imputed	0.198541	non_highlight	non_wgtsnp
rs141454038		1	199017770	C	T	0.423864	0.79	-0.24	0.2948	52089	0.639577	-0.814111	RMW		0.000166542	C	0.000307977	0.62569	Imputed	0.372773	non_highlight	non_wgtsnp
rs558007500		1	199017776	G	C	0.416821	1.11	0.11	0.1285	52089	0.659261	0.856031	RMW		0.00113172	G	0.00183246	0.468312	Imputed	0.38005	non_highlight	non_wgtsnp
rs573135682		1	199017835	T	A	0.397147	1.1	0.1	0.1126	52089	0.716948	0.888099	RMW		0.00125266	T	0.00106252	0.514056	Imputed	0.401049	non_highlight	non_wgtsnp
rs322933		1	199018062	T	C	0.1823	1.0203	0.0201	0.0151	52089	1.77877	1.33113	PLINK	0.4877	0.489	C	0.533492	0.787536	Imputed	0.739213	non_highlight	non_wgtsnp
rs10919618		1	199018143	A	G	0.2478	1.0257	0.0254	0.022	52089	1.33566	1.15455	PLINK	0.8434	0.8443	G	0.178288	0.714897	Imputed	0.605899	non_highlight	non_wgtsnp
rs538745848		1	199018425	T	C	0.443421	0.8	-0.22	0.2911	52089	0.587414	-0.755754	RMW		0.00018718	T	0.000123191	0.551108	Imputed	0.353184	non_highlight	non_wgtsnp
rs112418296		1	199018461	T	A	0.1862	1.0845	0.0811	0.0613	52089	1.74743	1.323	PLINK	0.9838	0.9821	A	0.016061	0.720203	Imputed	0.73002	non_highlight	non_wgtsnp
rs116812599		1	199018600	T	C	0.126584	1.08	0.08	0.0504	52089	2.3339	1.5873	RMW		0.00612221	T	0.00615953	0.616774	Imputed	0.897621	non_highlight	non_wgtsnp
1:199018830		1	199018830	C	T	0.450722	0.74	-0.3	0.3992	52089	0.568836	-0.751503	RMW		0.000144944	C	0.000538959	0.406324	Imputed	0.346091	non_highlight	non_wgtsnp
1:199018938		1	199018938	G	A	0.146402	2	0.69	0.4773	52089	2.10934	1.44563	RMW		0.000106068	G	0.000230982	0.480585	Imputed	0.834453	non_highlight	non_wgtsnp
rs748737424		1	199019095	T	C	0.738719	0.89	-0.12	0.3494	52089	0.111256	-0.343446	RMW		0.000153583	T	9.2393e-05	0.436862	Imputed	0.131521	non_highlight	non_wgtsnp
rs576224463		1	199019220	G	A	0.712538	0.97	-0.03	0.0827	52089	0.135755	-0.362757	RMW		0.00280385	G	0.0025716	0.539604	Imputed	0.147192	non_highlight	non_wgtsnp
rs115918387		1	199019266	T	C	0.870302	1.04	0.04	0.2402	52089	0.0266587	0.166528	RMW		0.000297568	T	0.00110872	0.454766	Imputed	0.06033	non_highlight	non_wgtsnp
rs322932		1	199019342	A	T	0.7972	0.9954	-0.0046	0.018	52089	0.0660349	-0.255556	PLINK	0.7761	0.7747	T	0.219803	0.790337	Imputed	0.0984327	non_highlight	non_wgtsnp
rs322931		1	199019855	G	A	0.8157	0.9958	-0.0042	0.018	52089	0.0543259	-0.233333	PLINK	0.7764	0.7749	A	0.21797	0.790831	Imputed	0.0884695	non_highlight	non_wgtsnp
rs60368862		1	199020022	A	G	0.0676115	1.16	0.15	0.0812	52089	3.34008	1.84729	RMW		0.00226343	A	0.00255621	0.640655	Imputed	1.16998	non_highlight	non_wgtsnp
rs115407611		1	199020382	T	G	0.4173	0.9571	-0.0438	0.054	52089	0.657907	-0.811111	PLINK	0.9832	0.982	G	0.0151524	0.8875	Imputed	0.379552	non_highlight	non_wgtsnp
rs185172075		1	199020402	T	C	0.0182076	1.4	0.34	0.1425	52089	5.57606	2.38596	RMW		0.000961815	T	0.00106252	0.464624	Imputed	1.73975	non_highlight	non_wgtsnp
rs146177580		1	199020435	G	A	0.6291	0.9648	-0.0358	0.0741	52089	0.233283	-0.483131	PLINK	0.9862	0.9862	A	0.0115953	0.593119	Imputed	0.20128	non_highlight	non_wgtsnp
rs189889460		1	199020449	C	T	0.077261	0.63	-0.46	0.2615	52089	3.1216	-1.75908	RMW		0.000290368	C	0.00026178	0.461646	Imputed	1.11204	non_highlight	non_wgtsnp
rs322930		1	199020561	T	A	0.7975	0.9954	-0.0046	0.018	52089	0.0658353	-0.255556	PLINK	0.7762	0.7747	A	0.218109	0.790674	Imputed	0.0982693	non_highlight	non_wgtsnp
rs776304895		1	199020641	A	G	0.57576	1.16	0.15	0.2652	52089	0.31314	0.565611	RMW		0.000226535	A	0.00026178	0.544775	Imputed	0.239759	non_highlight	non_wgtsnp
rs116353083		1	199020662	T	C	0.36998	0.75	-0.29	0.3209	52089	0.803732	-0.903708	RMW		0.000199658	T	0.00164767	0.409386	Imputed	0.431822	non_highlight	non_wgtsnp
rs765119884		1	199020792	G	T	0.642017	1.16	0.15	0.3193	52089	0.216114	0.469778	RMW		0.000201578	G	0.000107792	0.475688	Imputed	0.192453	non_highlight	non_wgtsnp
rs148640423		1	199020805	G	A	0.744283	1.03	0.03	0.0906	52089	0.106398	0.331126	RMW		0.00178205	G	0.00355713	0.771773	Imputed	0.128262	non_highlight	non_wgtsnp
rs142147922		1	199020867	T	G	0.761452	1.02	0.02	0.0652	52089	0.0921575	0.306748	RMW		0.00657528	T	0.00535879	0.555034	Imputed	0.118357	non_highlight	non_wgtsnp
rs322929		1	199020987	T	C	0.8187	0.9959	-0.0041	0.0179	52089	0.0525406	-0.22905	PLINK	0.772	0.7698	C	0.224561	0.79304	Imputed	0.0868752	non_highlight	non_wgtsnp
rs530230365		1	199021014	G	C	0.010345	1.56	0.44	0.1734	52089	6.5745	2.53749	RMW		0.000572098	G	0.000538959	0.520611	Imputed	1.98527	non_highlight	non_wgtsnp
rs574883480		1	199021226	T	C	0.536337	0.94	-0.06	0.1001	52089	0.382371	-0.599401	RMW		0.0016155	T	0.00160148	0.616138	Imputed	0.270562	non_highlight	non_wgtsnp
rs757968629		1	199021673	C	G	0.844325	0.97	-0.03	0.1551	52089	0.038559	-0.193424	RMW		0.000610974	C	0.000354173	0.481022	Imputed	0.0734904	non_highlight	non_wgtsnp
rs322928		1	199021810	G	A	0.5804	0.9894	-0.0107	0.0192	52089	0.305588	-0.557292	PLINK	0.8193	0.8172	A	0.178134	0.816023	Imputed	0.236273	non_highlight	non_wgtsnp
rs322927		1	199021825	T	G	0.5769	0.9893	-0.0108	0.0192	52089	0.311273	-0.5625	PLINK	0.8194	0.8172	G	0.177287	0.816147	Imputed	0.238899	non_highlight	non_wgtsnp
rs183269302		1	199021866	T	C	0.884569	1.01	0.01	0.0685	52089	0.0210771	0.145985	RMW		0.00245157	T	0.00186326	0.473471	Imputed	0.0532683	non_highlight	non_wgtsnp
rs186459485		1	199021991	G	A	0.288059	0.9	-0.1	0.0992	52089	1.12867	-1.00806	RMW		0.00208969	G	0.00214044	0.46264	Imputed	0.540519	non_highlight	non_wgtsnp
rs767669755		1	199022360	T	G	0.752381	1.09	0.09	0.2731	52089	0.0995411	0.32955	RMW		0.000213097	T	0.000215584	0.562012	Imputed	0.123562	non_highlight	non_wgtsnp
rs565191204		1	199022630	A	G	0.621854	1.08	0.08	0.156	52089	0.24327	0.512821	RMW		0.000718002	A	0.000415768	0.456768	Imputed	0.206312	non_highlight	non_wgtsnp
rs114089263		1	199022761	G	A	0.36998	0.75	-0.29	0.3209	52089	0.803732	-0.903708	RMW		0.000199658	G	0.00166307	0.408251	Imputed	0.431822	non_highlight	non_wgtsnp
rs746470170		1	199022926	A	G	0.714636	1.11	0.1	0.2854	52089	0.13369	0.350385	RMW		0.000215497	A	0.000230982	0.556563	Imputed	0.145915	non_highlight	non_wgtsnp
rs60590455		1	199023096	A	G	0.479832	1.04	0.04	0.0555	52089	0.499245	0.720721	RMW		0.00330828	A	0.00428087	0.749038	Imputed	0.318911	non_highlight	non_wgtsnp
rs74746864		1	199023240	A	G	0.7812	1.007	0.007	0.0251	52089	0.0771482	0.278884	PLINK	0.8833	0.8834	G	0.108362	0.689508	Imputed	0.107238	non_highlight	non_wgtsnp
rs115891719		1	199023336	A	C	0.646185	0.88	-0.13	0.2785	52089	0.210744	-0.466786	RMW		0.000311006	A	0.00113951	0.407758	Imputed	0.189643	non_highlight	non_wgtsnp
rs111363310		1	199023456	T	C	0.5616	1.0478	0.0467	0.0805	52089	0.336941	0.580124	PLINK	0.9904	0.9884	C	0.00934709	0.676818	Imputed	0.250573	non_highlight	non_wgtsnp
rs569739442		1	199023594	G	A	0.40038	0.94	-0.06	0.0736	52089	0.707185	-0.815217	RMW		0.00394565	G	0.00327995	0.41415	Imputed	0.397528	non_highlight	non_wgtsnp
rs116162972		1	199023679	C	T	0.563038	0.85	-0.16	0.281	52089	0.334471	-0.569395	RMW		0.000294208	C	0.00110872	0.433801	Imputed	0.249462	non_highlight	non_wgtsnp
rs189128518		1	199023750	G	A	0.571142	1.22	0.2	0.3511	52089	0.320775	0.569638	RMW		0.00018526	G	0.000354173	0.452038	Imputed	0.243256	non_highlight	non_wgtsnp
rs16844111		1	199024181	C	T	0.605246	1.1	0.09	0.1844	52089	0.267156	0.488069	RMW		0.00045835	C	0.00149369	0.592481	Imputed	0.218068	non_highlight	non_wgtsnp
rs188275668		1	199024568	T	C	0.383232	0.88	-0.12	0.1466	52089	0.760308	-0.818554	RMW		0.00100021	T	0.000862334	0.462059	Imputed	0.416538	non_highlight	non_wgtsnp
rs186460183		1	199024585	T	C	0.0268791	1.62	0.48	0.218	52089	4.89856	2.20183	RMW		0.00045499	T	0.000415768	0.427813	Imputed	1.57059	non_highlight	non_wgtsnp
rs116201459		1	199024621	C	T	0.0005489	0.8109	-0.2096	0.0607	52089	11.9417	-3.45305	PLINK	0.982	0.9837	T	0.0144441	0.708152	Imputed	3.26051	non_highlight	non_wgtsnp
rs185738568		1	199024836	G	A	0.845899	1.03	0.03	0.1521	52089	0.0377733	0.197239	RMW		0.000897982	G	0.000846936	0.427279	Imputed	0.0726815	non_highlight	non_wgtsnp
rs114296697		1	199024901	C	T	0.639276	0.88	-0.13	0.2727	52089	0.21969	-0.476714	RMW		0.000310526	C	0.00112411	0.408777	Imputed	0.194312	non_highlight	non_wgtsnp
1:199024966		1	199024966	A	G	0.19456	0.67	-0.41	0.3087	52089	1.68275	-1.32815	RMW		0.000205418	A	0.000431167	0.41739	Imputed	0.710946	non_highlight	non_wgtsnp
rs73075213		1	199025369	A	C	0.996176	1	0	0.0001	52089	2.29699e-05	0	RMW		0.000305247	A	0.000954727	0.481808	Imputed	0.00166393	non_highlight	non_wgtsnp
rs322889		1	199025551	C	G	0.8548	0.9967	-0.0033	0.0179	52089	0.0334881	-0.184358	PLINK	0.7722	0.7698	G	0.222575	0.793036	Imputed	0.0681355	non_highlight	non_wgtsnp
rs183218701		1	199025919	C	T	0.36646	0.77	-0.26	0.2894	52089	0.815633	-0.898411	RMW		0.000268291	C	0.00026178	0.442389	Imputed	0.435973	non_highlight	non_wgtsnp
1:199026041		1	199026041	C	T	0.597857	1.1	0.1	0.1807	52089	0.27824	0.553403	RMW		0.000556259	C	0.000585156	0.49421	Imputed	0.223403	non_highlight	non_wgtsnp
rs322887		1	199026329	A	G	0.5703	0.9891	-0.011	0.0192	52089	0.322181	-0.572917	PLINK	0.8193	0.8171	G	0.177333	0.815563	Imputed	0.243897	non_highlight	non_wgtsnp
rs538697626		1	199026456	T	G	0.918408	0.99	-0.01	0.0981	52089	0.0104938	-0.101937	RMW		0.00175277	T	0.00161688	0.597207	Imputed	0.0369643	non_highlight	non_wgtsnp
rs541865065		1	199026814	C	G	0.408884	1.32	0.28	0.3362	52089	0.682043	0.832838	RMW		0.000133905	C	9.2393e-05	0.531719	Imputed	0.3884	non_highlight	non_wgtsnp
rs116089206		1	199027003	T	G	0.589901	0.83	-0.19	0.3457	52089	0.290499	-0.549609	RMW		0.000175661	T	0.00144749	0.412338	Imputed	0.229221	non_highlight	non_wgtsnp
rs192576973		1	199027144	T	A	0.918053	0.99	-0.01	0.0977	52089	0.0105856	-0.102354	RMW		0.0027117	T	0.00404989	0.545148	Imputed	0.0371322	non_highlight	non_wgtsnp
rs114002230		1	199027228	C	T	0.000552	0.8101	-0.2106	0.061	52089	11.9313	-3.45246	PLINK	0.9821	0.9838	T	0.0144287	0.704589	Imputed	3.25806	non_highlight	non_wgtsnp
1:199027429		1	199027429	C	T	0.564041	1.04	0.04	0.068	52089	0.332756	0.588235	RMW		0.00225575	C	0.0013705	0.808121	Imputed	0.248689	non_highlight	non_wgtsnp
rs187368519		1	199027551	G	A	0.939647	1.01	0.01	0.1314	52089	0.00573254	0.0761035	RMW		0.00318445	G	0.00251001	0.511255	Imputed	0.0270353	non_highlight	non_wgtsnp
rs755701685		1	199027653	T	C	0.716066	0.92	-0.08	0.2292	52089	0.132293	-0.34904	RMW		0.000227015	T	0.000184786	0.746737	Imputed	0.145047	non_highlight	non_wgtsnp
rs148693902		1	199027742	A	C	0.583318	0.83	-0.19	0.3397	52089	0.300901	-0.559317	RMW		0.000176621	A	0.00144749	0.410402	Imputed	0.234095	non_highlight	non_wgtsnp
rs546915908		1	199027807	A	G	0.653665	1.15	0.14	0.3115	52089	0.201311	0.449438	RMW		0.000216936	A	0.000169387	0.453876	Imputed	0.184645	non_highlight	non_wgtsnp
rs535382847		1	199027895	G	A	0.670081	1.2	0.18	0.4279	52089	0.181507	0.420659	RMW		7.00724e-05	G	7.69941e-05	0.649976	Imputed	0.173873	non_highlight	non_wgtsnp
rs322886		1	199028106	T	C	0.4826	0.9838	-0.0163	0.0232	52089	0.492982	-0.702586	PLINK	0.8606	0.8627	C	0.135448	0.690341	Imputed	0.316413	non_highlight	non_wgtsnp
rs192341416		1	199028235	T	C	0.7302	1.029	0.0286	0.083	52089	0.118928	0.344578	PLINK	0.9894	0.9889	C	0.00803819	0.601159	Imputed	0.136558	non_highlight	non_wgtsnp
rs553588543		1	199028666	G	A	0.671116	0.93	-0.07	0.1709	52089	0.180299	-0.409596	RMW		0.00054954	G	0.000246381	0.56223	Imputed	0.173202	non_highlight	non_wgtsnp
rs322885		1	199028678	T	C	0.5852	0.9875	-0.0126	0.023	52089	0.297903	-0.547826	PLINK	0.8572	0.8609	C	0.133662	0.695163	Imputed	0.232696	non_highlight	non_wgtsnp
1:199028917		1	199028917	T	C	0.139312	0.52	-0.65	0.4423	52089	2.18554	-1.46959	RMW		0.000113748	T	0.000908531	0.433096	Imputed	0.856011	non_highlight	non_wgtsnp
rs322884		1	199029020	A	C	0.7207	0.9944	-0.0056	0.0157	52089	0.127823	-0.356688	PLINK	0.3203	0.3263	C	0.693009	0.827791	Imputed	0.142245	non_highlight	non_wgtsnp
rs79231919		1	199029290	C	T	0.900017	0.98	-0.02	0.1608	52089	0.0157854	-0.124378	RMW		0.00054714	C	0.00112411	0.566024	Imputed	0.0457493	non_highlight	non_wgtsnp
rs575793030		1	199029448	C	G	0.317382	1.21	0.19	0.1906	52089	0.999705	0.996852	RMW		0.000528423	C	0.00040037	0.441526	Imputed	0.498418	non_highlight	non_wgtsnp
rs10800607		1	199029511	T	C	0.6978	1.0064	0.0064	0.0163	52089	0.150771	0.392638	PLINK	0.6703	0.6694	C	0.347367	0.760533	Imputed	0.156269	non_highlight	non_wgtsnp
rs74373160		1	199029756	A	C	0.5018	1.0247	0.0244	0.0363	52089	0.451128	0.672176	PLINK	0.9523	0.9521	C	0.0429627	0.74163	Imputed	0.299469	non_highlight	non_wgtsnp
rs10737557		1	199029866	T	G	0.6123	1.0083	0.0083	0.0163	52089	0.256839	0.509202	PLINK	0.6677	0.6657	G	0.350431	0.762353	Imputed	0.213036	non_highlight	non_wgtsnp
rs759822218		1	199029954	C	A	0.556505	0.85	-0.16	0.2764	52089	0.345792	-0.578871	RMW		0.000257252	C	0.000215584	0.434403	Imputed	0.254531	non_highlight	non_wgtsnp
rs76006265		1	199030244	T	C	0.583318	0.83	-0.19	0.3397	52089	0.300901	-0.559317	RMW		0.000176621	T	0.00144749	0.411045	Imputed	0.234095	non_highlight	non_wgtsnp
rs754693088		1	199030441	T	C	0.12909	1.4	0.34	0.2217	52089	2.30341	1.5336	RMW		0.000351322	T	0.00026178	0.521572	Imputed	0.889107	non_highlight	non_wgtsnp
rs78457314		1	199030457	A	T	0.571903	1.04	0.04	0.0694	52089	0.319509	0.576369	RMW		0.00320557	A	0.00323375	0.749952	Imputed	0.242678	non_highlight	non_wgtsnp
rs145805302		1	199030728	G	T	0.281397	1.07	0.07	0.0628	52089	1.16033	1.11465	RMW		0.00446639	G	0.00480443	0.529167	Imputed	0.550681	non_highlight	non_wgtsnp
rs114901483		1	199030862	T	C	0.5104	1.0242	0.0239	0.0363	52089	0.433247	0.658402	PLINK	0.9523	0.9522	C	0.0429011	0.742103	Imputed	0.292089	non_highlight	non_wgtsnp
rs74134939		1	199031133	A	G	0.475773	1.04	0.04	0.055	52089	0.508537	0.727273	RMW		0.00349354	A	0.00548198	0.724357	Imputed	0.3226	non_highlight	non_wgtsnp
rs76478333		1	199031367	A	C	0.420131	1.05	0.05	0.0605	52089	0.649949	0.826446	RMW		0.00313694	A	0.00323375	0.753722	Imputed	0.376615	non_highlight	non_wgtsnp
rs191868950		1	199031392	T	A	0.716262	0.92	-0.09	0.2294	52089	0.132102	-0.392328	RMW		0.000265891	T	0.000677549	0.556532	Imputed	0.144928	non_highlight	non_wgtsnp
1:199031607		1	199031607	A	C	0.817639	0.95	-0.05	0.2225	52089	0.0531684	-0.224719	RMW		0.000300447	A	0.000369572	0.572483	Imputed	0.0874384	non_highlight	non_wgtsnp
rs191045788		1	199031787	A	C	0.686066	0.97	-0.03	0.0754	52089	0.163377	-0.397878	RMW		0.0027789	A	0.00271019	0.533992	Imputed	0.163634	non_highlight	non_wgtsnp
rs550847308		1	199031904	C	T	0.722985	0.85	-0.16	0.4585	52089	0.125651	-0.348964	RMW		0.000103669	C	0.000123191	0.441681	Imputed	0.140871	non_highlight	non_wgtsnp
rs115291871		1	199032036	T	C	0.7321	1.0234	0.0231	0.0677	52089	0.117192	0.341211	PLINK	0.985	0.9841	C	0.0140283	0.638505	Imputed	0.13543	non_highlight	non_wgtsnp
rs779462483		1	199032056	A	T	0.343177	1.48	0.39	0.4136	52089	0.898527	0.94294	RMW		8.68705e-05	A	9.2393e-05	0.528365	Imputed	0.464482	non_highlight	non_wgtsnp
rs765839313		1	199032361	C	T	0.718077	1.06	0.06	0.1614	52089	0.130343	0.371747	RMW		0.000693525	C	0.000646751	0.499403	Imputed	0.143829	non_highlight	non_wgtsnp
rs184654001		1	199032381	A	C	0.224064	0.85	-0.16	0.1337	52089	1.47815	-1.19671	RMW		0.00118787	A	0.0013705	0.429558	Imputed	0.649628	non_highlight	non_wgtsnp
rs575754228		1	199032563	A	G	0.697555	1.16	0.15	0.3819	52089	0.151028	0.392773	RMW		9.26299e-05	A	7.69941e-05	0.625915	Imputed	0.156422	non_highlight	non_wgtsnp
rs142747074		1	199032765	G	A	0.874461	0.96	-0.04	0.2584	52089	0.0249623	-0.154799	RMW		0.000402196	G	0.00121651	0.457973	Imputed	0.0582596	non_highlight	non_wgtsnp
rs78499723		1	199032793	A	T	0.5139	1.024	0.0237	0.0363	52089	0.426118	0.652893	PLINK	0.9523	0.9522	T	0.0429165	0.742219	Imputed	0.289121	non_highlight	non_wgtsnp
rs193036559		1	199032834	T	G	0.711504	1.05	0.05	0.1319	52089	0.136779	0.379075	RMW		0.000926299	T	0.00117031	0.598885	Imputed	0.147823	non_highlight	non_wgtsnp
rs533677454		1	199032922	T	C	0.325079	0.73	-0.32	0.3198	52089	0.968402	-1.00063	RMW		0.000172301	T	7.69941e-05	0.470279	Imputed	0.488011	non_highlight	non_wgtsnp
rs147390952		1	199033036	G	A	0.174	1.1197	0.1131	0.0831	52089	1.84814	1.36101	PLINK	0.9904	0.9895	A	0.0065599	0.637821	Imputed	0.759451	non_highlight	non_wgtsnp
rs755260151		1	199033079	G	A	0.416368	1.28	0.25	0.3037	52089	0.660544	0.823181	RMW		0.000213577	G	0.000277179	0.448747	Imputed	0.380523	non_highlight	non_wgtsnp
rs757870544		1	199033154	G	C	0.75522	0.92	-0.09	0.2675	52089	0.0971967	-0.336449	RMW		0.000285569	G	0.000215584	0.421677	Imputed	0.121927	non_highlight	non_wgtsnp
rs745970014		1	199033298	T	C	0.423076	0.83	-0.19	0.2326	52089	0.641755	-0.816853	RMW		0.000239974	T	0.000277179	0.653103	Imputed	0.373582	non_highlight	non_wgtsnp
rs322883		1	199033440	C	T	0.889	0.9972	-0.0028	0.0201	52089	0.0194797	-0.139303	PLINK	0.809	0.8129	T	0.185294	0.716727	Imputed	0.0510982	non_highlight	non_wgtsnp
rs143589970		1	199033688	G	A	0.188287	0.71	-0.35	0.2603	52089	1.73097	-1.3446	RMW		0.000300927	G	0.000200185	0.413609	Imputed	0.72518	non_highlight	non_wgtsnp
rs74134940		1	199033726	G	T	0.4448	1.0272	0.0268	0.0351	52089	0.583868	0.763533	PLINK	0.9473	0.9491	T	0.050385	0.74007	Imputed	0.351835	non_highlight	non_wgtsnp
rs74134941		1	199033738	A	C	0.470402	1.05	0.04	0.0676	52089	0.521032	0.591716	RMW		0.00346858	A	0.00543579	0.72292	Imputed	0.327531	non_highlight	non_wgtsnp
rs322882		1	199033762	G	A	0.8964	0.9974	-0.0026	0.0201	52089	0.0169547	-0.129353	PLINK	0.8091	0.813	A	0.185063	0.71639	Imputed	0.0474982	non_highlight	non_wgtsnp
rs183911018		1	199033964	C	T	0.415374	1.06	0.06	0.0715	52089	0.663366	0.839161	RMW		0.00317341	C	0.0026178	0.505814	Imputed	0.381561	non_highlight	non_wgtsnp
rs78393628		1	199034137	A	T	0.5099	1.0242	0.0239	0.0363	52089	0.434272	0.658402	PLINK	0.9524	0.9522	T	0.0429319	0.742736	Imputed	0.292515	non_highlight	non_wgtsnp
1:199034163		1	199034163	T	G	0.515722	1.23	0.2	0.3185	52089	0.42244	0.627943	RMW		0.000160303	T	0.000415768	0.558515	Imputed	0.287584	non_highlight	non_wgtsnp
rs77613066		1	199034546	T	C	0.4684	1.0266	0.0263	0.0362	52089	0.525748	0.726519	PLINK	0.9522	0.9521	C	0.0430705	0.74165	Imputed	0.329383	non_highlight	non_wgtsnp
rs536110136		1	199034620	T	G	0.711619	0.9	-0.11	0.285	52089	0.136665	-0.385965	RMW		0.000217416	T	0.000246381	0.579633	Imputed	0.147752	non_highlight	non_wgtsnp
rs186598959		1	199034802	A	G	0.173582	1.16	0.15	0.1091	52089	1.85173	1.37489	RMW		0.0016179	A	0.00146289	0.470049	Imputed	0.760495	non_highlight	non_wgtsnp
rs962793		1	199034906	A	G	0.626	1.008	0.008	0.0163	52089	0.237524	0.490798	PLINK	0.6674	0.6655	G	0.350385	0.762106	Imputed	0.203426	non_highlight	non_wgtsnp
rs140046552		1	199035039	G	A	0.971035	1	0	0.0001	52089	0.00131843	0	RMW		0.00107076	G	0.000862334	0.558074	Imputed	0.0127651	non_highlight	non_wgtsnp
rs322881		1	199035316	C	T	0.579	1.0084	0.0084	0.0151	52089	0.307854	0.556291	PLINK	0.4869	0.4903	T	0.528888	0.78832	Imputed	0.237321	non_highlight	non_wgtsnp
rs187668911		1	199036189	C	T	0.699487	0.96	-0.04	0.1058	52089	0.149006	-0.378072	RMW		0.00229367	C	0.00177087	0.453189	Imputed	0.15522	non_highlight	non_wgtsnp
rs79791920		1	199036844	G	A	0.1514	0.9244	-0.0786	0.0548	52089	2.05809	-1.43431	PLINK	0.9729	0.9732	A	0.0230674	0.566925	Imputed	0.819874	non_highlight	non_wgtsnp
1:199036867		1	199036867	A	G	0.746618	0.93	-0.08	0.2246	52089	0.104395	-0.356189	RMW		0.00036332	A	0.000415768	0.436356	Imputed	0.126902	non_highlight	non_wgtsnp
1:199036869		1	199036869	C	T	0.150289	0.69	-0.38	0.2579	52089	2.06932	-1.47344	RMW		0.000243334	C	0.000246381	0.514166	Imputed	0.823073	non_highlight	non_wgtsnp
rs777490481		1	199037029	A	C	0.22551	1.42	0.35	0.2893	52089	1.46896	1.20982	RMW		0.000197738	A	0.000200185	0.553384	Imputed	0.646834	non_highlight	non_wgtsnp
rs74941480		1	199037718	C	T	0.589901	0.83	-0.19	0.3457	52089	0.290499	-0.549609	RMW		0.000175661	C	0.00143209	0.412988	Imputed	0.229221	non_highlight	non_wgtsnp
rs116418194		1	199038010	T	C	0.634143	1.21	0.19	0.4005	52089	0.226484	0.474407	RMW		0.000133905	T	0.000508161	0.41868	Imputed	0.197813	non_highlight	non_wgtsnp
rs10919619		1	199038043	T	C	0.7319	0.9932	-0.0068	0.0198	52089	0.117374	-0.343434	PLINK	0.8306	0.8273	C	0.164167	0.807902	Imputed	0.135548	non_highlight	non_wgtsnp
rs79987487		1	199038230	T	C	0.5261	1.0232	0.0229	0.0362	52089	0.401919	0.632597	PLINK	0.952	0.9519	C	0.0447798	0.739221	Imputed	0.278932	non_highlight	non_wgtsnp
rs530247886		1	199038236	A	G	0.319441	1.27	0.24	0.2401	52089	0.991234	0.999584	RMW		0.000247173	A	0.000169387	0.567005	Imputed	0.495609	non_highlight	non_wgtsnp
rs322879		1	199038249	C	T	0.6708	1.0064	0.0064	0.0151	52089	0.180668	0.423841	PLINK	0.4902	0.4947	T	0.525131	0.787329	Imputed	0.173407	non_highlight	non_wgtsnp
rs569538399		1	199038301	A	G	0.960829	0.99	-0.01	0.2046	52089	0.00241212	-0.0488759	RMW		0.000840869	A	0.000754543	0.616474	Imputed	0.0173539	non_highlight	non_wgtsnp
rs529653058		1	199038755	G	A	0.254198	1.12	0.11	0.0994	52089	1.30008	1.10664	RMW		0.00181852	G	0.00375731	0.51767	Imputed	0.594828	non_highlight	non_wgtsnp
rs78035770		1	199038870	G	A	0.80378	0.93	-0.08	0.2921	52089	0.0617314	-0.273879	RMW		0.000268771	G	0.00107792	0.401096	Imputed	0.0948628	non_highlight	non_wgtsnp
rs183523830		1	199039014	C	T	0.258558	1.17	0.16	0.139	52089	1.27646	1.15108	RMW		0.000852867	C	0.00103172	0.527261	Imputed	0.587442	non_highlight	non_wgtsnp
rs537619694		1	199039239	T	C	0.950105	0.99	-0.01	0.1606	52089	0.00391562	-0.0622665	RMW		0.000963735	T	0.00066215	0.675478	Imputed	0.0222284	non_highlight	non_wgtsnp
rs322878		1	199039278	T	C	0.5162	0.985	-0.0151	0.0233	52089	0.421479	-0.648069	PLINK	0.8619	0.8637	C	0.127964	0.691709	Imputed	0.287182	non_highlight	non_wgtsnp
1:199039956		1	199039956	T	C	0.338432	0.76	-0.28	0.2867	52089	0.916362	-0.976631	RMW		0.00027501	T	0.000230982	0.421787	Imputed	0.470529	non_highlight	non_wgtsnp
rs115327648		1	199040106	C	T	0.4437	1.028	0.0276	0.036	52089	0.586695	0.766667	PLINK	0.9514	0.9516	T	0.0436249	0.742056	Imputed	0.352911	non_highlight	non_wgtsnp
rs189577274		1	199040107	A	G	0.202933	1.55	0.44	0.3442	52089	1.62114	1.27833	RMW		0.000126706	A	7.69941e-05	0.662346	Imputed	0.692647	non_highlight	non_wgtsnp
rs181995292		1	199040194	A	T	0.986209	0.99	-0.01	0.5814	52089	0.000298782	-0.0171999	RMW		5.42341e-05	A	0.000153988	0.495914	Imputed	0.00603104	non_highlight	non_wgtsnp
rs17497549		1	199040295	C	T	0.2821	1.0372	0.0365	0.034	52089	1.15695	1.07353	PLINK	0.9426	0.9437	T	0.055867	0.723194	Imputed	0.549597	non_highlight	non_wgtsnp
rs773752334		1	199040306	C	T	0.099291	2.58	0.95	0.575	52089	2.71689	1.65217	RMW		6.71927e-05	C	9.2393e-05	0.406721	Imputed	1.00309	non_highlight	non_wgtsnp
rs73075225		1	199040328	T	C	0.772354	0.94	-0.07	0.2139	52089	0.0836928	-0.327256	RMW		0.000315806	T	0.00103172	0.507762	Imputed	0.112184	non_highlight	non_wgtsnp
rs146309327		1	199040399	T	A	0.377322	1.06	0.06	0.066	52089	0.779409	0.909091	RMW		0.00315422	T	0.00324915	0.748686	Imputed	0.423288	non_highlight	non_wgtsnp
rs61822102		1	199040680	T	C	0.7321	1.0228	0.0225	0.0657	52089	0.117192	0.342466	PLINK	0.985	0.9854	C	0.0149677	0.695221	Imputed	0.13543	non_highlight	non_wgtsnp
rs552146256		1	199040765	T	C	0.920651	1.03	0.03	0.2967	52089	0.00992289	0.101112	RMW		0.000167022	T	0.000123191	0.516467	Imputed	0.035905	non_highlight	non_wgtsnp
rs80079947		1	199040767	T	C	0.5134	1.024	0.0237	0.0363	52089	0.427131	0.652893	PLINK	0.9524	0.9522	C	0.0430089	0.742589	Imputed	0.289544	non_highlight	non_wgtsnp
rs533896456		1	199040945	T	A	0.0749377	0.91	-0.1	0.053	52089	3.17141	-1.88679	RMW		0.00439536	T	0.0039421	0.666997	Imputed	1.1253	non_highlight	non_wgtsnp
rs78516841		1	199041009	C	T	0.2952	1.0758	0.0731	0.0698	52089	1.09575	1.04728	PLINK	0.9859	0.9846	T	0.0139205	0.647098	Imputed	0.529884	non_highlight	non_wgtsnp
rs189891157		1	199041153	T	C	0.869235	0.99	-0.01	0.061	52089	0.0271031	-0.163934	RMW		0.00302175	T	0.00278719	0.703185	Imputed	0.0608628	non_highlight	non_wgtsnp
1:199041168		1	199041168	C	T	0.965731	0.98	-0.02	0.4702	52089	0.00184582	-0.0425351	RMW		9.02302e-05	C	9.2393e-05	0.438361	Imputed	0.0151438	non_highlight	non_wgtsnp
rs537979460		1	199041353	C	G	0.326303	0.86	-0.15	0.1537	52089	0.963514	-0.975927	RMW		0.000777035	C	0.00104712	0.494616	Imputed	0.486379	non_highlight	non_wgtsnp
rs78549910		1	199041389	T	G	0.4945	1.025	0.0247	0.0362	52089	0.46672	0.68232	PLINK	0.9517	0.9517	G	0.0451032	0.738172	Imputed	0.305834	non_highlight	non_wgtsnp
rs191510213		1	199041548	A	C	0.747285	1.06	0.06	0.1808	52089	0.103827	0.331858	RMW		0.000693525	A	0.00040037	0.445016	Imputed	0.126514	non_highlight	non_wgtsnp
rs74916440		1	199041734	A	G	0.4567	1.0273	0.0269	0.0362	52089	0.55397	0.743094	PLINK	0.9521	0.9519	G	0.0433477	0.741082	Imputed	0.340369	non_highlight	non_wgtsnp
rs183769408		1	199042883	A	G	0.798275	0.98	-0.02	0.079	52089	0.0653212	-0.253165	RMW		0.00372487	A	0.00300277	0.47527	Imputed	0.0978475	non_highlight	non_wgtsnp
rs765130565		1	199042897	T	C	0.709595	1.13	0.12	0.3282	52089	0.138682	0.365631	RMW		0.000191019	T	0.00026178	0.465105	Imputed	0.148989	non_highlight	non_wgtsnp
rs7523940		1	199042977	A	G	0.4078	1.0294	0.029	0.035	52089	0.685205	0.828571	PLINK	0.947	0.9489	G	0.0508315	0.738051	Imputed	0.389553	non_highlight	non_wgtsnp
rs77856356		1	199043046	A	C	0.4699	1.0265	0.0262	0.0361	52089	0.522211	0.725762	PLINK	0.9516	0.9516	C	0.045288	0.73821	Imputed	0.327995	non_highlight	non_wgtsnp
rs563065973		1	199043052	A	G	0.310838	0.7	-0.36	0.3519	52089	1.02711	-1.02302	RMW		0.000154063	A	0.000200185	0.403195	Imputed	0.507466	non_highlight	non_wgtsnp
rs750713264		1	199043055	A	G	0.13296	0.71	-0.35	0.2279	52089	2.2576	-1.53576	RMW		0.000436752	A	0.000631352	0.405442	Imputed	0.876279	non_highlight	non_wgtsnp
rs527879893		1	199043132	C	T	0.254007	0.7	-0.36	0.3127	52089	1.30113	-1.15126	RMW		0.000232775	C	0.000338774	0.40147	Imputed	0.595154	non_highlight	non_wgtsnp
rs533526402		1	199043347	G	A	0.476343	1.28	0.25	0.3466	52089	0.507224	0.721293	RMW		0.000133425	G	7.69941e-05	0.532973	Imputed	0.32208	non_highlight	non_wgtsnp
rs79111447		1	199043359	T	C	0.452	1.0276	0.0272	0.0362	52089	0.565632	0.751381	PLINK	0.952	0.9519	C	0.0433631	0.740669	Imputed	0.344862	non_highlight	non_wgtsnp
rs549089820		1	199043716	A	G	0.435735	1.14	0.13	0.1681	52089	0.607489	0.773349	RMW		0.000798153	A	0.00107792	0.402354	Imputed	0.360778	non_highlight	non_wgtsnp
rs113192377		1	199043873	A	G	0.4918	1.0251	0.0248	0.0361	52089	0.472586	0.686981	PLINK	0.9516	0.9516	G	0.045288	0.738542	Imputed	0.308211	non_highlight	non_wgtsnp
rs113477201		1	199043939	T	C	0.4949	1.025	0.0247	0.0361	52089	0.465856	0.684211	PLINK	0.9516	0.9516	C	0.0453188	0.738361	Imputed	0.305483	non_highlight	non_wgtsnp
rs17497598		1	199044195	T	C	0.471	1.0264	0.0261	0.0362	52089	0.519629	0.720994	PLINK	0.9521	0.952	C	0.0433169	0.741786	Imputed	0.326979	non_highlight	non_wgtsnp
rs750433036		1	199044292	A	G	0.938029	1.03	0.03	0.3802	52089	0.00604466	0.0789058	RMW		8.97502e-05	A	7.69941e-05	0.566384	Imputed	0.0277837	non_highlight	non_wgtsnp
rs147570345		1	199044472	G	T	0.6662	0.9704	-0.03	0.0696	52089	0.186079	-0.431034	PLINK	0.9838	0.9852	T	0.0133508	0.605648	Imputed	0.176395	non_highlight	non_wgtsnp
rs72741553		1	199044534	A	C	0.5744	1.0377	0.037	0.0659	52089	0.315376	0.561457	PLINK	0.9851	0.9854	C	0.0149677	0.694227	Imputed	0.240786	non_highlight	non_wgtsnp
rs543454946		1	199045035	C	G	0.598914	0.96	-0.04	0.0776	52089	0.276637	-0.515464	RMW		0.00323581	C	0.00232522	0.487977	Imputed	0.222636	non_highlight	non_wgtsnp
rs774106478		1	199045371	G	A	0.271745	0.69	-0.38	0.3376	52089	1.20792	-1.12559	RMW		0.000171821	G	0.000138589	0.475372	Imputed	0.565838	non_highlight	non_wgtsnp
rs545235345		1	199045466	C	T	0.74501	1.11	0.11	0.3209	52089	0.105772	0.342786	RMW		0.000201098	C	0.000323375	0.420744	Imputed	0.127838	non_highlight	non_wgtsnp
rs766563724		1	199045737	A	C	0.392771	1.36	0.31	0.3598	52089	0.730346	0.86159	RMW		0.000166542	A	9.2393e-05	0.429902	Imputed	0.405861	non_highlight	non_wgtsnp
rs754171354		1	199045770	G	A	0.668687	1.12	0.11	0.2648	52089	0.183142	0.415408	RMW		0.00027789	G	0.000123191	0.512209	Imputed	0.174777	non_highlight	non_wgtsnp
rs139560162		1	199045870	T	C	0.8246	1.0162	0.0161	0.0727	52089	0.049121	0.221458	PLINK	0.988	0.9878	C	0.0118879	0.740004	Imputed	0.0837567	non_highlight	non_wgtsnp
rs141891545		1	199045895	C	T	0.4225	1.0545	0.0531	0.0662	52089	0.643351	0.802115	PLINK	0.9841	0.9809	T	0.0149061	0.632797	Imputed	0.374173	non_highlight	non_wgtsnp
rs753069435		1	199045908	G	A	0.492016	0.9	-0.11	0.1533	52089	0.472115	-0.717547	RMW		0.000761197	G	0.000600554	0.479178	Imputed	0.308021	non_highlight	non_wgtsnp
rs181024225		1	199046016	C	A	0.219721	1.19	0.17	0.1417	52089	1.50619	1.19972	RMW		0.000844228	C	0.00101632	0.545956	Imputed	0.658128	non_highlight	non_wgtsnp
rs534455278		1	199046044	C	T	0.118428	1.26	0.23	0.148	52089	2.43799	1.55405	RMW		0.000864866	C	0.000800739	0.447925	Imputed	0.926546	non_highlight	non_wgtsnp
rs536149265		1	199046274	T	A	0.783412	1.09	0.09	0.3135	52089	0.0755565	0.287081	RMW		0.000282209	T	0.000169387	0.400891	Imputed	0.10601	non_highlight	non_wgtsnp
rs190506300		1	199046538	A	G	0.562192	1.06	0.06	0.1005	52089	0.335923	0.597015	RMW		0.00193227	A	0.00149369	0.470319	Imputed	0.250115	non_highlight	non_wgtsnp
1:199046623		1	199046623	T	C	0.776613	1.04	0.04	0.1382	52089	0.0805059	0.289436	RMW		0.000898942	T	0.00209424	0.700248	Imputed	0.109795	non_highlight	non_wgtsnp
rs149816617		1	199046676	A	T	0.8125	0.9952	-0.0048	0.0204	52089	0.0562648	-0.235294	PLINK	0.816	0.8177	T	0.169449	0.708014	Imputed	0.0901766	non_highlight	non_wgtsnp
rs183225137		1	199046678	A	T	0.576899	1.04	0.04	0.0703	52089	0.311275	0.56899	RMW		0.00410643	A	0.00457345	0.469486	Imputed	0.2389	non_highlight	non_wgtsnp
1:199047119		1	199047119	A	G	0.487523	0.87	-0.14	0.2006	52089	0.481988	-0.697906	RMW		0.000347482	A	0.000200185	0.704491	Imputed	0.312005	non_highlight	non_wgtsnp
rs115732034		1	199047449	C	T	0.5765	1.0206	0.0204	0.0365	52089	0.311927	0.558904	PLINK	0.9527	0.9526	T	0.0423006	0.738218	Imputed	0.239201	non_highlight	non_wgtsnp
rs6427757		1	199047517	A	T	0.6612	1.0072	0.0072	0.0165	52089	0.192069	0.436364	PLINK	0.679	0.6798	T	0.336695	0.75929	Imputed	0.179667	non_highlight	non_wgtsnp
rs550647794		1	199047767	G	C	0.983949	1	0	0.0001	52089	0.000404746	0	RMW		0.000600895	G	0.000831537	0.52492	Imputed	0.00702741	non_highlight	non_wgtsnp
rs75542395		1	199047782	A	T	0.5995	1.0194	0.0192	0.0365	52089	0.275751	0.526027	PLINK	0.9524	0.9525	T	0.0439637	0.735523	Imputed	0.222211	non_highlight	non_wgtsnp
rs766229892		1	199048004	A	T	0.895387	1.02	0.02	0.1506	52089	0.0172899	0.132802	RMW		0.000800553	A	0.000585156	0.562103	Imputed	0.0479892	non_highlight	non_wgtsnp
rs765505537		1	199048152	C	T	0.444591	1.25	0.22	0.2919	52089	0.584405	0.753683	RMW		0.000227975	C	0.000292578	0.456479	Imputed	0.352039	non_highlight	non_wgtsnp
rs763159343		1	199048493	C	T	0.472232	1.36	0.3	0.4277	52089	0.516748	0.701426	RMW		0.000106068	C	0.000107792	0.405883	Imputed	0.325845	non_highlight	non_wgtsnp
rs401505		1	199048743	G	A	0.618549	1.25	0.22	0.4482	52089	0.247912	0.490852	RMW		0.000107028	G	0.000692947	0.424577	Imputed	0.208626	non_highlight	non_wgtsnp
rs143031015		1	199048854	C	T	0.789423	0.98	-0.02	0.0756	52089	0.071321	-0.26455	RMW		0.00300207	C	0.00428087	0.423892	Imputed	0.10269	non_highlight	non_wgtsnp
rs74568312		1	199048901	A	G	0.589901	0.83	-0.19	0.3457	52089	0.290499	-0.549609	RMW		0.000175661	A	0.00143209	0.41169	Imputed	0.229221	non_highlight	non_wgtsnp
rs532497421		1	199049237	G	T	0.739184	1.11	0.11	0.3135	52089	0.110845	0.350877	RMW		0.000205418	G	0.000323375	0.439926	Imputed	0.131247	non_highlight	non_wgtsnp
rs16844146		1	199049252	G	A	0.613815	1.03	0.03	0.0586	52089	0.254657	0.511945	RMW		0.00323197	G	0.005251	0.700564	Imputed	0.211963	non_highlight	non_wgtsnp
rs151159752		1	199049362	G	T	0.951378	1	0	0.0001	52089	0.00371812	0	RMW		0.00371144	G	0.00374192	0.750707	Imputed	0.0216469	non_highlight	non_wgtsnp
rs74134947		1	199049490	A	T	0.73247	1.02	0.02	0.0579	52089	0.116856	0.345423	RMW		0.00321181	A	0.00534339	0.698647	Imputed	0.13521	non_highlight	non_wgtsnp
rs140218071		1	199049704	G	T	0.876681	0.99	-0.01	0.0648	52089	0.0240802	-0.154321	RMW		0.00276018	G	0.00408069	0.544186	Imputed	0.0571584	non_highlight	non_wgtsnp
rs17626549		1	199049769	T	G	0.4752	1.0262	0.0259	0.0362	52089	0.509859	0.71547	PLINK	0.952	0.9519	G	0.0432553	0.740163	Imputed	0.323124	non_highlight	non_wgtsnp
rs12725775		1	199049864	A	G	0.9213	1.0026	0.0026	0.0259	52089	0.00976071	0.100386	PLINK	0.8911	0.8904	G	0.103727	0.675936	Imputed	0.0355989	non_highlight	non_wgtsnp
rs373967858		1	199049956	A	C	0.86763	1.07	0.06	0.4059	52089	0.0277788	0.14782	RMW		0.000105589	A	9.2393e-05	0.519605	Imputed	0.0616654	non_highlight	non_wgtsnp
rs1368987		1	199050030	C	G	0.3865	1.0139	0.0138	0.0159	52089	0.749925	0.867925	PLINK	0.6249	0.6214	G	0.391808	0.754877	Imputed	0.412851	non_highlight	non_wgtsnp
rs552991766		1	199050078	T	C	0.517837	1.1	0.1	0.1474	52089	0.418199	0.678426	RMW		0.00082455	T	0.000508161	0.501838	Imputed	0.285807	non_highlight	non_wgtsnp
rs72741558		1	199050107	T	C	0.6322	1.0254	0.0251	0.0525	52089	0.229089	0.478095	PLINK	0.9784	0.9777	C	0.0230982	0.781509	Imputed	0.199146	non_highlight	non_wgtsnp
rs76553787		1	199050174	C	T	0.1359	0.921	-0.0823	0.0552	52089	2.22378	-1.49094	PLINK	0.9731	0.9734	T	0.0229135	0.564157	Imputed	0.866781	non_highlight	non_wgtsnp
rs144931946		1	199050591	A	G	0.0992629	1.18	0.17	0.1004	52089	2.71735	1.69323	RMW		0.00167118	A	0.0026486	0.539898	Imputed	1.00321	non_highlight	non_wgtsnp
rs35535277		1	199050685	G	C	0.4	1.0312	0.0307	0.0364	52089	0.708326	0.843407	PLINK	0.9525	0.9522	C	0.0429165	0.736609	Imputed	0.39794	non_highlight	non_wgtsnp
rs35590296		1	199050687	G	A	0.3982	1.0313	0.0308	0.0365	52089	0.713755	0.843836	PLINK	0.9525	0.9522	A	0.0429011	0.736547	Imputed	0.399899	non_highlight	non_wgtsnp
rs115368255		1	199050754	G	A	0.396	1.0314	0.0309	0.0365	52089	0.720439	0.846575	PLINK	0.9525	0.9522	A	0.0429165	0.736486	Imputed	0.402305	non_highlight	non_wgtsnp
rs405870		1	199050935	A	G	0.7673	1.0045	0.0045	0.0152	52089	0.0875618	0.296053	PLINK	0.4883	0.4898	G	0.529427	0.777222	Imputed	0.115035	non_highlight	non_wgtsnp
rs559773329		1	199050994	A	G	0.797628	1.11	0.1	0.407	52089	0.0657503	0.2457	RMW		0.000131986	A	9.2393e-05	0.434848	Imputed	0.0981996	non_highlight	non_wgtsnp
1:199051538		1	199051538	C	T	0.537266	1.33	0.29	0.4622	52089	0.38063	0.627434	RMW		9.83893e-05	C	7.69941e-05	0.410527	Imputed	0.269811	non_highlight	non_wgtsnp
rs141485211		1	199051688	T	G	0.1536	1.0733	0.0707	0.0496	52089	2.03613	1.4254	PLINK	0.9722	0.9712	G	0.0260856	0.657307	Imputed	0.813609	non_highlight	non_wgtsnp
1:199051690		1	199051690	C	T	0.24405	0.62	-0.48	0.4104	52089	1.35705	-1.16959	RMW		9.59896e-05	C	0.000230982	0.599146	Imputed	0.612521	non_highlight	non_wgtsnp
rs10753840		1	199051738	C	A	0.8357	1.0034	0.0034	0.0164	52089	0.0430134	0.207317	PLINK	0.645	0.644	A	0.370296	0.732584	Imputed	0.0779496	non_highlight	non_wgtsnp
rs10753841		1	199051837	C	T	0.5318	1.01	0.01	0.016	52089	0.390951	0.625	PLINK	0.6184	0.6166	T	0.396073	0.745376	Imputed	0.274252	non_highlight	non_wgtsnp
rs186171034		1	199051875	G	A	0.170273	0.57	-0.57	0.4099	52089	1.88054	-1.39058	RMW		0.000111828	G	0.000184786	0.517884	Imputed	0.768854	non_highlight	non_wgtsnp
rs756046209		1	199051892	C	T	0.319717	0.65	-0.42	0.4329	52089	0.990104	-0.970201	RMW		0.000141585	C	7.69941e-05	0.43066	Imputed	0.495234	non_highlight	non_wgtsnp
rs568112946		1	199051948	G	T	0.431478	0.85	-0.17	0.2066	52089	0.618842	-0.822846	RMW		0.00036572	G	7.69941e-05	0.525334	Imputed	0.365041	non_highlight	non_wgtsnp
rs192178369		1	199052047	A	C	0.839792	0.98	-0.02	0.0999	52089	0.0408685	-0.2002	RMW		0.00169566	A	0.00160148	0.580555	Imputed	0.0758283	non_highlight	non_wgtsnp
rs543097477		1	199052153	T	G	0.107106	1.26	0.23	0.1434	52089	2.59641	1.60391	RMW		0.00104533	T	0.00167847	0.425124	Imputed	0.970186	non_highlight	non_wgtsnp
1:199052403		1	199052403	A	G	0.758878	1.17	0.15	0.5115	52089	0.0942211	0.293255	RMW		8.39909e-05	A	0.000230982	0.44536	Imputed	0.119828	non_highlight	non_wgtsnp
1:199052414		1	199052414	G	A	0.948998	0.99	-0.01	0.1571	52089	0.00409154	-0.0636537	RMW		0.000375799	G	0.000369572	0.468537	Imputed	0.0227347	non_highlight	non_wgtsnp
rs576270705		1	199052598	C	A	0.926788	1.03	0.03	0.3217	52089	0.00844318	0.0932546	RMW		0.000138225	C	7.69941e-05	0.555385	Imputed	0.0330196	non_highlight	non_wgtsnp
1:199052684		1	199052684	C	T	0.218878	0.71	-0.35	0.2786	52089	1.51171	-1.25628	RMW		0.000158383	C	7.69941e-05	0.718823	Imputed	0.659798	non_highlight	non_wgtsnp
1:199052738		1	199052738	T	G	0.629886	1.06	0.06	0.1209	52089	0.232215	0.496278	RMW		0.00103045	T	0.000846936	0.539528	Imputed	0.200738	non_highlight	non_wgtsnp
rs140130726		1	199052862	A	C	0.513612	0.94	-0.07	0.0947	52089	0.426701	-0.739176	RMW		0.00164622	A	0.0012935	0.533083	Imputed	0.289365	non_highlight	non_wgtsnp
rs322926		1	199052870	A	G	0.6166	0.9921	-0.0079	0.0157	52089	0.250675	-0.503185	PLINK	0.3193	0.3255	G	0.694641	0.819684	Imputed	0.209996	non_highlight	non_wgtsnp
rs145554966		1	199053003	C	T	0.999474	1	0	0.0001	52089	4.34602e-07	0	RMW		0.0015104	C	0.00157068	0.53766	Imputed	0.000228499	non_highlight	non_wgtsnp
rs575506250		1	199053345	A	C	0.423748	1.15	0.14	0.1747	52089	0.639897	0.801374	RMW		0.000596095	A	0.000600554	0.517806	Imputed	0.372892	non_highlight	non_wgtsnp
rs145630722		1	199053416	T	C	0.1813	1.0685	0.0663	0.0495	52089	1.78694	1.33939	PLINK	0.9721	0.9712	C	0.0261472	0.656775	Imputed	0.741602	non_highlight	non_wgtsnp
rs79790871		1	199053582	A	G	0.379835	1.06	0.06	0.0664	52089	0.771236	0.903614	RMW		0.00300927	A	0.00358793	0.717508	Imputed	0.420405	non_highlight	non_wgtsnp
rs72741560		1	199053692	T	C	0.62	1.0334	0.0329	0.0663	52089	0.245868	0.496229	PLINK	0.9851	0.9854	C	0.0149677	0.682194	Imputed	0.207608	non_highlight	non_wgtsnp
rs10919621		1	199053954	T	C	0.7609	1.005	0.005	0.0163	52089	0.092598	0.306748	PLINK	0.6411	0.6391	C	0.374423	0.734209	Imputed	0.118672	non_highlight	non_wgtsnp
rs552731167		1	199054016	T	C	0.154549	1.2	0.19	0.1281	52089	2.02677	1.48322	RMW		0.0013165	T	0.00092393	0.409205	Imputed	0.810934	non_highlight	non_wgtsnp
rs2360964		1	199054140	T	G	0.6475	1.0075	0.0075	0.0164	52089	0.209067	0.457317	PLINK	0.649	0.6485	G	0.364921	0.735027	Imputed	0.18876	non_highlight	non_wgtsnp
rs568615875		1	199054218	G	C	0.497729	0.9	-0.1	0.1554	52089	0.459775	-0.643501	RMW		0.001101	G	0.00112411	0.401064	Imputed	0.303007	non_highlight	non_wgtsnp
rs2360965		1	199054339	G	A	0.4737	1.0115	0.0114	0.016	52089	0.513332	0.7125	PLINK	0.6226	0.6216	A	0.392285	0.746873	Imputed	0.324497	non_highlight	non_wgtsnp
rs145474898		1	199054557	T	C	0.927942	0.99	-0.01	0.1111	52089	0.00817839	-0.090009	RMW		0.00276738	T	0.00412689	0.544097	Imputed	0.0324792	non_highlight	non_wgtsnp
rs16844158		1	199054613	C	T	0.4596	1.0119	0.0118	0.016	52089	0.546869	0.7375	PLINK	0.6228	0.6217	T	0.391916	0.746629	Imputed	0.33762	non_highlight	non_wgtsnp
rs16844162		1	199054666	T	C	0.4722	1.0116	0.0115	0.016	52089	0.516823	0.71875	PLINK	0.6228	0.6218	C	0.391916	0.746632	Imputed	0.325874	non_highlight	non_wgtsnp
rs148846359		1	199054728	C	T	0.256731	1.05	0.05	0.043	52089	1.2863	1.16279	RMW		0.00907869	C	0.00699107	0.59005	Imputed	0.590522	non_highlight	non_wgtsnp
rs79211001		1	199054817	A	C	0.475	1.0599	0.0582	0.0814	52089	0.510321	0.714988	PLINK	0.99	0.9893	C	0.00677548	0.642098	Imputed	0.323306	non_highlight	non_wgtsnp
rs575828148		1	199054882	T	C	0.572805	0.96	-0.04	0.0724	52089	0.318012	-0.552486	RMW		0.00270115	T	0.00252541	0.543964	Imputed	0.241993	non_highlight	non_wgtsnp
rs61822103		1	199054954	G	A	0.26886	1.05	0.05	0.0441	52089	1.22255	1.13379	RMW		0.00949337	G	0.0091931	0.562538	Imputed	0.570474	non_highlight	non_wgtsnp
rs167736		1	199055223	T	A	0.4905	0.9839	-0.0162	0.0235	52089	0.475429	-0.689362	PLINK	0.8646	0.8673	A	0.131598	0.690813	Imputed	0.309361	non_highlight	non_wgtsnp
rs372028609		1	199055290	T	C	0.720847	1.06	0.06	0.1631	52089	0.127683	0.367872	RMW		0.000821671	T	0.000846936	0.413006	Imputed	0.142157	non_highlight	non_wgtsnp
rs140959564		1	199055309	C	T	0.2307	1.0613	0.0595	0.0496	52089	1.43654	1.1996	PLINK	0.9723	0.9715	T	0.0259008	0.65906	Imputed	0.636952	non_highlight	non_wgtsnp
rs566606509		1	199055402	T	C	0.652775	1.39	0.33	0.7319	52089	0.202419	0.450881	RMW		6.23932e-05	T	0.000200185	0.421796	Imputed	0.185236	non_highlight	non_wgtsnp
rs528813381		1	199055713	C	A	0.0102277	0.83	-0.18	0.0726	52089	6.5948	-2.47934	RMW		0.00319981	C	0.00215584	0.55286	Imputed	1.99022	non_highlight	non_wgtsnp
rs190034366		1	199055755	A	T	0.459826	1.15	0.14	0.1891	52089	0.546318	0.740349	RMW		0.000542821	A	0.000477364	0.459299	Imputed	0.337406	non_highlight	non_wgtsnp
rs79112483		1	199055784	T	A	0.446784	0.96	-0.04	0.0537	52089	0.578798	-0.744879	RMW		0.00723185	T	0.00551278	0.50007	Imputed	0.349902	non_highlight	non_wgtsnp
rs532901672		1	199055814	G	A	0.561107	0.91	-0.1	0.1623	52089	0.337791	-0.616143	RMW		0.000562979	G	0.00026178	0.559237	Imputed	0.250954	non_highlight	non_wgtsnp
rs552718162		1	199055954	G	A	0.100095	1.25	0.23	0.1357	52089	2.70403	1.69492	RMW		0.00113316	G	0.00172467	0.412119	Imputed	0.999588	non_highlight	non_wgtsnp
1:199056010		1	199056010	C	T	0.459419	1.38	0.33	0.4354	52089	0.54731	0.757924	RMW		0.000108948	C	0.000477364	0.440726	Imputed	0.337791	non_highlight	non_wgtsnp
1:199056123		1	199056123	T	C	0.943151	1.03	0.02	0.4145	52089	0.00508512	0.0482509	RMW		0.000214057	T	0.000138589	0.404502	Imputed	0.0254188	non_highlight	non_wgtsnp
rs771759088		1	199056127	A	G	0.795675	0.9	-0.11	0.4069	52089	0.0670543	-0.270337	RMW		0.000142544	A	0.000153988	0.429563	Imputed	0.0992643	non_highlight	non_wgtsnp
rs74876209		1	199056295	T	G	0.388441	1.06	0.06	0.0676	52089	0.743817	0.887574	RMW		0.00285377	T	0.00349553	0.739653	Imputed	0.410675	non_highlight	non_wgtsnp
rs562583450		1	199056321	A	G	0.439398	1.12	0.12	0.1466	52089	0.597854	0.818554	RMW		0.000755438	A	0.000800739	0.553851	Imputed	0.357142	non_highlight	non_wgtsnp
rs75623402		1	199056555	G	A	0.3348	0.9492	-0.0521	0.054	52089	0.930242	-0.964815	PLINK	0.9832	0.9822	A	0.0147983	0.889199	Imputed	0.475215	non_highlight	non_wgtsnp
rs750802966		1	199056649	A	C	0.42869	0.76	-0.27	0.3468	52089	0.62637	-0.778547	RMW		0.000172781	A	9.2393e-05	0.434529	Imputed	0.367857	non_highlight	non_wgtsnp
rs531584684		1	199056756	T	A	0.327465	1.36	0.31	0.314	52089	0.958897	0.987261	RMW		0.000225096	T	0.000169387	0.432116	Imputed	0.484835	non_highlight	non_wgtsnp
rs557405911		1	199057056	C	T	0.840428	0.97	-0.03	0.1513	52089	0.0405402	-0.198282	RMW		0.000528423	C	0.000246381	0.58908	Imputed	0.0754995	non_highlight	non_wgtsnp
rs575793176		1	199057152	T	C	0.585772	0.95	-0.06	0.0941	52089	0.296996	-0.63762	RMW		0.0019865	T	0.00184786	0.426724	Imputed	0.232271	non_highlight	non_wgtsnp
rs188471222		1	199057264	G	T	0.185736	0.8	-0.22	0.1686	52089	1.75112	-1.30486	RMW		0.00064265	G	0.000338774	0.50532	Imputed	0.731104	non_highlight	non_wgtsnp
rs540425979		1	199057304	T	C	0.00344196	1.64	0.49	0.1691	52089	8.557	2.89769	RMW		0.000494826	T	0.00026178	0.641583	Imputed	2.46319	non_highlight	non_wgtsnp
rs322923		1	199057488	C	T	0.3961	0.9802	-0.02	0.0236	52089	0.720134	-0.847458	PLINK	0.8648	0.8678	T	0.130351	0.689611	Imputed	0.402195	non_highlight	non_wgtsnp
rs188222271		1	199057604	A	T	0.83614	1.05	0.05	0.2359	52089	0.04278	0.211954	RMW		0.000374359	A	0.000307977	0.409346	Imputed	0.077721	non_highlight	non_wgtsnp
rs147470466		1	199057734	G	A	0.7014	0.9735	-0.0269	0.07	52089	0.14702	-0.384286	PLINK	0.9839	0.9852	A	0.01332	0.603143	Imputed	0.154034	non_highlight	non_wgtsnp
rs322922		1	199057951	C	G	0.5143	0.9897	-0.0104	0.0159	52089	0.425309	-0.654088	PLINK	0.3171	0.3235	G	0.697552	0.807202	Imputed	0.288783	non_highlight	non_wgtsnp
rs114440418		1	199057959	C	T	0.8764	1.0132	0.0131	0.0846	52089	0.024191	0.154846	PLINK	0.9892	0.9895	T	0.0092393	0.588806	Imputed	0.0572976	non_highlight	non_wgtsnp
rs114701099		1	199057978	T	C	0.703147	1.07	0.07	0.1775	52089	0.145219	0.394366	RMW		0.000411795	T	0.00110872	0.604818	Imputed	0.152954	non_highlight	non_wgtsnp
rs116564352		1	199058417	A	G	0.2562	1.0628	0.0609	0.0536	52089	1.28918	1.13619	PLINK	0.9756	0.9729	G	0.0206036	0.625939	Imputed	0.591421	non_highlight	non_wgtsnp
rs322921		1	199058893	A	T	0.9135	1.0017	0.0017	0.0153	52089	0.0117994	0.111111	PLINK	0.4796	0.4825	T	0.536526	0.769797	Imputed	0.0392914	non_highlight	non_wgtsnp
rs79316718		1	199059041	A	G	0.171893	1.12	0.12	0.083	52089	1.86636	1.44578	RMW		0.00222024	A	0.00543579	0.582524	Imputed	0.764742	non_highlight	non_wgtsnp
rs12410613		1	199059053	G	C	0.2631	0.9761	-0.0242	0.0217	52089	1.25237	-1.11521	PLINK	0.8524	0.8549	C	0.136064	0.767681	Imputed	0.579879	non_highlight	non_wgtsnp
1:199059054		1	199059054	A	G	0.932636	1.04	0.04	0.464	52089	0.00714512	0.0862069	RMW		0.000115667	A	0.000230982	0.49145	Imputed	0.0302878	non_highlight	non_wgtsnp
rs187336282		1	199059188	C	T	0.793989	0.91	-0.09	0.3612	52089	0.0681911	-0.249169	RMW		0.000132466	C	0.000492763	0.571555	Imputed	0.100186	non_highlight	non_wgtsnp
rs6427758		1	199059197	G	T	0.3908	0.98	-0.0202	0.0236	52089	0.736451	-0.855932	PLINK	0.8654	0.8683	T	0.126286	0.690529	Imputed	0.408045	non_highlight	non_wgtsnp
rs557919620		1	199059438	A	G	0.750591	1.1	0.09	0.2998	52089	0.101035	0.3002	RMW		0.000216936	A	0.000230982	0.530718	Imputed	0.124597	non_highlight	non_wgtsnp
rs76577243		1	199059580	T	A	0.1344	1.0791	0.0761	0.0508	52089	2.24093	1.49803	PLINK	0.9718	0.9723	A	0.0275023	0.647437	Imputed	0.871601	non_highlight	non_wgtsnp
rs322920		1	199059604	G	T	0.3839	0.9797	-0.0205	0.0236	52089	0.758176	-0.868644	PLINK	0.8648	0.8677	T	0.130505	0.689693	Imputed	0.415782	non_highlight	non_wgtsnp
rs150716389		1	199059772	G	A	0.935859	1.01	0.01	0.1236	52089	0.00647632	0.0809061	RMW		0.00456094	G	0.00445026	0.484072	Imputed	0.0287896	non_highlight	non_wgtsnp
rs771986422		1	199059860	A	T	0.828236	0.89	-0.12	0.5371	52089	0.0470736	-0.223422	RMW		7.72716e-05	A	9.2393e-05	0.482334	Imputed	0.0818459	non_highlight	non_wgtsnp
rs116319920		1	199059952	T	C	0.58283	1.11	0.1	0.19	52089	0.301682	0.526316	RMW		0.000398837	T	0.00107792	0.645443	Imputed	0.234458	non_highlight	non_wgtsnp
rs139064279		1	199059967	C	A	0.4301	1.0463	0.0453	0.0574	52089	0.622553	0.789199	PLINK	0.9791	0.978	A	0.0190638	0.646718	Imputed	0.366431	non_highlight	non_wgtsnp
rs77682406		1	199060117	G	A	0.147371	1.13	0.13	0.0844	52089	2.09925	1.54028	RMW		0.00218232	G	0.00537419	0.579636	Imputed	0.831588	non_highlight	non_wgtsnp
rs759174178		1	199060158	G	A	0.697429	1.08	0.08	0.1979	52089	0.15116	0.404245	RMW		0.00055434	G	0.000246381	0.422946	Imputed	0.1565	non_highlight	non_wgtsnp
rs758273993		1	199060242	C	T	0.8214	1.04	0.04	0.1737	52089	0.0509607	0.230282	RMW		0.00082455	C	0.00078534	0.435131	Imputed	0.0854453	non_highlight	non_wgtsnp
rs111639384		1	199060344	A	C	0.379	0.9795	-0.0207	0.0236	52089	0.773943	-0.877119	PLINK	0.8654	0.8683	C	0.126286	0.690602	Imputed	0.421361	non_highlight	non_wgtsnp
rs188747983		1	199060619	T	G	0.960523	1	0	0.0001	52089	0.00244998	0	RMW		0.00583952	T	0.00403449	0.483029	Imputed	0.0174922	non_highlight	non_wgtsnp
rs192364267		1	199060754	A	C	0.275228	0.95	-0.05	0.047	52089	1.1905	-1.06383	RMW		0.00641882	A	0.00619033	0.700284	Imputed	0.560307	non_highlight	non_wgtsnp
rs562296037		1	199060856	A	G	0.781046	1.05	0.05	0.1755	52089	0.0772596	0.2849	RMW		0.000604734	A	0.000415768	0.430041	Imputed	0.107323	non_highlight	non_wgtsnp
1:199060962		1	199060962	T	C	0.0804726	1.34	0.3	0.1674	52089	3.05533	1.79211	RMW		0.000570658	T	0.000831537	0.550155	Imputed	1.09435	non_highlight	non_wgtsnp
rs322894		1	199061181	C	T	0.8927	1.0021	0.0021	0.0152	52089	0.0181949	0.138158	PLINK	0.4842	0.4869	T	0.533246	0.77492	Imputed	0.0492945	non_highlight	non_wgtsnp
rs188126675		1	199061240	T	C	0.301993	1.07	0.06	0.0655	52089	1.06537	0.916031	RMW		0.00396773	T	0.00361872	0.611956	Imputed	0.520003	non_highlight	non_wgtsnp
rs147039950		1	199061296	C	T	0.129184	1.18	0.17	0.1091	52089	2.30228	1.5582	RMW		0.00139761	C	0.0013551	0.53441	Imputed	0.888791	non_highlight	non_wgtsnp
rs149130867		1	199061530	C	A	0.2205	1.0684	0.0662	0.054	52089	1.50111	1.22593	PLINK	0.976	0.9748	A	0.0220203	0.637442	Imputed	0.656591	non_highlight	non_wgtsnp
1:199061598		1	199061598	A	G	0.242979	0.8	-0.23	0.1911	52089	1.36323	-1.20356	RMW		0.000372919	A	0.000415768	0.613113	Imputed	0.614431	non_highlight	non_wgtsnp
rs322893		1	199061651	C	T	0.9413	1.0011	0.0011	0.0152	52089	0.00542227	0.0723684	PLINK	0.4845	0.4872	T	0.532938	0.774318	Imputed	0.0262719	non_highlight	non_wgtsnp
rs149429979		1	199061690	C	T	0.150865	1.05	0.05	0.034	52089	2.06348	1.47059	RMW		0.00862418	C	0.00728365	0.799078	Imputed	0.821412	non_highlight	non_wgtsnp
rs190270302		1	199061696	G	T	0.635542	0.92	-0.08	0.1759	52089	0.22462	-0.454804	RMW		0.000683446	G	0.00104712	0.477923	Imputed	0.196856	non_highlight	non_wgtsnp
rs551590352		1	199061867	A	G	0.848581	0.98	-0.02	0.1058	52089	0.036454	-0.189036	RMW		0.00101221	A	0.00104712	0.57621	Imputed	0.0713067	non_highlight	non_wgtsnp
rs188244039		1	199062075	T	C	0.22865	0.74	-0.3	0.2501	52089	1.44924	-1.19952	RMW		0.000260132	T	0.00040037	0.53417	Imputed	0.640829	non_highlight	non_wgtsnp
rs2117336		1	199062120	T	C	0.8752	1.0026	0.0026	0.0164	52089	0.0246669	0.158537	PLINK	0.646	0.6451	C	0.366662	0.730589	Imputed	0.0578927	non_highlight	non_wgtsnp
rs564751153		1	199062182	A	G	0.432977	0.8	-0.22	0.2846	52089	0.614825	-0.773015	RMW		0.000216456	A	0.000153988	0.515793	Imputed	0.363535	non_highlight	non_wgtsnp
rs555991415		1	199062241	A	G	0.960849	0.98	-0.02	0.4116	52089	0.00240965	-0.0485909	RMW		0.000227495	A	0.000246381	0.409086	Imputed	0.0173449	non_highlight	non_wgtsnp
rs186422884		1	199062262	A	G	0.971137	1	0	0.0001	52089	0.00130916	0	RMW		0.00186124	A	0.00141669	0.504647	Imputed	0.0127195	non_highlight	non_wgtsnp
rs561786539		1	199062295	T	C	0.0674577	0.5	-0.7	0.3791	52089	3.34382	-1.84648	RMW		0.000116627	T	7.69941e-05	0.509832	Imputed	1.17097	non_highlight	non_wgtsnp
rs528973096		1	199062296	A	G	0.509779	1.19	0.17	0.2639	52089	0.434521	0.644183	RMW		0.000328284	A	0.000307977	0.406579	Imputed	0.292618	non_highlight	non_wgtsnp
rs12121465		1	199062422	T	C	0.872	1.0026	0.0026	0.0164	52089	0.0259592	0.158537	PLINK	0.6455	0.6447	C	0.369095	0.730189	Imputed	0.0594835	non_highlight	non_wgtsnp
rs322892		1	199062521	T	C	0.9411	1.0011	0.0011	0.0152	52089	0.00545934	0.0723684	PLINK	0.4844	0.4872	C	0.533046	0.774436	Imputed	0.0263642	non_highlight	non_wgtsnp
rs769553932		1	199062526	A	G	0.12547	0.88	-0.12	0.0834	52089	2.34768	-1.43885	RMW		0.00268099	A	0.00195565	0.537765	Imputed	0.90146	non_highlight	non_wgtsnp
rs774204722		1	199062582	C	G	0.464675	0.71	-0.34	0.4684	52089	0.53461	-0.725875	RMW		0.000111828	C	0.000215584	0.420395	Imputed	0.332851	non_highlight	non_wgtsnp
rs322891		1	199062583	A	C	0.9771	1.0004	0.0004	0.0152	52089	0.000823968	0.0263158	PLINK	0.481	0.4849	C	0.539667	0.775415	Imputed	0.010061	non_highlight	non_wgtsnp
rs560975243		1	199062676	T	C	0.88268	0.99	-0.01	0.0681	52089	0.0217777	-0.146843	RMW		0.00381079	T	0.00386511	0.727791	Imputed	0.0541967	non_highlight	non_wgtsnp
rs540855184		1	199062686	A	G	0.943318	1.02	0.01	0.2785	52089	0.00505524	0.0359066	RMW		0.000362361	A	0.000431167	0.528553	Imputed	0.0253419	non_highlight	non_wgtsnp
rs322890		1	199062787	T	C	0.8852	1.0022	0.0022	0.0152	52089	0.0208457	0.144737	PLINK	0.4841	0.4867	C	0.53397	0.77508	Imputed	0.0529586	non_highlight	non_wgtsnp
1:199062863		1	199062863	A	G	0.867371	1.06	0.06	0.3489	52089	0.0278886	0.171969	RMW		0.000170381	A	9.2393e-05	0.417299	Imputed	0.0617951	non_highlight	non_wgtsnp
rs189666471		1	199063221	A	G	0.814196	0.96	-0.04	0.1737	52089	0.0552327	-0.230282	RMW		0.000726641	A	0.00078534	0.534831	Imputed	0.089271	non_highlight	non_wgtsnp
rs143307656		1	199063521	C	T	0.9689	0.9974	-0.0026	0.0663	52089	0.00152006	-0.0392157	PLINK	0.9846	0.9833	T	0.0136126	0.652009	Imputed	0.013721	non_highlight	non_wgtsnp
rs755109484		1	199063821	T	C	0.792494	0.92	-0.08	0.317	52089	0.0692076	-0.252366	RMW		0.000192939	T	0.000123191	0.486225	Imputed	0.101004	non_highlight	non_wgtsnp
rs551465204		1	199063835	T	C	0.642336	0.94	-0.06	0.1332	52089	0.2157	-0.45045	RMW		0.00118739	T	0.00104712	0.48458	Imputed	0.192238	non_highlight	non_wgtsnp
rs148493306		1	199063896	C	T	0.2677	1.0615	0.0597	0.0539	52089	1.22849	1.10761	PLINK	0.9759	0.9748	T	0.0221435	0.638366	Imputed	0.572352	non_highlight	non_wgtsnp
rs527778435		1	199063950	A	G	0.962596	0.99	-0.01	0.2143	52089	0.00219925	-0.0466636	RMW		0.000316766	A	0.000246381	0.670455	Imputed	0.0165559	non_highlight	non_wgtsnp
rs140809640		1	199063952	G	A	0.254	1.0634	0.0615	0.0539	52089	1.30117	1.141	PLINK	0.9759	0.9747	A	0.0221743	0.637749	Imputed	0.595166	non_highlight	non_wgtsnp
rs77980410		1	199064047	T	C	0.1628	1.0733	0.0707	0.0507	52089	1.94802	1.39448	PLINK	0.9714	0.972	C	0.0281491	0.643041	Imputed	0.788346	non_highlight	non_wgtsnp
rs537619596		1	199064178	T	C	0.142047	1.3	0.26	0.1787	52089	2.15564	1.45495	RMW		0.000590816	T	0.000477364	0.498778	Imputed	0.847568	non_highlight	non_wgtsnp
rs167735		1	199064386	A	G	0.9192	1.0015	0.0015	0.0152	52089	0.0102904	0.0986842	PLINK	0.4843	0.4871	G	0.532815	0.77426	Imputed	0.03659	non_highlight	non_wgtsnp
rs189575251		1	199064535	G	A	0.851632	1.02	0.02	0.1059	52089	0.0349827	0.188857	RMW		0.00177869	G	0.0013397	0.479595	Imputed	0.069748	non_highlight	non_wgtsnp
rs550147406		1	199064716	C	T	0.151885	0.83	-0.18	0.13	52089	2.05322	-1.38462	RMW		0.000766477	C	0.000508161	0.767851	Imputed	0.818485	non_highlight	non_wgtsnp
rs181111217		1	199065068	C	G	0.369024	1.06	0.06	0.0649	52089	0.806948	0.924499	RMW		0.0027333	C	0.00271019	0.748643	Imputed	0.432945	non_highlight	non_wgtsnp
rs190471056		1	199065181	G	A	0.83964	0.97	-0.03	0.1505	52089	0.0409471	-0.199336	RMW		0.000694964	G	0.00109332	0.598486	Imputed	0.0759069	non_highlight	non_wgtsnp
rs772612499		1	199065216	G	A	0.437371	1.14	0.13	0.1687	52089	0.60317	0.770599	RMW		0.000663288	G	0.000615953	0.479386	Imputed	0.35915	non_highlight	non_wgtsnp
rs746653179		1	199065471	C	T	0.539758	0.85	-0.16	0.265	52089	0.375988	-0.603774	RMW		0.000317725	C	0.000200185	0.441516	Imputed	0.267801	non_highlight	non_wgtsnp
rs572613324		1	199065629	T	C	0.324436	1.19	0.17	0.1765	52089	0.97098	0.963173	RMW		0.000591776	T	0.000646751	0.505956	Imputed	0.488871	non_highlight	non_wgtsnp
rs147676132		1	199065649	A	G	0.544051	0.94	-0.06	0.102	52089	0.368083	-0.588235	RMW		0.00193323	A	0.00217123	0.461667	Imputed	0.26436	non_highlight	non_wgtsnp
rs531741496		1	199065695	T	C	0.100346	0.61	-0.5	0.3008	52089	2.70004	-1.66223	RMW		0.000195339	T	0.000246381	0.524524	Imputed	0.9985	non_highlight	non_wgtsnp
rs547622083		1	199065717	A	G	0.678381	1.09	0.08	0.2078	52089	0.171954	0.384986	RMW		0.00036428	A	0.000384971	0.627537	Imputed	0.168526	non_highlight	non_wgtsnp
rs115571267		1	199065788	C	T	0.167917	0.77	-0.26	0.1895	52089	1.90144	-1.37203	RMW		0.000648889	C	0.00214044	0.407805	Imputed	0.774905	non_highlight	non_wgtsnp
rs72741568		1	199065864	T	C	0.232766	1.18	0.17	0.1387	52089	1.42388	1.22567	RMW		0.00104581	T	0.00066215	0.461377	Imputed	0.63308	non_highlight	non_wgtsnp
rs770525081		1	199065878	A	G	0.819197	0.95	-0.05	0.2244	52089	0.0522479	-0.222816	RMW		0.000336443	A	0.000277179	0.450748	Imputed	0.0866116	non_highlight	non_wgtsnp
rs531724472		1	199066012	A	T	0.00477116	1.79	0.58	0.2063	52089	7.9642	2.81144	RMW		0.000346042	A	0.000200185	0.598474	Imputed	2.32138	non_highlight	non_wgtsnp
rs192067318		1	199066646	G	A	0.9733	1.0025	0.0025	0.0735	52089	0.00112022	0.0340136	PLINK	0.9892	0.9887	A	0.00960887	0.752496	Imputed	0.0117533	non_highlight	non_wgtsnp
1:199066702		1	199066702	C	A	0.119045	1.9	0.64	0.4118	52089	2.42984	1.55415	RMW		8.11112e-05	C	0.000138589	0.637828	Imputed	0.924289	non_highlight	non_wgtsnp
rs182935565		1	199066957	G	A	0.8422	1.0137	0.0136	0.0684	52089	0.0396329	0.19883	PLINK	0.9879	0.9873	A	0.0108408	0.771125	Imputed	0.0745848	non_highlight	non_wgtsnp
rs188926		1	199067279	T	C	0.9046	0.9982	-0.0018	0.0153	52089	0.0143646	-0.117647	PLINK	0.5165	0.519	C	0.496196	0.765264	Imputed	0.0435434	non_highlight	non_wgtsnp
rs768587560		1	199067600	A	G	0.126785	1.62	0.48	0.316	52089	2.33143	1.51899	RMW		0.00018718	A	0.000107792	0.437631	Imputed	0.896932	non_highlight	non_wgtsnp
rs189164731		1	199067667	A	C	0.219178	1.11	0.1	0.0849	52089	1.50975	1.17786	RMW		0.0025826	A	0.00204804	0.485801	Imputed	0.659203	non_highlight	non_wgtsnp
rs192799180		1	199067673	A	G	0.336375	0.86	-0.15	0.1569	52089	0.924198	-0.956023	RMW		0.000761197	A	0.000800739	0.474599	Imputed	0.473176	non_highlight	non_wgtsnp
rs545272275		1	199067719	A	G	0.198994	1.11	0.1	0.0813	52089	1.64974	1.23001	RMW		0.00254804	A	0.00364952	0.546317	Imputed	0.70116	non_highlight	non_wgtsnp
1:199068025		1	199068025	A	G	0.119045	1.9	0.64	0.4118	52089	2.42984	1.55415	RMW		8.11112e-05	A	0.000138589	0.637828	Imputed	0.924289	non_highlight	non_wgtsnp
rs322919		1	199068218	C	G	0.3922	0.9801	-0.0201	0.0235	52089	0.73211	-0.855319	PLINK	0.8644	0.8674	G	0.131521	0.689918	Imputed	0.406492	non_highlight	non_wgtsnp
rs322918		1	199068614	A	G	0.9446	0.9989	-0.0011	0.0153	52089	0.00482879	-0.0718954	PLINK	0.517	0.5193	G	0.493409	0.76499	Imputed	0.0247521	non_highlight	non_wgtsnp
rs322917		1	199068712	C	A	0.05184	0.945	-0.0566	0.0291	52089	3.78092	-1.94502	PLINK	0.0824	0.0885	A	0.926871	0.675318	Imputed	1.28534	non_highlight	non_wgtsnp
rs185694506		1	199069004	A	T	0.715516	0.95	-0.06	0.1407	52089	0.13283	-0.426439	RMW		0.000634971	A	0.000970126	0.618354	Imputed	0.145381	non_highlight	non_wgtsnp
rs6689466		1	199069035	A	C	0.1732	1.0713	0.0689	0.0506	52089	1.85503	1.36166	PLINK	0.9713	0.9719	C	0.0293194	0.642052	Imputed	0.761452	non_highlight	non_wgtsnp
1:199069061		1	199069061	G	A	0.342809	1.31	0.27	0.2846	52089	0.899898	0.9487	RMW		0.000232775	G	0.000538959	0.443334	Imputed	0.464948	non_highlight	non_wgtsnp
rs77000676		1	199069134	T	G	0.573481	0.94	-0.06	0.1099	52089	0.316893	-0.545951	RMW		0.00127234	T	0.00251001	0.54954	Imputed	0.241481	non_highlight	non_wgtsnp
rs77328883		1	199069140	G	A	0.02213	1.0849	0.0815	0.0356	52089	5.23554	2.28933	PLINK	0.945	0.9435	A	0.0543425	0.679237	Imputed	1.65502	non_highlight	non_wgtsnp
rs322916		1	199069144	T	C	0.8258	1.0034	0.0034	0.0152	52089	0.0484402	0.223684	PLINK	0.4802	0.482	C	0.537789	0.774656	Imputed	0.0831251	non_highlight	non_wgtsnp
rs771436645		1	199069260	C	T	0.872904	1.06	0.06	0.3642	52089	0.0255907	0.164745	RMW		0.000154543	C	0.000138589	0.492209	Imputed	0.0590335	non_highlight	non_wgtsnp
rs749885229		1	199069512	C	A	0.532487	1.29	0.25	0.4079	52089	0.389643	0.612895	RMW		0.000126706	C	9.2393e-05	0.407002	Imputed	0.273691	non_highlight	non_wgtsnp
rs187634349		1	199069793	A	G	0.972673	1	0	0.0001	52089	0.00117347	0	RMW		0.00253796	A	0.00249461	0.531133	Imputed	0.0120331	non_highlight	non_wgtsnp
rs572384765		1	199069943	G	A	0.617909	0.89	-0.12	0.2336	52089	0.248817	-0.513699	RMW		0.000354201	G	0.000246381	0.435659	Imputed	0.209075	non_highlight	non_wgtsnp
rs544936810		1	199070103	A	G	0.920051	1.02	0.02	0.1973	52089	0.010074	0.101368	RMW		0.000747759	A	0.000739144	0.478079	Imputed	0.0361881	non_highlight	non_wgtsnp
rs145189976		1	199070127	A	T	0.678086	1.08	0.08	0.1854	52089	0.172288	0.431499	RMW		0.000359961	A	0.000754543	0.721564	Imputed	0.168715	non_highlight	non_wgtsnp
rs115289560		1	199070327	C	T	0.8361	1.0122	0.0121	0.0588	52089	0.0428012	0.205782	PLINK	0.9846	0.9838	T	0.0135356	0.816532	Imputed	0.0777418	non_highlight	non_wgtsnp
rs532532302		1	199070574	C	T	0.212554	0.82	-0.19	0.1592	52089	1.55394	-1.19347	RMW		0.000654169	C	0.000585156	0.574548	Imputed	0.672531	non_highlight	non_wgtsnp
rs185399407		1	199070710	T	C	0.816875	0.96	-0.04	0.1763	52089	0.0536229	-0.226886	RMW		0.00082791	T	0.00092393	0.431072	Imputed	0.0878444	non_highlight	non_wgtsnp
rs322915		1	199070739	G	A	0.9132	1.0017	0.0017	0.0152	52089	0.0118817	0.111842	PLINK	0.4959	0.5001	A	0.519372	0.774927	Imputed	0.0394341	non_highlight	non_wgtsnp
rs756048972		1	199070762	A	G	0.794838	0.9	-0.11	0.4052	52089	0.0676174	-0.271471	RMW		0.000114228	A	0.000107792	0.607402	Imputed	0.0997214	non_highlight	non_wgtsnp
rs78950654		1	199070797	T	C	0.339405	1.07	0.06	0.0708	52089	0.912677	0.847458	RMW		0.0027645	T	0.00277179	0.74869	Imputed	0.469282	non_highlight	non_wgtsnp
rs543184226		1	199070811	T	G	0.740116	0.92	-0.08	0.2514	52089	0.110025	-0.318218	RMW		0.000378679	T	0.000277179	0.400262	Imputed	0.1307	non_highlight	non_wgtsnp
rs1275009		1	199070859	C	T	0.8772	0.9976	-0.0024	0.0153	52089	0.0238763	-0.156863	PLINK	0.5203	0.5237	T	0.493332	0.763552	Imputed	0.0569014	non_highlight	non_wgtsnp
rs193202543		1	199071107	T	C	0.298899	0.81	-0.21	0.2029	52089	1.0791	-1.03499	RMW		0.000533702	T	0.000677549	0.405811	Imputed	0.524476	non_highlight	non_wgtsnp
rs183836352		1	199071152	T	C	0.147803	0.63	-0.47	0.3192	52089	2.09478	-1.47243	RMW		0.000164142	T	9.2393e-05	0.539625	Imputed	0.830317	non_highlight	non_wgtsnp
rs536179074		1	199071210	C	T	0.191397	1.24	0.22	0.1647	52089	1.70683	1.33576	RMW		0.000632091	C	0.000646751	0.533666	Imputed	0.718065	non_highlight	non_wgtsnp
rs137970187		1	199071248	G	C	0.61317	1.15	0.14	0.2765	52089	0.255585	0.506329	RMW		0.000285089	G	0.00107792	0.422838	Imputed	0.212419	non_highlight	non_wgtsnp
rs189203011		1	199071317	G	C	0.6104	0.97	-0.03	0.0598	52089	0.259593	-0.501672	RMW		0.00356697	G	0.00348014	0.634489	Imputed	0.214385	non_highlight	non_wgtsnp
rs114415722		1	199071395	T	C	0.326186	1.07	0.07	0.0689	52089	0.963981	1.01597	RMW		0.00276066	T	0.00278719	0.750149	Imputed	0.486535	non_highlight	non_wgtsnp
rs77678300		1	199071640	C	T	0.2073	1.0704	0.068	0.054	52089	1.59018	1.25926	PLINK	0.9759	0.9731	T	0.0202649	0.625816	Imputed	0.683401	non_highlight	non_wgtsnp
rs115168671		1	199071712	T	C	0.715391	1.11	0.1	0.2862	52089	0.132952	0.349406	RMW		0.000288449	T	0.00107792	0.421134	Imputed	0.145457	non_highlight	non_wgtsnp
rs756335694		1	199071755	C	T	0.342809	1.31	0.27	0.2846	52089	0.899898	0.9487	RMW		0.000232775	C	0.000538959	0.443334	Imputed	0.464948	non_highlight	non_wgtsnp
rs551903591		1	199071880	T	C	0.576687	1.04	0.04	0.0703	52089	0.311621	0.56899	RMW		0.00409395	T	0.00380351	0.483568	Imputed	0.23906	non_highlight	non_wgtsnp
rs116878807		1	199072099	C	T	0.523	1.0373	0.0366	0.0573	52089	0.407973	0.638743	PLINK	0.979	0.978	T	0.0193717	0.644791	Imputed	0.281498	non_highlight	non_wgtsnp
rs2117335		1	199072181	T	C	0.8784	1.0025	0.0025	0.0164	52089	0.0234083	0.152439	PLINK	0.6448	0.6441	C	0.372375	0.729471	Imputed	0.0563077	non_highlight	non_wgtsnp
rs75655318		1	199072193	G	A	0.302942	0.72	-0.33	0.3189	52089	1.0612	-1.03481	RMW		0.000157423	G	0.000184786	0.541697	Imputed	0.518641	non_highlight	non_wgtsnp
rs147190059		1	199072198	T	C	0.108486	1.35	0.3	0.187	52089	2.57614	1.60428	RMW		0.000587936	T	0.000970126	0.441505	Imputed	0.964626	non_highlight	non_wgtsnp
rs761825652		1	199072322	A	T	0.894879	1.03	0.03	0.2237	52089	0.0174592	0.134108	RMW		0.000413715	A	0.000307977	0.46443	Imputed	0.0482357	non_highlight	non_wgtsnp
1:199072476		1	199072476	G	A	0.0963134	0.61	-0.49	0.2972	52089	2.76555	-1.64872	RMW		0.000224616	G	0.000939329	0.421151	Imputed	1.01631	non_highlight	non_wgtsnp
rs322913		1	199072883	T	G	0.42359	1.43	0.36	0.447	52089	0.640334	0.805369	RMW		9.98291e-05	T	0.000677549	0.433144	Imputed	0.373054	non_highlight	non_wgtsnp
rs754089951		1	199072988	G	A	0.509948	0.83	-0.19	0.2828	52089	0.434174	-0.671853	RMW		0.000247173	G	0.000215584	0.447631	Imputed	0.292474	non_highlight	non_wgtsnp
rs541206072		1	199073053	A	G	0.427187	1.25	0.22	0.281	52089	0.630459	0.782918	RMW		0.000220776	A	0.000138589	0.495759	Imputed	0.369382	non_highlight	non_wgtsnp
1:199073118		1	199073118	C	G	0.0639147	0.7	-0.36	0.1925	52089	3.43277	-1.87013	RMW		0.000502985	C	0.000800739	0.576209	Imputed	1.1944	non_highlight	non_wgtsnp
rs79111965		1	199073513	A	G	0.3909	0.9799	-0.0203	0.0236	52089	0.736141	-0.860169	PLINK	0.8653	0.8682	G	0.126301	0.68966	Imputed	0.407934	non_highlight	non_wgtsnp
1:199073591		1	199073591	G	T	0.248792	1.38	0.32	0.2793	52089	1.33007	1.14572	RMW		0.000235654	G	0.000354173	0.479767	Imputed	0.604164	non_highlight	non_wgtsnp
rs78740958		1	199073812	T	C	0.3521	1.0519	0.0506	0.0544	52089	0.865874	0.930147	PLINK	0.9763	0.9754	C	0.0217585	0.638028	Imputed	0.453334	non_highlight	non_wgtsnp
rs80027170		1	199074017	A	C	0.338784	1.07	0.06	0.0707	52089	0.915027	0.848656	RMW		0.00276306	A	0.00280259	0.749122	Imputed	0.470077	non_highlight	non_wgtsnp
rs530750050		1	199074231	T	C	0.836308	1.02	0.02	0.0958	52089	0.0426911	0.208768	RMW		0.00164046	T	0.00124731	0.472974	Imputed	0.0776337	non_highlight	non_wgtsnp
rs552131179		1	199074373	A	G	0.976596	1	0	0.0001	52089	0.000860646	0	RMW		0.00109572	A	0.000908531	0.451268	Imputed	0.0102851	non_highlight	non_wgtsnp
rs322912		1	199074391	C	T	0.7718	0.9956	-0.0044	0.0153	52089	0.0841123	-0.287582	PLINK	0.5124	0.5144	T	0.50137	0.762377	Imputed	0.112495	non_highlight	non_wgtsnp
rs2117334		1	199074481	C	G	0.845	1.0032	0.0032	0.0164	52089	0.038221	0.195122	PLINK	0.6458	0.6449	G	0.367093	0.729835	Imputed	0.0731433	non_highlight	non_wgtsnp
rs4915342		1	199075025	A	G	0.5177	1.0104	0.0103	0.016	52089	0.418473	0.64375	PLINK	0.6144	0.6134	G	0.400909	0.738686	Imputed	0.285922	non_highlight	non_wgtsnp
rs191524883		1	199075039	C	T	0.705265	1.04	0.04	0.1037	52089	0.143053	0.385728	RMW		0.00159295	C	0.00107792	0.476685	Imputed	0.151648	non_highlight	non_wgtsnp
rs183785630		1	199075201	T	C	0.746649	0.95	-0.05	0.1588	52089	0.104368	-0.314861	RMW		0.000783755	T	0.000954727	0.423766	Imputed	0.126884	non_highlight	non_wgtsnp
rs188474685		1	199075202	A	G	0.112266	1.16	0.14	0.0935	52089	2.52203	1.49733	RMW		0.00218568	A	0.00189406	0.483698	Imputed	0.949752	non_highlight	non_wgtsnp
rs182695		1	199075330	C	G	0.5498	0.9906	-0.0094	0.0158	52089	0.357676	-0.594937	PLINK	0.321	0.3271	G	0.694426	0.809833	Imputed	0.259795	non_highlight	non_wgtsnp
rs553473106		1	199075407	C	A	0.173724	1.21	0.19	0.1401	52089	1.85051	1.35617	RMW		0.000849508	C	0.00052356	0.528853	Imputed	0.76014	non_highlight	non_wgtsnp
rs561427659		1	199075581	T	G	0.297749	0.73	-0.31	0.3022	52089	1.08425	-1.02581	RMW		0.000221256	T	9.2393e-05	0.449203	Imputed	0.52615	non_highlight	non_wgtsnp
rs116440938		1	199075590	A	G	0.9112	0.9934	-0.0066	0.0591	52089	0.0124378	-0.111675	PLINK	0.9806	0.9784	G	0.0218663	0.65841	Imputed	0.0403863	non_highlight	non_wgtsnp
rs183236667		1	199075630	T	A	0.901604	1.02	0.02	0.1602	52089	0.0152857	0.124844	RMW		0.000817831	T	0.00066215	0.461689	Imputed	0.0449842	non_highlight	non_wgtsnp
rs746870656		1	199075685	A	G	0.275442	0.63	-0.46	0.4236	52089	1.18944	-1.08593	RMW		0.000128626	A	7.69941e-05	0.483871	Imputed	0.55997	non_highlight	non_wgtsnp
1:199076065		1	199076065	G	A	0.615722	0.9	-0.11	0.2099	52089	0.251926	-0.524059	RMW		0.000347962	G	0.000200185	0.587967	Imputed	0.210615	non_highlight	non_wgtsnp
rs114789618		1	199076146	T	G	0.738759	1.1	0.09	0.2858	52089	0.11122	0.314906	RMW		0.000290848	T	0.00107792	0.418419	Imputed	0.131497	non_highlight	non_wgtsnp
rs555316860		1	199076215	C	T	0.23597	1.21	0.19	0.1608	52089	1.40451	1.18159	RMW		0.000696404	C	0.000862334	0.484854	Imputed	0.627143	non_highlight	non_wgtsnp
rs322911		1	199076356	C	G	0.9654	1.0007	0.0007	0.0152	52089	0.00188167	0.0460526	PLINK	0.484	0.4859	G	0.533492	0.773881	Imputed	0.0152927	non_highlight	non_wgtsnp
rs7538077		1	199076482	T	A	0.8	1.0042	0.0042	0.0164	52089	0.0641848	0.256098	PLINK	0.6417	0.64	A	0.373206	0.731003	Imputed	0.09691	non_highlight	non_wgtsnp
rs185144430		1	199076598	C	T	0.580228	1.08	0.08	0.1392	52089	0.305866	0.574713	RMW		0.000841828	C	0.000615953	0.533446	Imputed	0.236401	non_highlight	non_wgtsnp
rs72741574		1	199076631	A	G	0.112317	1.21	0.19	0.12	52089	2.52131	1.58333	RMW		0.00126466	A	0.000908531	0.488029	Imputed	0.949555	non_highlight	non_wgtsnp
rs190025602		1	199076869	G	C	0.530479	1.04	0.04	0.0625	52089	0.393474	0.64	RMW		0.00304575	G	0.00321836	0.601769	Imputed	0.275332	non_highlight	non_wgtsnp
rs749453271		1	199077774	C	G	0.403034	1.24	0.21	0.2572	52089	0.699255	0.816485	RMW		0.000250053	C	0.000292578	0.568109	Imputed	0.394658	non_highlight	non_wgtsnp
rs4915343		1	199077826	A	G	0.8318	1.0035	0.0035	0.0163	52089	0.045111	0.214724	PLINK	0.6413	0.6396	G	0.374238	0.731165	Imputed	0.0799811	non_highlight	non_wgtsnp
rs115739725		1	199078003	C	A	0.847484	1.06	0.05	0.303	52089	0.0369907	0.165017	RMW		0.000300927	C	0.00110872	0.415836	Imputed	0.0718685	non_highlight	non_wgtsnp
rs322910		1	199078252	A	G	0.00721809	0.9	-0.1	0.0392	52089	7.21788	-2.55102	RMW		0.99033	A	0.992085	0.665189	Imputed	2.14158	non_highlight	non_wgtsnp
rs147991659		1	199078340	A	G	0.845554	0.98	-0.02	0.1037	52089	0.0379448	-0.192864	RMW		0.00227063	A	0.00164767	0.500344	Imputed	0.0728587	non_highlight	non_wgtsnp
rs114675798		1	199078344	C	T	0.288059	1.07	0.07	0.0637	52089	1.12867	1.0989	RMW		0.00275298	C	0.00275639	0.751908	Imputed	0.540519	non_highlight	non_wgtsnp
rs768899234		1	199078528	C	G	0.364752	1.26	0.23	0.255	52089	0.821466	0.901961	RMW		0.000257252	C	0.000307977	0.555908	Imputed	0.438002	non_highlight	non_wgtsnp
rs779097502		1	199078532	A	G	0.68594	0.88	-0.13	0.3161	52089	0.163516	-0.411262	RMW		0.000153103	A	9.2393e-05	0.544823	Imputed	0.163714	non_highlight	non_wgtsnp
rs188254851		1	199078650	T	C	0.45628	1.21	0.19	0.2559	52089	0.555005	0.742478	RMW		0.000385878	T	0.000354173	0.418219	Imputed	0.340769	non_highlight	non_wgtsnp
rs186273875		1	199078894	A	G	0.43068	1.37	0.31	0.3995	52089	0.620989	0.77597	RMW		0.000130066	A	0.000107792	0.445793	Imputed	0.365845	non_highlight	non_wgtsnp
rs367782441		1	199079041	T	C	0.530743	0.94	-0.07	0.0987	52089	0.392969	-0.70922	RMW		0.00188044	T	0.0013551	0.439575	Imputed	0.275116	non_highlight	non_wgtsnp
rs142787233		1	199079049	G	A	0.622667	1.09	0.09	0.1751	52089	0.242137	0.513992	RMW		0.000406996	G	0.00112411	0.702567	Imputed	0.205744	non_highlight	non_wgtsnp
rs556769352		1	199079081	C	T	0.814716	0.93	-0.07	0.3097	52089	0.0549183	-0.226025	RMW		0.000250533	C	0.00040037	0.403456	Imputed	0.0889938	non_highlight	non_wgtsnp
rs181341904		1	199079176	C	G	0.139535	0.69	-0.37	0.2511	52089	2.18308	-1.47352	RMW		0.000312446	C	0.00026178	0.479296	Imputed	0.855317	non_highlight	non_wgtsnp
rs186768885		1	199079257	G	T	0.0547612	1.18	0.16	0.0862	52089	3.68934	1.85615	RMW		0.00256532	G	0.00178626	0.470986	Imputed	1.26153	non_highlight	non_wgtsnp
rs778103976		1	199079546	C	T	0.530835	1.2	0.19	0.2909	52089	0.392793	0.653145	RMW		0.000223176	C	0.000292578	0.45695	Imputed	0.27504	non_highlight	non_wgtsnp
rs115895786		1	199079571	G	A	0.677743	1.13	0.12	0.2941	52089	0.172678	0.408024	RMW		0.000269251	G	0.00107792	0.448985	Imputed	0.168935	non_highlight	non_wgtsnp
rs76384771		1	199079822	G	A	0.4165	1.0454	0.0444	0.0546	52089	0.66017	0.813187	PLINK	0.9765	0.9756	A	0.0215892	0.639105	Imputed	0.380385	non_highlight	non_wgtsnp
rs545981687		1	199079847	T	G	0.661229	0.89	-0.12	0.2659	52089	0.192034	-0.451297	RMW		0.000299487	T	0.000246381	0.440952	Imputed	0.179648	non_highlight	non_wgtsnp
1:199079865		1	199079865	A	T	0.318455	1.92	0.65	0.6539	52089	0.995281	0.994036	RMW		4.94346e-05	A	0.000200185	0.491829	Imputed	0.496952	non_highlight	non_wgtsnp
rs12125357		1	199080090	G	A	0.5338	1.029	0.0286	0.0459	52089	0.387152	0.623094	PLINK	0.9647	0.9657	A	0.0308439	0.635669	Imputed	0.272621	non_highlight	non_wgtsnp
rs189623123		1	199080136	A	G	0.508164	1.18	0.16	0.2501	52089	0.437846	0.639744	RMW		0.000323485	A	0.000600554	0.440905	Imputed	0.293996	non_highlight	non_wgtsnp
rs7538550		1	199080141	C	A	0.8111	1.0039	0.0039	0.0165	52089	0.0571244	0.236364	PLINK	0.6537	0.6545	A	0.359178	0.730183	Imputed	0.0909256	non_highlight	non_wgtsnp
rs182109628		1	199080196	T	A	0.808175	1.02	0.02	0.0816	52089	0.0589426	0.245098	RMW		0.00327708	T	0.00357253	0.501765	Imputed	0.0924946	non_highlight	non_wgtsnp
1:199080253		1	199080253	G	A	0.515749	0.7	-0.35	0.5488	52089	0.422386	-0.637755	RMW		6.28732e-05	G	0.000200185	0.489808	Imputed	0.287562	non_highlight	non_wgtsnp
rs77464340		1	199080318	G	C	0.2363	1.0625	0.0606	0.0512	52089	1.40253	1.18359	PLINK	0.9722	0.973	C	0.0266554	0.648177	Imputed	0.626536	non_highlight	non_wgtsnp
rs562604685		1	199080435	C	T	0.979517	0.99	-0.01	0.3915	52089	0.000659178	-0.0255428	RMW		0.000466029	C	0.000292578	0.488617	Imputed	0.00898802	non_highlight	non_wgtsnp
rs78508299		1	199080630	C	T	0.4013	1.0469	0.0458	0.0546	52089	0.704427	0.838828	PLINK	0.9766	0.9756	T	0.0214814	0.63893	Imputed	0.396531	non_highlight	non_wgtsnp
rs144674886		1	199080752	G	A	0.5098	1.0385	0.0378	0.0573	52089	0.434478	0.659686	PLINK	0.979	0.978	A	0.0194025	0.645142	Imputed	0.2926	non_highlight	non_wgtsnp
rs148520864		1	199080763	G	A	0.746661	1.04	0.04	0.1214	52089	0.104358	0.329489	RMW		0.00131026	G	0.00144749	0.459829	Imputed	0.126877	non_highlight	non_wgtsnp
rs74339775		1	199080786	T	C	0.239	1.0621	0.0602	0.0512	52089	1.38648	1.17578	PLINK	0.9721	0.9728	C	0.0283184	0.647166	Imputed	0.621602	non_highlight	non_wgtsnp
rs552159408		1	199080977	T	C	0.127855	0.49	-0.7	0.4685	52089	2.31836	-1.49413	RMW		9.31099e-05	T	0.000107792	0.496501	Imputed	0.893282	non_highlight	non_wgtsnp
rs761370913		1	199081381	C	G	0.318268	1.19	0.17	0.1743	52089	0.996051	0.97533	RMW		0.000574018	C	0.000508161	0.501126	Imputed	0.497207	non_highlight	non_wgtsnp
rs192319663		1	199081409	T	C	0.398952	1.06	0.06	0.0691	52089	0.711483	0.868307	RMW		0.00294064	T	0.00317216	0.596567	Imputed	0.399079	non_highlight	non_wgtsnp
rs322908		1	199081484	A	G	0.3773	0.9794	-0.0208	0.0236	52089	0.779481	-0.881356	PLINK	0.8648	0.8678	G	0.130567	0.688835	Imputed	0.423313	non_highlight	non_wgtsnp
1:199081597		1	199081597	G	A	0.649975	1.32	0.28	0.6118	52089	0.205932	0.457666	RMW		5.85536e-05	G	7.69941e-05	0.42273	Imputed	0.187103	non_highlight	non_wgtsnp
rs114940398		1	199081692	G	A	0.0787092	0.7	-0.36	0.2029	52089	3.09136	-1.77427	RMW		0.000538021	G	0.002587	0.414289	Imputed	1.10397	non_highlight	non_wgtsnp
rs535861130		1	199081795	C	T	0.945215	0.99	-0.01	0.1463	52089	0.00472201	-0.0683527	RMW		0.00156127	C	0.00155528	0.505835	Imputed	0.0244694	non_highlight	non_wgtsnp
rs181995142		1	199081930	T	G	0.0201441	0.73	-0.31	0.1354	52089	5.39936	-2.28951	RMW		0.00117683	T	0.00078534	0.415569	Imputed	1.69585	non_highlight	non_wgtsnp
1:199082200		1	199082200	G	A	0.990913	1	0	0.0001	52089	0.000129712	0	RMW		0.000118067	G	0.000123191	0.489938	Imputed	0.00396447	non_highlight	non_wgtsnp
rs61820865		1	199082281	C	G	0.4697	1.0505	0.0493	0.0681	52089	0.522682	0.723935	PLINK	0.9855	0.9856	G	0.0146443	0.661713	Imputed	0.328179	non_highlight	non_wgtsnp
rs146857459		1	199082343	C	T	0.137087	1.76	0.56	0.3802	52089	2.21036	1.47291	RMW		0.000163182	C	7.69941e-05	0.417264	Imputed	0.863004	non_highlight	non_wgtsnp
rs116102722		1	199082399	C	T	0.9568	1.0032	0.0032	0.0598	52089	0.00293435	0.0535117	PLINK	0.9793	0.9787	T	0.021389	0.612227	Imputed	0.0191788	non_highlight	non_wgtsnp
rs322907		1	199082557	T	G	0.8661	1.0026	0.0026	0.0152	52089	0.0284308	0.171053	PLINK	0.4799	0.4816	G	0.538435	0.769551	Imputed	0.062432	non_highlight	non_wgtsnp
rs190428475		1	199082870	T	C	0.229772	0.56	-0.59	0.4828	52089	1.44227	-1.22204	RMW		7.96713e-05	T	9.2393e-05	0.517415	Imputed	0.638703	non_highlight	non_wgtsnp
rs116566238		1	199082871	A	G	0.67274	0.91	-0.09	0.2233	52089	0.178414	-0.403045	RMW		0.000402676	A	0.0012627	0.500632	Imputed	0.172153	non_highlight	non_wgtsnp
rs77324288		1	199083075	C	T	0.2562	1.0603	0.0586	0.0516	52089	1.28918	1.13566	PLINK	0.9727	0.9734	T	0.0244533	0.650391	Imputed	0.591421	non_highlight	non_wgtsnp
rs747580223		1	199083153	C	T	0.0781306	1.4	0.34	0.191	52089	3.10337	1.7801	RMW		0.000466989	C	0.000354173	0.533789	Imputed	1.10718	non_highlight	non_wgtsnp
rs771570596		1	199083219	T	C	0.688877	0.89	-0.12	0.2911	52089	0.160304	-0.412229	RMW		0.000192939	T	0.000384971	0.566564	Imputed	0.161858	non_highlight	non_wgtsnp
rs322906		1	199083722	T	G	0.8222	1.0034	0.0034	0.0153	52089	0.0504974	0.222222	PLINK	0.4775	0.4792	G	0.539929	0.768978	Imputed	0.0850225	non_highlight	non_wgtsnp
rs138707412		1	199083763	A	G	0.437659	1.04	0.04	0.0505	52089	0.602413	0.792079	RMW		0.00765997	A	0.00709886	0.539819	Imputed	0.358864	non_highlight	non_wgtsnp
rs756280663		1	199084049	T	A	0.413506	1.27	0.24	0.2923	52089	0.668698	0.821074	RMW		0.000230375	T	0.000307977	0.452326	Imputed	0.383518	non_highlight	non_wgtsnp
rs150577099		1	199084053	C	G	0.284163	1.07	0.07	0.0632	52089	1.14707	1.10759	RMW		0.00275682	C	0.00280259	0.750418	Imputed	0.546432	non_highlight	non_wgtsnp
rs562238088		1	199084239	T	C	0.617446	1.16	0.15	0.2972	52089	0.249474	0.504711	RMW		0.000220776	T	0.000307977	0.462002	Imputed	0.209401	non_highlight	non_wgtsnp
rs322905		1	199084240	T	G	0.372011	1.49	0.4	0.4467	52089	0.796936	0.895456	RMW		9.79093e-05	T	0.000646751	0.439461	Imputed	0.429444	non_highlight	non_wgtsnp
rs10800608		1	199084325	A	C	0.791	1.0043	0.0043	0.0163	52089	0.0702315	0.263804	PLINK	0.6412	0.6394	C	0.373206	0.731314	Imputed	0.101824	non_highlight	non_wgtsnp
rs775274825		1	199084354	C	G	0.883934	1.05	0.04	0.3342	52089	0.0213113	0.119689	RMW		0.000217896	C	0.000292578	0.451705	Imputed	0.0535802	non_highlight	non_wgtsnp
rs11584937		1	199084640	C	T	0.242073	1.05	0.05	0.0417	52089	1.36848	1.19904	RMW		0.00932922	C	0.00734524	0.590436	Imputed	0.616054	non_highlight	non_wgtsnp
rs760893097		1	199084709	C	T	0.274109	1.53	0.42	0.3889	52089	1.19607	1.07997	RMW		0.000120467	C	9.2393e-05	0.522578	Imputed	0.562077	non_highlight	non_wgtsnp
rs76442008		1	199084863	C	T	0.850832	0.95	-0.05	0.2728	52089	0.0353654	-0.183284	RMW		0.000270691	C	0.000292578	0.46048	Imputed	0.0701562	non_highlight	non_wgtsnp
rs143738608		1	199085023	C	T	0.44166	0.87	-0.14	0.181	52089	0.591966	-0.773481	RMW		0.00045835	C	0.000369572	0.647847	Imputed	0.354912	non_highlight	non_wgtsnp
rs192089036		1	199085222	T	C	0.752295	1.03	0.03	0.0937	52089	0.0996126	0.320171	RMW		0.00187996	T	0.00195565	0.522779	Imputed	0.123612	non_highlight	non_wgtsnp
rs780779083		1	199085380	G	A	0.871155	0.97	-0.03	0.1878	52089	0.0263061	-0.159744	RMW		0.00064025	G	0.000431167	0.588437	Imputed	0.0599046	non_highlight	non_wgtsnp
rs113414893		1	199085730	C	G	0.234063	0.92	-0.09	0.0701	52089	1.416	-1.28388	RMW		0.00194763	C	0.0012935	0.842529	Imputed	0.630667	non_highlight	non_wgtsnp
rs322904		1	199086009	T	C	0.3619	0.9788	-0.0214	0.0236	52089	0.831289	-0.90678	PLINK	0.8644	0.8675	C	0.133	0.688539	Imputed	0.441411	non_highlight	non_wgtsnp
rs11588604		1	199086257	C	G	0.3443	1.0529	0.0515	0.0545	52089	0.894355	0.944954	PLINK	0.9764	0.9754	G	0.0219125	0.637625	Imputed	0.463063	non_highlight	non_wgtsnp
rs112476392		1	199086466	G	A	0.783967	0.91	-0.09	0.344	52089	0.0751599	-0.261628	RMW		0.000115187	G	9.2393e-05	0.628685	Imputed	0.105702	non_highlight	non_wgtsnp
rs540852909		1	199086941	C	T	0.217675	1.48	0.39	0.318	52089	1.51963	1.22642	RMW		0.000209737	C	0.000153988	0.440268	Imputed	0.662191	non_highlight	non_wgtsnp
rs11583612		1	199087073	T	G	0.3504	1.0523	0.051	0.0546	52089	0.872008	0.934066	PLINK	0.9764	0.9755	G	0.0218355	0.637508	Imputed	0.455436	non_highlight	non_wgtsnp
rs6703633		1	199087095	T	G	0.7852	1.0045	0.0045	0.0163	52089	0.0742829	0.276074	PLINK	0.6414	0.6396	G	0.373144	0.731217	Imputed	0.10502	non_highlight	non_wgtsnp
rs538926383		1	199087110	G	C	0.455755	1.22	0.2	0.2666	52089	0.5563	0.750188	RMW		0.000269731	G	0.000246381	0.502909	Imputed	0.341269	non_highlight	non_wgtsnp
1:199087603		1	199087603	G	C	0.0123165	0.36	-1.02	0.4082	52089	6.26473	-2.49878	RMW		0.000115187	G	0.000123191	0.528375	Imputed	1.90951	non_highlight	non_wgtsnp
rs139422491		1	199087871	G	T	0.4698	1.0422	0.0413	0.0572	52089	0.522446	0.722028	PLINK	0.9788	0.9779	T	0.0197567	0.643471	Imputed	0.328087	non_highlight	non_wgtsnp
rs79994587		1	199088029	T	C	0.4461	0.9821	-0.0181	0.0236	52089	0.580542	-0.766949	PLINK	0.8662	0.8687	C	0.123468	0.690404	Imputed	0.350568	non_highlight	non_wgtsnp
rs139546032		1	199088305	A	C	0.5121	1.0383	0.0376	0.0574	52089	0.429774	0.655052	PLINK	0.979	0.978	C	0.0195257	0.644505	Imputed	0.290645	non_highlight	non_wgtsnp
rs185683802		1	199088490	T	A	0.398123	1.09	0.08	0.102	52089	0.713988	0.784314	RMW		0.00179452	T	0.00329535	0.532219	Imputed	0.399983	non_highlight	non_wgtsnp
rs78354359		1	199088513	C	A	0.283936	1.07	0.07	0.0631	52089	1.14815	1.10935	RMW		0.0027501	C	0.00277179	0.751637	Imputed	0.54678	non_highlight	non_wgtsnp
rs188975287		1	199088514	G	T	0.415606	0.89	-0.12	0.1431	52089	0.662707	-0.838574	RMW		0.000708403	G	0.000431167	0.625381	Imputed	0.381318	non_highlight	non_wgtsnp
rs139314326		1	199088616	T	A	0.638237	1.09	0.08	0.1833	52089	0.221055	0.436443	RMW		0.000406996	T	0.00113951	0.701253	Imputed	0.195018	non_highlight	non_wgtsnp
rs145367895		1	199088762	C	T	0.5389	1.0359	0.0353	0.0574	52089	0.377582	0.614983	PLINK	0.979	0.9781	T	0.0194795	0.644645	Imputed	0.268492	non_highlight	non_wgtsnp
rs182357266		1	199088838	C	A	0.354567	1.06	0.06	0.0629	52089	0.857045	0.953895	RMW		0.00415491	C	0.0038805	0.589668	Imputed	0.450302	non_highlight	non_wgtsnp
rs778613700		1	199088951	A	G	0.39353	1.42	0.35	0.411	52089	0.728007	0.851582	RMW		0.000115667	A	0.000138589	0.411564	Imputed	0.405022	non_highlight	non_wgtsnp
1:199089196		1	199089196	C	T	0.224995	1.56	0.44	0.3665	52089	1.47222	1.20055	RMW		0.000159823	C	0.00040037	0.402783	Imputed	0.647827	non_highlight	non_wgtsnp
rs575653143		1	199089433	C	T	0.129025	1.24	0.22	0.1417	52089	2.3042	1.55258	RMW		0.000817351	C	0.000369572	0.520564	Imputed	0.889326	non_highlight	non_wgtsnp
rs322901		1	199089474	C	G	0.8593	1.0027	0.0027	0.0152	52089	0.031423	0.177632	PLINK	0.4804	0.4822	G	0.537388	0.775002	Imputed	0.0658552	non_highlight	non_wgtsnp
rs147771062		1	199089570	A	G	0.0710022	1.22	0.2	0.1101	52089	3.2597	1.81653	RMW		0.00155071	A	0.00110872	0.458034	Imputed	1.14873	non_highlight	non_wgtsnp
rs548419544		1	199089665	T	G	0.252422	0.87	-0.14	0.1217	52089	1.30985	-1.15037	RMW		0.00110628	T	0.000831537	0.562516	Imputed	0.597873	non_highlight	non_wgtsnp
rs78304705		1	199089801	T	C	0.4033	0.9805	-0.0197	0.0236	52089	0.698465	-0.834746	PLINK	0.8655	0.8683	C	0.126301	0.68969	Imputed	0.394372	non_highlight	non_wgtsnp
rs557230394		1	199090067	A	C	0.942423	1.03	0.03	0.4093	52089	0.00521642	0.0732959	RMW		0.000142065	A	0.000123191	0.42709	Imputed	0.0257541	non_highlight	non_wgtsnp
rs527805749		1	199090140	C	T	0.485115	0.93	-0.07	0.104	52089	0.487343	-0.673077	RMW		0.00178253	C	0.00141669	0.492905	Imputed	0.314155	non_highlight	non_wgtsnp
rs79460834		1	199090423	T	C	0.325726	1.06	0.06	0.0593	52089	0.965816	1.0118	RMW		0.00503417	T	0.00543579	0.562248	Imputed	0.487148	non_highlight	non_wgtsnp
rs187375596		1	199090487	G	C	0.203056	1.41	0.35	0.2699	52089	1.62026	1.29678	RMW		0.000199178	G	0.000277179	0.566358	Imputed	0.692384	non_highlight	non_wgtsnp
rs322899		1	199091139	T	C	0.4699	0.9833	-0.0168	0.0233	52089	0.522211	-0.72103	PLINK	0.8599	0.8647	C	0.140453	0.690803	Imputed	0.327995	non_highlight	non_wgtsnp
rs10919623		1	199091244	G	T	0.7469	1.0053	0.0053	0.0164	52089	0.104154	0.323171	PLINK	0.6495	0.6494	T	0.363166	0.731708	Imputed	0.126738	non_highlight	non_wgtsnp
rs322898		1	199091349	G	A	0.8219	1.0034	0.0034	0.0152	52089	0.0506709	0.223684	PLINK	0.489	0.4925	A	0.526101	0.775277	Imputed	0.085181	non_highlight	non_wgtsnp
rs10800609		1	199091699	T	G	0.7362	1.0056	0.0056	0.0164	52089	0.113495	0.341463	PLINK	0.6493	0.6492	G	0.363505	0.731625	Imputed	0.133004	non_highlight	non_wgtsnp
rs80285374		1	199091829	T	C	0.4216	0.9812	-0.019	0.0236	52089	0.645851	-0.805085	PLINK	0.8655	0.8682	C	0.126286	0.689871	Imputed	0.375099	non_highlight	non_wgtsnp
rs140790629		1	199092013	A	C	0.3405	1.0534	0.052	0.0546	52089	0.908548	0.952381	PLINK	0.9764	0.9754	C	0.0218971	0.637068	Imputed	0.467883	non_highlight	non_wgtsnp
rs322897		1	199092017	C	A	0.4051	0.9806	-0.0196	0.0236	52089	0.693135	-0.830508	PLINK	0.8649	0.8678	A	0.13032	0.689117	Imputed	0.392438	non_highlight	non_wgtsnp
rs140399061		1	199092500	A	G	0.637394	1.09	0.09	0.1828	52089	0.222167	0.492341	RMW		0.000373879	A	0.000985525	0.724722	Imputed	0.195592	non_highlight	non_wgtsnp
rs112169695		1	199092693	T	C	0.07784	1.1021	0.0972	0.0551	52089	3.10943	1.76407	PLINK	0.9766	0.9754	C	0.023129	0.637179	Imputed	1.1088	non_highlight	non_wgtsnp
rs191517148		1	199092925	C	T	0.190774	1.05	0.05	0.0373	52089	1.71163	1.34048	RMW		0.00927211	C	0.00729905	0.588667	Imputed	0.719481	non_highlight	non_wgtsnp
rs560158167		1	199092946	C	T	0.192118	0.66	-0.42	0.3186	52089	1.7013	-1.31827	RMW		0.000210697	C	0.000277179	0.427474	Imputed	0.716432	non_highlight	non_wgtsnp
rs10753843		1	199093088	A	G	0.7121	1.0061	0.0061	0.0164	52089	0.136188	0.371951	PLINK	0.6494	0.6492	G	0.363443	0.731488	Imputed	0.147459	non_highlight	non_wgtsnp
rs755973402		1	199093265	T	G	0.75787	1.07	0.07	0.2195	52089	0.095036	0.318907	RMW		0.000466509	T	0.000477364	0.411047	Imputed	0.120405	non_highlight	non_wgtsnp
rs766482328		1	199093266	T	A	0.75787	1.07	0.07	0.2195	52089	0.095036	0.318907	RMW		0.000466509	T	0.000477364	0.411047	Imputed	0.120405	non_highlight	non_wgtsnp
rs753806160		1	199093296	C	T	0.957126	1.02	0.02	0.3683	52089	0.00289019	0.0543036	RMW		0.000113748	C	7.69941e-05	0.497178	Imputed	0.0190309	non_highlight	non_wgtsnp
rs322896		1	199093350	C	T	0.3865	0.9798	-0.0204	0.0236	52089	0.749925	-0.864407	PLINK	0.8645	0.8675	T	0.132953	0.688805	Imputed	0.412851	non_highlight	non_wgtsnp
rs145999796		1	199093351	G	A	0.4167	1.0454	0.0444	0.0547	52089	0.659603	0.8117	PLINK	0.9765	0.9756	A	0.0215738	0.638203	Imputed	0.380176	non_highlight	non_wgtsnp
rs144690262		1	199093487	C	T	0.112222	1.27	0.24	0.1505	52089	2.52265	1.59468	RMW		0.000747279	C	0.000446566	0.574822	Imputed	0.949922	non_highlight	non_wgtsnp
rs148107835		1	199093539	G	A	0.7353	0.9732	-0.0272	0.0805	52089	0.114301	-0.337888	PLINK	0.9878	0.9879	A	0.0105944	0.573182	Imputed	0.133535	non_highlight	non_wgtsnp
rs74747338		1	199093603	C	G	0.306321	1.07	0.07	0.0661	52089	1.04647	1.059	RMW		0.00274866	C	0.00278719	0.749857	Imputed	0.513823	non_highlight	non_wgtsnp
rs322895		1	199093876	T	C	0.9002	1.0019	0.0019	0.0152	52089	0.0157273	0.125	PLINK	0.4808	0.4827	C	0.537019	0.773889	Imputed	0.045661	non_highlight	non_wgtsnp
rs116319037		1	199093884	T	C	0.6051	1.024	0.0237	0.0458	52089	0.267372	0.517467	PLINK	0.9645	0.9657	C	0.0308747	0.636099	Imputed	0.218173	non_highlight	non_wgtsnp
rs554676150		1	199093928	T	C	0.995523	1	0	0.0001	52089	3.14846e-05	0	RMW		0.000622012	T	0.000508161	0.567391	Imputed	0.0019487	non_highlight	non_wgtsnp
rs564621577		1	199093973	G	A	0.817708	1.07	0.07	0.2935	52089	0.0531274	0.238501	RMW		0.000225096	G	0.000307977	0.44122	Imputed	0.0874018	non_highlight	non_wgtsnp
rs117900875		1	199094262	G	A	0.3721	1.05	0.0488	0.0546	52089	0.79664	0.893773	PLINK	0.9765	0.9754	A	0.0216816	0.637188	Imputed	0.42934	non_highlight	non_wgtsnp
rs540432628		1	199094328	C	A	0.955593	0.98	-0.02	0.3628	52089	0.00310078	-0.0551268	RMW		0.000210697	C	0.000277179	0.456461	Imputed	0.019727	non_highlight	non_wgtsnp
rs370951726		1	199094415	T	C	0.581977	1.11	0.1	0.1896	52089	0.303049	0.527426	RMW		0.000329244	T	0.000338774	0.81069	Imputed	0.235094	non_highlight	non_wgtsnp
rs116761231		1	199094690	C	T	0.5984	1.0316	0.0311	0.0591	52089	0.277416	0.526227	PLINK	0.982	0.9821	T	0.0188328	0.752594	Imputed	0.223008	non_highlight	non_wgtsnp
rs185116709		1	199095123	A	G	0.197118	0.84	-0.18	0.1352	52089	1.6636	-1.33136	RMW		0.00115043	A	0.0013089	0.414822	Imputed	0.705274	non_highlight	non_wgtsnp
rs144909790		1	199095126	T	C	0.0996229	1.19	0.17	0.1056	52089	2.71157	1.60985	RMW		0.00163854	T	0.00306437	0.508031	Imputed	1.00164	non_highlight	non_wgtsnp
rs11586887		1	199095700	A	C	0.4188	1.0452	0.0442	0.0546	52089	0.65368	0.809524	PLINK	0.9765	0.9755	C	0.0216508	0.637599	Imputed	0.377993	non_highlight	non_wgtsnp
rs765142162		1	199095702	T	C	0.289077	1.55	0.44	0.4134	52089	1.12392	1.06434	RMW		0.000118067	T	0.000107792	0.479016	Imputed	0.538986	non_highlight	non_wgtsnp
rs748841503		1	199095757	A	C	0.184873	0.62	-0.47	0.3605	52089	1.75801	-1.30374	RMW		0.000127666	A	0.000107792	0.476455	Imputed	0.733127	non_highlight	non_wgtsnp
rs188750517		1	199095775	C	T	0.24349	0.95	-0.06	0.044	52089	1.36027	-1.36364	RMW		0.00588368	C	0.00549738	0.692269	Imputed	0.613519	non_highlight	non_wgtsnp
rs764193274		1	199095847	C	T	0.894246	1.07	0.07	0.509	52089	0.0176713	0.137525	RMW		8.73505e-05	C	0.000107792	0.430787	Imputed	0.048543	non_highlight	non_wgtsnp
rs570111912		1	199095918	C	G	0.101266	1.36	0.3	0.1876	52089	2.68549	1.59915	RMW		0.000586496	C	0.000415768	0.465949	Imputed	0.994536	non_highlight	non_wgtsnp
rs541825656		1	199096283	A	G	0.237117	0.88	-0.13	0.1081	52089	1.39765	-1.20259	RMW		0.00106836	A	0.000646751	0.723122	Imputed	0.625037	non_highlight	non_wgtsnp
rs12082980		1	199096343	C	T	0.588197	1.1	0.1	0.176	52089	0.293169	0.568182	RMW		0.000413715	C	0.00115491	0.695136	Imputed	0.230477	non_highlight	non_wgtsnp
rs6679487		1	199096345	A	G	0.8279	1.0036	0.0036	0.0165	52089	0.0472609	0.218182	PLINK	0.6534	0.6543	G	0.359855	0.729112	Imputed	0.0820221	non_highlight	non_wgtsnp
rs191803416		1	199096352	T	C	0.642911	0.98	-0.02	0.0436	52089	0.214955	-0.458716	RMW		0.00698612	T	0.00486603	0.544894	Imputed	0.191849	non_highlight	non_wgtsnp
rs141085297		1	199096665	C	T	0.177339	1.05	0.05	0.0362	52089	1.81978	1.38122	RMW		0.00971942	C	0.00631352	0.621848	Imputed	0.751196	non_highlight	non_wgtsnp
rs191466257		1	199096844	C	T	0.633261	0.95	-0.05	0.1075	52089	0.227664	-0.465116	RMW		0.00159343	C	0.00106252	0.548898	Imputed	0.198417	non_highlight	non_wgtsnp
1:199097195		1	199097195	G	T	0.955593	0.98	-0.02	0.3628	52089	0.00310078	-0.0551268	RMW		0.000210697	G	0.000277179	0.456461	Imputed	0.019727	non_highlight	non_wgtsnp
rs427790		1	199097277	C	T	0.9079	1.0018	0.0018	0.0152	52089	0.0133837	0.118421	PLINK	0.4934	0.4978	T	0.520942	0.773816	Imputed	0.041962	non_highlight	non_wgtsnp
rs115164553		1	199097340	T	C	0.29665	1.07	0.07	0.0648	52089	1.08919	1.08025	RMW		0.00276306	T	0.00283338	0.746043	Imputed	0.527756	non_highlight	non_wgtsnp
rs118156593		1	199097348	C	A	0.4149	1.0456	0.0446	0.0547	52089	0.664716	0.815356	PLINK	0.9765	0.9756	A	0.0215738	0.638113	Imputed	0.382057	non_highlight	non_wgtsnp
rs750621401		1	199097507	A	C	0.766013	1.09	0.09	0.2896	52089	0.0885622	0.310773	RMW		0.000227015	A	0.000307977	0.448661	Imputed	0.115764	non_highlight	non_wgtsnp
rs73062419		1	199097574	A	G	0.669184	1.12	0.11	0.2652	52089	0.182558	0.414781	RMW		0.000239014	A	0.000754543	0.486478	Imputed	0.174454	non_highlight	non_wgtsnp
rs11587989		1	199097889	A	C	0.4267	1.0444	0.0434	0.0547	52089	0.631789	0.793419	PLINK	0.9765	0.9755	C	0.0215892	0.637221	Imputed	0.369877	non_highlight	non_wgtsnp
rs756802215		1	199097964	A	G	0.470855	0.75	-0.29	0.399	52089	0.519969	-0.726817	RMW		0.000148784	A	0.000123191	0.415148	Imputed	0.327113	non_highlight	non_wgtsnp
rs79156837		1	199098166	C	A	0.9655	0.9978	-0.0022	0.0518	52089	0.00187081	-0.042471	PLINK	0.9786	0.978	A	0.0194333	0.770107	Imputed	0.0152477	non_highlight	non_wgtsnp
rs116632012		1	199098264	C	T	0.681063	1.06	0.05	0.1418	52089	0.168932	0.352609	RMW		0.000974294	C	0.000800739	0.532301	Imputed	0.166813	non_highlight	non_wgtsnp
rs78364979		1	199098288	C	T	0.283101	1.07	0.07	0.063	52089	1.15214	1.11111	RMW		0.00276354	C	0.00280259	0.74871	Imputed	0.548059	non_highlight	non_wgtsnp
rs773458601		1	199098454	A	G	0.357991	1.24	0.22	0.234	52089	0.844929	0.940171	RMW		0.000219336	A	0.000107792	0.721572	Imputed	0.446128	non_highlight	non_wgtsnp
rs322877		1	199098858	C	T	0.983	1.0003	0.0003	0.0152	52089	0.000454029	0.0197368	PLINK	0.4851	0.488	T	0.531429	0.773061	Imputed	0.00744648	non_highlight	non_wgtsnp
rs181387856		1	199098931	G	A	0.960493	1	0	0.0001	52089	0.00245371	0	RMW		0.00333228	G	0.00232522	0.581422	Imputed	0.0175058	non_highlight	non_wgtsnp
rs559668061		1	199098996	T	C	0.791905	0.97	-0.03	0.1154	52089	0.0696103	-0.259965	RMW		0.00150608	T	0.0012627	0.40315	Imputed	0.101327	non_highlight	non_wgtsnp
1:199099080		1	199099080	C	A	0.114113	1.39	0.33	0.2084	52089	2.49632	1.58349	RMW		0.000419954	C	0.00026178	0.46067	Imputed	0.942665	non_highlight	non_wgtsnp
rs76893707		1	199099177	A	C	0.4006	0.9804	-0.0198	0.0236	52089	0.706525	-0.838983	PLINK	0.8655	0.8683	C	0.126224	0.689967	Imputed	0.397289	non_highlight	non_wgtsnp
rs114106631		1	199099299	C	T	0.080482	0.7	-0.36	0.2041	52089	3.05514	-1.76384	RMW		0.00055002	C	0.002664	0.410536	Imputed	1.0943	non_highlight	non_wgtsnp
1:199099328		1	199099328	C	T	0.703762	0.86	-0.16	0.3966	52089	0.144588	-0.403429	RMW		0.000139665	C	0.00052356	0.406186	Imputed	0.152574	non_highlight	non_wgtsnp
rs16844220		1	199099678	A	G	0.276604	1.1	0.1	0.0876	52089	1.1837	1.14155	RMW		0.00210121	A	0.00414229	0.524395	Imputed	0.558142	non_highlight	non_wgtsnp
rs77058130		1	199099872	T	G	0.316	1.0561	0.0546	0.0544	52089	1.00543	1.00368	PLINK	0.9763	0.9752	G	0.0217893	0.637116	Imputed	0.500313	non_highlight	non_wgtsnp
rs530540347		1	199099893	A	G	0.920457	0.99	-0.01	0.1006	52089	0.00997164	-0.0994036	RMW		0.00106068	A	0.000754543	0.449319	Imputed	0.0359965	non_highlight	non_wgtsnp
rs75932186		1	199100483	C	T	0.3727	0.9792	-0.021	0.0236	52089	0.794643	-0.889831	PLINK	0.8648	0.8678	T	0.127364	0.688196	Imputed	0.428641	non_highlight	non_wgtsnp
rs566012450		1	199100491	T	C	0.142531	1.33	0.29	0.1945	52089	2.15042	1.491	RMW		0.000510664	T	0.000415768	0.438325	Imputed	0.846091	non_highlight	non_wgtsnp
rs538763441		1	199100581	C	T	0.309326	1.17	0.16	0.1544	52089	1.03355	1.03627	RMW		0.000746799	C	0.000862334	0.492051	Imputed	0.509584	non_highlight	non_wgtsnp
rs777556314		1	199100753	T	C	0.481184	0.87	-0.14	0.1977	52089	0.496179	-0.708144	RMW		0.000346042	T	0.000169387	0.590923	Imputed	0.317689	non_highlight	non_wgtsnp
rs117303299		1	199100987	C	T	0.4161	1.0455	0.0445	0.0547	52089	0.661304	0.813528	PLINK	0.9766	0.9756	T	0.0215738	0.638787	Imputed	0.380802	non_highlight	non_wgtsnp
rs192526580		1	199101303	A	G	0.849563	1.02	0.02	0.1044	52089	0.035977	0.191571	RMW		0.00135681	A	0.00112411	0.46443	Imputed	0.0708044	non_highlight	non_wgtsnp
rs149114166		1	199101316	G	A	0.3168	1.0563	0.0548	0.0547	52089	1.00211	1.00183	PLINK	0.9767	0.9755	A	0.0213582	0.639578	Imputed	0.499215	non_highlight	non_wgtsnp
rs188327859		1	199101420	T	C	0.405739	1.29	0.25	0.3063	52089	0.691252	0.816193	RMW		0.000141585	T	0.000107792	0.650769	Imputed	0.391753	non_highlight	non_wgtsnp
rs140957782		1	199101555	G	A	0.458903	0.96	-0.04	0.0551	52089	0.548569	-0.725953	RMW		0.00542149	G	0.00406529	0.549711	Imputed	0.338279	non_highlight	non_wgtsnp
rs184863160		1	199101848	A	G	0.19898	1.53	0.43	0.3311	52089	1.64985	1.2987	RMW		0.000191019	A	0.000215584	0.429337	Imputed	0.701191	non_highlight	non_wgtsnp
rs322876		1	199102035	A	C	0.9041	1.0018	0.0018	0.0152	52089	0.0145163	0.118421	PLINK	0.4803	0.4823	C	0.53785	0.773609	Imputed	0.0437835	non_highlight	non_wgtsnp
rs781074640		1	199102079	G	A	0.387966	0.82	-0.19	0.2299	52089	0.745307	-0.826446	RMW		0.000290848	G	0.000138589	0.568219	Imputed	0.411206	non_highlight	non_wgtsnp
rs770744315		1	199102376	A	G	0.642989	0.91	-0.1	0.2035	52089	0.214854	-0.4914	RMW		0.000390677	A	0.000369572	0.496467	Imputed	0.191796	non_highlight	non_wgtsnp
rs769947431		1	199102411	C	G	0.372757	1.31	0.27	0.303	52089	0.794453	0.891089	RMW		0.000228455	C	0.000200185	0.408424	Imputed	0.428574	non_highlight	non_wgtsnp
rs759416399		1	199102518	C	G	0.182249	1.86	0.62	0.4652	52089	1.77919	1.33276	RMW		0.000105109	C	0.000215584	0.433536	Imputed	0.739335	non_highlight	non_wgtsnp
rs322875		1	199102610	C	T	0.8986	1.0019	0.0019	0.0152	52089	0.0162384	0.125	PLINK	0.4929	0.4973	T	0.522605	0.774474	Imputed	0.0464336	non_highlight	non_wgtsnp
rs12144870		1	199102677	G	A	0.0822999	1.11	0.1	0.0601	52089	3.01889	1.66389	RMW		0.00416979	G	0.00321836	0.61722	Imputed	1.0846	non_highlight	non_wgtsnp
rs540458331		1	199103386	G	A	0.67683	0.96	-0.04	0.0979	52089	0.173716	-0.40858	RMW		0.00148016	G	0.00144749	0.631335	Imputed	0.16952	non_highlight	non_wgtsnp
rs322874		1	199103476	A	C	0.9402	1.0011	0.0011	0.0152	52089	0.00562777	0.0723684	PLINK	0.4843	0.4872	C	0.533646	0.77331	Imputed	0.0267798	non_highlight	non_wgtsnp
1:199103616		1	199103616	G	A	0.590896	0.83	-0.18	0.3466	52089	0.288947	-0.519331	RMW		0.000154063	G	0.000138589	0.478853	Imputed	0.228489	non_highlight	non_wgtsnp
rs749482495		1	199103932	T	C	0.676233	1.07	0.07	0.162	52089	0.174397	0.432099	RMW		0.000803913	T	0.000893132	0.432567	Imputed	0.169904	non_highlight	non_wgtsnp
rs74400141		1	199103942	A	G	0.1808	1.0712	0.0688	0.0514	52089	1.79104	1.33852	PLINK	0.9725	0.973	G	0.0247767	0.648512	Imputed	0.742802	non_highlight	non_wgtsnp
rs138442409		1	199104128	G	A	0.3924	1.063	0.0611	0.0715	52089	0.731492	0.854545	PLINK	0.9844	0.9846	A	0.016061	0.576756	Imputed	0.406271	non_highlight	non_wgtsnp
rs189901476		1	199104281	T	G	0.46081	0.94	-0.06	0.0839	52089	0.543926	-0.715137	RMW		0.00185548	T	0.00124731	0.656217	Imputed	0.336478	non_highlight	non_wgtsnp
rs756700220		1	199104332	T	C	0.0773535	0.4	-0.92	0.5188	52089	3.11965	-1.77332	RMW		7.77515e-05	T	9.2393e-05	0.493158	Imputed	1.11152	non_highlight	non_wgtsnp
rs190777267		1	199104710	G	T	0.543289	0.94	-0.06	0.1018	52089	0.369478	-0.589391	RMW		0.00172349	G	0.00177087	0.488469	Imputed	0.264969	non_highlight	non_wgtsnp
rs322873		1	199104713	T	G	0.9973	0.9999	-0.0001	0.0154	52089	1.14511e-05	-0.00649351	PLINK	0.4997	0.4997	G	0.518864	0.751783	Imputed	0.00117418	non_highlight	non_wgtsnp
rs185783468		1	199104957	T	A	0.0205881	1.16	0.15	0.0641	52089	5.36133	2.34009	RMW		0.00473229	T	0.00648291	0.469725	Imputed	1.68638	non_highlight	non_wgtsnp
1:199105014		1	199105014	T	C	0.882131	1.05	0.05	0.3291	52089	0.0219835	0.15193	RMW		0.000195339	T	0.000246381	0.449054	Imputed	0.0544669	non_highlight	non_wgtsnp
rs575532053		1	199105015	A	G	0.17283	1.38	0.33	0.2363	52089	1.85822	1.39653	RMW		0.000339803	A	0.000307977	0.441227	Imputed	0.762381	non_highlight	non_wgtsnp
rs187531328		1	199105505	G	C	0.0779907	0.91	-0.1	0.0535	52089	3.10628	-1.86916	RMW		0.00567298	G	0.00417308	0.513521	Imputed	1.10796	non_highlight	non_wgtsnp
rs774972285		1	199105595	C	G	0.98823	1	0	0.0001	52089	0.000217623	0	RMW		0.00082551	C	0.000492763	0.52264	Imputed	0.00514197	non_highlight	non_wgtsnp
rs78013973		1	199105653	A	T	0.3614	0.9787	-0.0215	0.0236	52089	0.833022	-0.911017	PLINK	0.8653	0.8683	T	0.126363	0.689439	Imputed	0.442012	non_highlight	non_wgtsnp
rs189160540		1	199105823	G	C	0.50838	1.07	0.07	0.1023	52089	0.4374	0.684262	RMW		0.00166782	G	0.00321836	0.566347	Imputed	0.293812	non_highlight	non_wgtsnp
rs192772359		1	199106099	A	T	0.02595	1.16	0.14	0.0666	52089	4.95935	2.1021	RMW		0.00491275	A	0.00668309	0.465818	Imputed	1.58586	non_highlight	non_wgtsnp
1:199106355		1	199106355	A	C	0.565809	0.85	-0.17	0.283	52089	0.329745	-0.600707	RMW		0.000155983	A	0.000107792	0.739273	Imputed	0.24733	non_highlight	non_wgtsnp
rs116229112		1	199106420	T	C	0.707605	1.05	0.05	0.1301	52089	0.140681	0.38432	RMW		0.000963255	T	0.0026178	0.528254	Imputed	0.150209	non_highlight	non_wgtsnp
rs570230660		1	199106688	G	C	0.36007	1.14	0.13	0.1432	52089	0.837649	0.907821	RMW		0.000987253	G	0.000862334	0.461613	Imputed	0.443613	non_highlight	non_wgtsnp
rs78940102		1	199106736	C	A	0.6811	1.0146	0.0145	0.0354	52089	0.16889	0.409605	PLINK	0.9423	0.9385	A	0.0540191	0.645686	Imputed	0.166789	non_highlight	non_wgtsnp
rs570816796		1	199106921	G	T	0.795304	1.09	0.09	0.3322	52089	0.0673036	0.270921	RMW		0.00018286	G	0.000107792	0.463854	Imputed	0.0994668	non_highlight	non_wgtsnp
rs10753844		1	199106980	T	C	0.9045	1.0021	0.0021	0.0174	52089	0.0143949	0.12069	PLINK	0.6726	0.6739	C	0.34401	0.67406	Imputed	0.0435914	non_highlight	non_wgtsnp
rs765308582		1	199106989	C	T	0.343541	1.14	0.13	0.1383	52089	0.897173	0.939986	RMW		0.000814471	C	0.000862334	0.557443	Imputed	0.464021	non_highlight	non_wgtsnp
rs757594211		1	199107589	A	G	0.610733	0.89	-0.11	0.2289	52089	0.259109	-0.480559	RMW		0.000377719	A	0.000200185	0.482555	Imputed	0.214149	non_highlight	non_wgtsnp
rs2624882		1	199107702	A	G	0.9071	1.0018	0.0018	0.0154	52089	0.0136182	0.116883	PLINK	0.4877	0.4909	G	0.526163	0.752363	Imputed	0.0423448	non_highlight	non_wgtsnp
rs76176351		1	199107756	A	G	0.264075	1.08	0.08	0.0689	52089	1.24727	1.1611	RMW		0.00277698	A	0.00280259	0.735385	Imputed	0.578273	non_highlight	non_wgtsnp
rs557150130		1	199107835	A	G	0.222248	1.13	0.13	0.1001	52089	1.4898	1.2987	RMW		0.00162078	A	0.0013551	0.519377	Imputed	0.653162	non_highlight	non_wgtsnp
rs7544236		1	199108406	T	C	0.7573	1.005	0.005	0.0163	52089	0.0954985	0.306748	PLINK	0.6161	0.6137	C	0.397706	0.717026	Imputed	0.120732	non_highlight	non_wgtsnp
rs188968957		1	199108422	A	G	0.847698	1.07	0.06	0.3523	52089	0.0368857	0.170309	RMW		0.000163662	A	0.000169387	0.48549	Imputed	0.0717588	non_highlight	non_wgtsnp
rs11808703		1	199108429	G	A	0.7943	1.0046	0.0046	0.0175	52089	0.0679806	0.262857	PLINK	0.6802	0.6831	A	0.334617	0.67381	Imputed	0.100015	non_highlight	non_wgtsnp
rs112435811		1	199108493	C	T	0.649043	0.98	-0.02	0.0444	52089	0.207109	-0.45045	RMW		0.00855219	C	0.00614413	0.498106	Imputed	0.187727	non_highlight	non_wgtsnp
rs16844244		1	199108772	A	G	0.768629	0.98	-0.02	0.0687	52089	0.0865352	-0.291121	RMW		0.00335004	A	0.0066215	0.438261	Imputed	0.114283	non_highlight	non_wgtsnp
rs567129040		1	199108923	G	C	0.44073	0.88	-0.13	0.1658	52089	0.594381	-0.784077	RMW		0.000703603	G	0.000769941	0.474495	Imputed	0.355827	non_highlight	non_wgtsnp
rs3850619		1	199109114	G	C	0.9193	1.0018	0.0018	0.0174	52089	0.0102648	0.103448	PLINK	0.6727	0.674	C	0.34381	0.673947	Imputed	0.0365427	non_highlight	non_wgtsnp
rs146402387		1	199109158	A	C	0.754089	0.98	-0.02	0.0645	52089	0.098127	-0.310078	RMW		0.00699572	A	0.00495842	0.544315	Imputed	0.122577	non_highlight	non_wgtsnp
rs3850620		1	199109184	T	A	0.9595	1.0009	0.0009	0.0175	52089	0.00257871	0.0514286	PLINK	0.6761	0.6785	A	0.340253	0.671979	Imputed	0.017955	non_highlight	non_wgtsnp
rs2648770		1	199109251	G	T	0.86	0.9973	-0.0027	0.0155	52089	0.0311078	-0.174194	PLINK	0.485	0.4874	T	0.530059	0.749886	Imputed	0.0655015	non_highlight	non_wgtsnp
rs531018603		1	199109557	C	T	0.263388	1.16	0.15	0.1327	52089	1.25086	1.13037	RMW		0.000904702	C	0.000538959	0.583997	Imputed	0.579404	non_highlight	non_wgtsnp
rs147866841		1	199109634	T	C	0.01933	0.8739	-0.1348	0.0576	52089	5.47141	-2.34028	PLINK	0.9803	0.9819	C	0.015291	0.705682	Imputed	1.71377	non_highlight	non_wgtsnp
rs780692407		1	199109777	T	C	0.968612	1.02	0.02	0.5033	52089	0.00154836	0.0397377	RMW		8.63906e-05	T	7.69941e-05	0.629853	Imputed	0.0138502	non_highlight	non_wgtsnp
rs75767779		1	199109788	G	A	0.578713	1.05	0.04	0.0879	52089	0.30832	0.455063	RMW		0.00283937	G	0.00230982	0.487229	Imputed	0.237537	non_highlight	non_wgtsnp
rs13374545		1	199109802	C	T	0.7536	0.9935	-0.0065	0.0207	52089	0.0985307	-0.31401	PLINK	0.8058	0.8059	T	0.189313	0.668023	Imputed	0.122859	non_highlight	non_wgtsnp
rs761878279		1	199110027	A	G	0.0711472	0.55	-0.6	0.3313	52089	3.25635	-1.81105	RMW		0.000139665	A	0.000138589	0.58551	Imputed	1.14784	non_highlight	non_wgtsnp
rs192338360		1	199110077	A	G	0.217057	1.13	0.13	0.099	52089	1.52372	1.31313	RMW		0.00172445	A	0.00291038	0.505934	Imputed	0.663426	non_highlight	non_wgtsnp
rs75547563		1	199110218	G	C	0.284075	1.07	0.07	0.0632	52089	1.14749	1.10759	RMW		0.00287297	G	0.00298737	0.722008	Imputed	0.546567	non_highlight	non_wgtsnp
rs10753845		1	199110232	C	T	0.9125	0.9982	-0.0018	0.0162	52089	0.0120749	-0.111111	PLINK	0.5631	0.5652	T	0.453064	0.691231	Imputed	0.0397671	non_highlight	non_wgtsnp
1:199110290		1	199110290	C	T	0.568075	1.17	0.16	0.275	52089	0.325914	0.581818	RMW		0.00027789	C	0.000323375	0.483017	Imputed	0.245594	non_highlight	non_wgtsnp
rs147075067		1	199110405	T	C	0.85006	1.02	0.02	0.1048	52089	0.0357368	0.19084	RMW		0.00134193	T	0.00230982	0.472276	Imputed	0.0705504	non_highlight	non_wgtsnp
1:199110541		1	199110541	T	G	0.559809	1.21	0.19	0.3269	52089	0.340035	0.581217	RMW		0.000194859	T	0.000338774	0.427605	Imputed	0.25196	non_highlight	non_wgtsnp
rs11580731		1	199110627	C	A	0.6824	1.0139	0.0138	0.0338	52089	0.167437	0.408284	PLINK	0.9334	0.9312	A	0.0593163	0.627366	Imputed	0.165961	non_highlight	non_wgtsnp
rs554773282		1	199110684	A	G	0.582309	0.83	-0.18	0.3388	52089	0.302517	-0.531287	RMW		0.000137265	A	0.000123191	0.587582	Imputed	0.234846	non_highlight	non_wgtsnp
rs557595863		1	199110703	C	A	0.368881	0.93	-0.07	0.0808	52089	0.807431	-0.866337	RMW		0.00260564	C	0.00174007	0.582065	Imputed	0.433114	non_highlight	non_wgtsnp
rs75941326		1	199110850	T	G	0.414055	0.86	-0.15	0.1847	52089	0.667127	-0.812128	RMW		0.000632571	T	0.000754543	0.418736	Imputed	0.382942	non_highlight	non_wgtsnp
1:199111059		1	199111059	C	A	0.225634	0.8	-0.22	0.1842	52089	1.46817	-1.19435	RMW		0.000672407	C	0.000769941	0.408335	Imputed	0.646595	non_highlight	non_wgtsnp
rs184332191		1	199111310	C	T	0.552159	0.91	-0.1	0.1586	52089	0.353464	-0.630517	RMW		0.000784715	C	0.000754543	0.432477	Imputed	0.257936	non_highlight	non_wgtsnp
rs1482660		1	199111547	A	G	0.9778	1.0005	0.0005	0.0162	52089	0.000774351	0.0308642	PLINK	0.5584	0.5595	G	0.457776	0.691809	Imputed	0.00974997	non_highlight	non_wgtsnp
1:199111553		1	199111553	C	T	0.310589	0.7	-0.36	0.3518	52089	1.02817	-1.02331	RMW		0.000138225	C	0.000107792	0.502004	Imputed	0.507814	non_highlight	non_wgtsnp
rs573642372		1	199111700	A	G	0.127716	1.46	0.38	0.2485	52089	2.32005	1.52918	RMW		0.000381558	A	0.000338774	0.420949	Imputed	0.893755	non_highlight	non_wgtsnp
rs574408846		1	199111718	T	G	0.947032	0.99	-0.01	0.1513	52089	0.00441353	-0.0660939	RMW		0.00073912	T	0.000646751	0.570489	Imputed	0.0236353	non_highlight	non_wgtsnp
rs544253059		1	199111865	T	C	0.597691	0.91	-0.1	0.1787	52089	0.278492	-0.559597	RMW		0.000563459	T	0.000554358	0.478998	Imputed	0.223523	non_highlight	non_wgtsnp
rs116303305		1	199111946	G	A	0.314217	1.07	0.07	0.0672	52089	1.01287	1.04167	RMW		0.00288353	G	0.00298737	0.720708	Imputed	0.50277	non_highlight	non_wgtsnp
rs58275330		1	199112343	A	T	0.086347	1.24	0.21	0.1254	52089	2.94119	1.67464	RMW		0.00124738	A	0.00157068	0.471664	Imputed	1.06375	non_highlight	non_wgtsnp
rs549207812		1	199112486	A	G	0.259912	0.95	-0.05	0.0455	52089	1.26923	-1.0989	RMW		0.00580497	A	0.00548198	0.685184	Imputed	0.585174	non_highlight	non_wgtsnp
rs778865257		1	199112645	T	C	0.576761	0.89	-0.11	0.2088	52089	0.3115	-0.52682	RMW		0.000332124	T	0.000169387	0.5978	Imputed	0.239004	non_highlight	non_wgtsnp
rs758532452		1	199112702	C	T	0.955593	0.98	-0.02	0.3628	52089	0.00310078	-0.0551268	RMW		0.000210697	C	0.000277179	0.456461	Imputed	0.019727	non_highlight	non_wgtsnp
rs11576190		1	199112855	T	C	0.6203	1.0169	0.0168	0.0338	52089	0.245446	0.497041	PLINK	0.933	0.9308	C	0.0596551	0.627093	Imputed	0.207398	non_highlight	non_wgtsnp
rs11589394		1	199112977	G	A	0.593	1.0182	0.018	0.0338	52089	0.285684	0.532544	PLINK	0.9331	0.9309	A	0.0596705	0.627579	Imputed	0.226945	non_highlight	non_wgtsnp
rs4915166		1	199113203	T	C	0.9279	0.9985	-0.0015	0.0162	52089	0.00818795	-0.0925926	PLINK	0.5623	0.5646	C	0.454235	0.691048	Imputed	0.0324988	non_highlight	non_wgtsnp
rs776087265		1	199113256	T	G	0.758045	1.06	0.06	0.1892	52089	0.0948942	0.317125	RMW		0.0003662	T	0.000307977	0.646695	Imputed	0.120305	non_highlight	non_wgtsnp
rs763310659		1	199113257	T	C	0.834664	1.04	0.04	0.1879	52089	0.0435655	0.212879	RMW		0.000358041	T	0.000292578	0.63743	Imputed	0.0784883	non_highlight	non_wgtsnp
rs11576655		1	199113376	T	A	0.7852	1.0094	0.0094	0.0345	52089	0.0742829	0.272464	PLINK	0.937	0.9331	A	0.0566523	0.624034	Imputed	0.10502	non_highlight	non_wgtsnp
rs542217986		1	199113612	C	T	0.203088	0.85	-0.16	0.1277	52089	1.62003	-1.25294	RMW		0.000796713	C	0.00052356	0.762547	Imputed	0.692316	non_highlight	non_wgtsnp
rs192096427		1	199113651	G	A	0.565019	1.09	0.09	0.1498	52089	0.331088	0.600801	RMW		0.000975254	G	0.000754543	0.432599	Imputed	0.247937	non_highlight	non_wgtsnp
rs533872197		1	199114083	T	A	0.122068	0.79	-0.24	0.1525	52089	2.39058	-1.57377	RMW		0.000703603	T	0.000446566	0.545457	Imputed	0.913398	non_highlight	non_wgtsnp
rs77394659		1	199114127	T	A	0.4956	1.0496	0.0484	0.071	52089	0.464346	0.68169	PLINK	0.9863	0.9844	A	0.0136588	0.634978	Imputed	0.304869	non_highlight	non_wgtsnp
rs16844261		1	199114140	C	A	0.8321	1.0127	0.0126	0.0593	52089	0.0449478	0.212479	PLINK	0.9789	0.9781	A	0.0216046	0.611711	Imputed	0.0798245	non_highlight	non_wgtsnp
rs146185606		1	199114362	G	A	0.306487	1.11	0.1	0.1021	52089	1.04575	0.979432	RMW		0.00191499	G	0.00167847	0.484573	Imputed	0.513588	non_highlight	non_wgtsnp
rs778765600		1	199114492	T	C	0.533234	1.09	0.08	0.1383	52089	0.388225	0.578453	RMW		0.000966135	T	0.000600554	0.526286	Imputed	0.273082	non_highlight	non_wgtsnp
rs747663166		1	199114675	G	A	0.131342	0.72	-0.32	0.2177	52089	2.27657	-1.46991	RMW		0.000485707	G	0.000585156	0.42797	Imputed	0.881596	non_highlight	non_wgtsnp
rs573568821		1	199114725	C	T	0.419125	1.07	0.06	0.0837	52089	0.652767	0.716846	RMW		0.00226391	C	0.00229443	0.640303	Imputed	0.377656	non_highlight	non_wgtsnp
rs2648772		1	199114747	C	T	0.9631	1.0007	0.0007	0.0155	52089	0.00214034	0.0451613	PLINK	0.492	0.4961	T	0.521528	0.75208	Imputed	0.0163286	non_highlight	non_wgtsnp
rs10753846		1	199114986	A	C	0.8062	1.0043	0.0043	0.0175	52089	0.0601874	0.245714	PLINK	0.6799	0.6829	C	0.336095	0.673036	Imputed	0.0935572	non_highlight	non_wgtsnp
rs756471303		1	199115115	G	T	0.671801	0.9	-0.11	0.2487	52089	0.179503	-0.4423	RMW		0.000262051	G	0.000169387	0.504724	Imputed	0.172759	non_highlight	non_wgtsnp
rs10800611		1	199115592	T	C	0.858	1.0031	0.0031	0.0174	52089	0.0320126	0.178161	PLINK	0.6723	0.6736	C	0.34535	0.673871	Imputed	0.0665127	non_highlight	non_wgtsnp
rs2648773		1	199115728	A	G	0.9688	1.0006	0.0006	0.0155	52089	0.00152986	0.0387097	PLINK	0.4801	0.4816	G	0.53571	0.750907	Imputed	0.0137659	non_highlight	non_wgtsnp
rs2648774		1	199116162	G	C	0.993	0.9999	-0.0001	0.0155	52089	7.6971e-05	-0.00645161	PLINK	0.4803	0.4819	C	0.535879	0.750879	Imputed	0.00305075	non_highlight	non_wgtsnp
1:199116236		1	199116236	C	T	0.777356	1.08	0.08	0.2722	52089	0.0799568	0.293902	RMW		0.000210697	C	0.00026178	0.480735	Imputed	0.10938	non_highlight	non_wgtsnp
1:199116284		1	199116284	G	A	0.893171	1.05	0.05	0.3633	52089	0.0180346	0.137627	RMW		0.00018478	G	0.000153988	0.4153	Imputed	0.0490654	non_highlight	non_wgtsnp
rs567462908		1	199116290	G	T	0.774766	1.03	0.03	0.1033	52089	0.0818798	0.290416	RMW		0.00144512	G	0.00100092	0.475682	Imputed	0.110829	non_highlight	non_wgtsnp
rs556873036		1	199116448	T	G	0.988761	1	0	0.0001	52089	0.000198428	0	RMW		0.000212617	T	0.000292578	0.463769	Imputed	0.00490867	non_highlight	non_wgtsnp
rs3861923		1	199116609	C	T	0.8772	1.0027	0.0027	0.0174	52089	0.0238763	0.155172	PLINK	0.6726	0.6739	T	0.344148	0.674213	Imputed	0.0569014	non_highlight	non_wgtsnp
rs151187519		1	199116697	A	G	0.965426	1	0	0.0001	52089	0.00187885	0	RMW		0.002609	A	0.00240222	0.433748	Imputed	0.015281	non_highlight	non_wgtsnp
rs3951757		1	199116956	A	G	0.8641	1.003	0.003	0.0174	52089	0.0292949	0.172414	PLINK	0.6728	0.674	G	0.344041	0.673992	Imputed	0.063436	non_highlight	non_wgtsnp
rs72741585		1	199117133	T	C	0.3233	1.0571	0.0555	0.0562	52089	0.97555	0.987544	PLINK	0.9823	0.9801	C	0.0197413	0.794856	Imputed	0.490394	non_highlight	non_wgtsnp
rs2648776		1	199117223	T	C	0.4308	0.9816	-0.0186	0.0236	52089	0.620666	-0.788136	PLINK	0.8644	0.8673	C	0.135941	0.685721	Imputed	0.365724	non_highlight	non_wgtsnp
rs75050078		1	199117313	T	C	0.7429	1.0117	0.0116	0.0355	52089	0.107594	0.326761	PLINK	0.9431	0.9392	C	0.0514321	0.646967	Imputed	0.12907	non_highlight	non_wgtsnp
rs78398903		1	199117349	A	G	0.4728	0.9831	-0.017	0.0237	52089	0.515425	-0.7173	PLINK	0.8662	0.8687	G	0.125192	0.687858	Imputed	0.325323	non_highlight	non_wgtsnp
rs141590374		1	199117431	A	G	0.792664	1.01	0.01	0.0379	52089	0.0690916	0.263852	RMW		0.00530678	A	0.00417308	0.577585	Imputed	0.100911	non_highlight	non_wgtsnp
rs2624883		1	199117587	G	A	0.4234	0.9813	-0.0189	0.0236	52089	0.640859	-0.800847	PLINK	0.8646	0.8674	A	0.13571	0.685703	Imputed	0.373249	non_highlight	non_wgtsnp
rs145342770		1	199117737	C	A	0.838995	1.04	0.04	0.193	52089	0.0412818	0.207254	RMW		0.000377719	C	0.000862334	0.685058	Imputed	0.0762406	non_highlight	non_wgtsnp
rs2624884		1	199117789	C	G	0.9769	1.0004	0.0004	0.0155	52089	0.000838427	0.0258065	PLINK	0.48	0.4816	G	0.53611	0.750433	Imputed	0.0101499	non_highlight	non_wgtsnp
rs567532355		1	199117811	C	T	0.723947	1.14	0.13	0.371	52089	0.124742	0.350404	RMW		0.000128626	C	9.2393e-05	0.465768	Imputed	0.140293	non_highlight	non_wgtsnp
rs549744310		1	199118070	C	T	0.596965	0.77	-0.26	0.4943	52089	0.279598	-0.525996	RMW		8.68705e-05	C	9.2393e-05	0.405279	Imputed	0.224051	non_highlight	non_wgtsnp
rs571223103		1	199118125	C	T	0.456803	1.16	0.15	0.1995	52089	0.553717	0.75188	RMW		0.000495786	C	0.000477364	0.420078	Imputed	0.340271	non_highlight	non_wgtsnp
rs538642760		1	199118202	T	C	0.923709	1.02	0.02	0.2068	52089	0.0091705	0.0967118	RMW		0.000590816	T	0.000569757	0.546282	Imputed	0.0344648	non_highlight	non_wgtsnp
rs75534044		1	199118232	A	G	0.235607	1.09	0.08	0.0727	52089	1.40669	1.10041	RMW		0.00268531	A	0.00280259	0.725611	Imputed	0.627812	non_highlight	non_wgtsnp
rs7524630		1	199118310	A	G	0.8756	1.0024	0.0024	0.0155	52089	0.0245077	0.154839	PLINK	0.488	0.491	G	0.526132	0.751768	Imputed	0.0576942	non_highlight	non_wgtsnp
rs7547363		1	199118367	G	A	0.8931	1.0021	0.0021	0.0155	52089	0.0180587	0.135484	PLINK	0.4881	0.4912	A	0.525885	0.751671	Imputed	0.0490999	non_highlight	non_wgtsnp
rs16844287		1	199118713	G	A	0.4989	0.9841	-0.016	0.0237	52089	0.457276	-0.675105	PLINK	0.8653	0.8678	A	0.133107	0.685488	Imputed	0.301986	non_highlight	non_wgtsnp
rs16844291		1	199118810	A	G	0.479	0.9834	-0.0167	0.0237	52089	0.501139	-0.704641	PLINK	0.8652	0.8678	G	0.133123	0.685393	Imputed	0.319664	non_highlight	non_wgtsnp
1:199118811		1	199118811	T	C	0.256714	0.57	-0.56	0.4956	52089	1.28639	-1.12994	RMW		7.24721e-05	T	9.2393e-05	0.598517	Imputed	0.59055	non_highlight	non_wgtsnp
rs577584728		1	199119033	G	C	0.257376	1.21	0.19	0.1683	52089	1.28282	1.12894	RMW		0.000682486	G	0.00052356	0.45979	Imputed	0.589432	non_highlight	non_wgtsnp
rs76825238		1	199119247	C	T	0.595329	1.04	0.03	0.0738	52089	0.282099	0.406504	RMW		0.00323101	C	0.00549738	0.685795	Imputed	0.225243	non_highlight	non_wgtsnp
rs560196803		1	199119250	T	G	0.0481791	0.77	-0.26	0.1323	52089	3.90373	-1.96523	RMW		0.00114756	T	0.00123191	0.449708	Imputed	1.31714	non_highlight	non_wgtsnp
rs11582694		1	199119256	C	T	0.6456	1.0161	0.016	0.0347	52089	0.211493	0.461095	PLINK	0.9389	0.9368	T	0.0565907	0.647632	Imputed	0.190036	non_highlight	non_wgtsnp
1:199119352		1	199119352	A	G	0.0813682	0.45	-0.8	0.4582	52089	3.03736	-1.74596	RMW		9.40698e-05	A	9.2393e-05	0.447577	Imputed	1.08955	non_highlight	non_wgtsnp
rs11577048		1	199119411	T	C	0.6743	1.0147	0.0146	0.0347	52089	0.176613	0.420749	PLINK	0.9387	0.9367	C	0.0568679	0.647767	Imputed	0.171147	non_highlight	non_wgtsnp
rs11590193		1	199119416	G	T	0.7504	1.0114	0.0113	0.0356	52089	0.101195	0.317416	PLINK	0.9431	0.9392	T	0.0513551	0.646904	Imputed	0.124707	non_highlight	non_wgtsnp
rs531546232		1	199119427	A	G	0.510375	0.86	-0.16	0.2291	52089	0.433298	-0.698385	RMW		0.000379159	A	0.000292578	0.429843	Imputed	0.292111	non_highlight	non_wgtsnp
rs78720467		1	199119489	T	C	0.507	0.9844	-0.0157	0.0237	52089	0.440254	-0.662447	PLINK	0.8671	0.8693	C	0.12239	0.688348	Imputed	0.294992	non_highlight	non_wgtsnp
rs12059901		1	199119573	T	C	0.8131	1.0041	0.0041	0.0174	52089	0.0558985	0.235632	PLINK	0.6717	0.6729	C	0.346658	0.673278	Imputed	0.089856	non_highlight	non_wgtsnp
rs565776930		1	199119764	T	C	0.62837	1.07	0.07	0.1398	52089	0.234278	0.500715	RMW		0.000891743	T	0.00104712	0.508814	Imputed	0.201785	non_highlight	non_wgtsnp
rs186811892		1	199119895	A	T	0.7463	1.0195	0.0193	0.0597	52089	0.104666	0.323283	PLINK	0.9792	0.9783	T	0.0214352	0.608982	Imputed	0.127087	non_highlight	non_wgtsnp
rs77782176		1	199120039	G	C	0.7188	1.0129	0.0128	0.0355	52089	0.129645	0.360563	PLINK	0.9429	0.939	C	0.0516169	0.646599	Imputed	0.143392	non_highlight	non_wgtsnp
rs567703792		1	199120052	T	A	0.0352912	1.2	0.18	0.0866	52089	4.43103	2.07852	RMW		0.0020465	T	0.00150909	0.616411	Imputed	1.45233	non_highlight	non_wgtsnp
1:199120148		1	199120148	A	G	0.011916	2.06	0.72	0.2874	52089	6.32332	2.50522	RMW		0.000247173	A	0.000107792	0.413908	Imputed	1.92387	non_highlight	non_wgtsnp
rs76051708		1	199120176	A	G	0.930083	1.02	0.02	0.2257	52089	0.00769838	0.0886132	RMW		0.000444912	A	0.00101632	0.511963	Imputed	0.0314783	non_highlight	non_wgtsnp
rs538452019		1	199120311	G	C	0.842335	1.05	0.05	0.2453	52089	0.0395642	0.203832	RMW		0.000329244	G	0.000246381	0.485665	Imputed	0.0745152	non_highlight	non_wgtsnp
rs3850622		1	199120487	G	T	0.9971	1.0001	0.0001	0.0155	52089	1.32105e-05	0.00645161	PLINK	0.4846	0.4869	T	0.530736	0.74907	Imputed	0.00126128	non_highlight	non_wgtsnp
rs3850623		1	199120514	G	A	0.9073	1.0018	0.0018	0.0155	52089	0.0135594	0.116129	PLINK	0.4924	0.4962	A	0.521374	0.750698	Imputed	0.0422491	non_highlight	non_wgtsnp
rs3850624		1	199120556	C	G	0.8267	1.0038	0.0038	0.0175	52089	0.0479329	0.217143	PLINK	0.6765	0.6785	G	0.340776	0.671184	Imputed	0.0826521	non_highlight	non_wgtsnp
rs74748468		1	199120667	T	C	0.648447	1.03	0.03	0.0648	52089	0.207864	0.462963	RMW		0.00313214	T	0.00537419	0.686318	Imputed	0.188126	non_highlight	non_wgtsnp
rs75890731		1	199120681	G	T	0.641854	1.03	0.03	0.0636	52089	0.216326	0.471698	RMW		0.00315278	G	0.00540499	0.684224	Imputed	0.192564	non_highlight	non_wgtsnp
rs75755458		1	199120791	C	T	0.687494	1.03	0.03	0.0735	52089	0.161812	0.408163	RMW		0.00312206	C	0.00535879	0.692716	Imputed	0.162731	non_highlight	non_wgtsnp
1:199120821		1	199120821	A	T	0.906686	1.05	0.05	0.4162	52089	0.0137404	0.120135	RMW		0.000107508	A	0.000138589	0.466913	Imputed	0.0425431	non_highlight	non_wgtsnp
rs149261592		1	199120949	A	G	0.7993	1.0174	0.0173	0.0678	52089	0.0646447	0.255162	PLINK	0.9848	0.9839	G	0.0145211	0.627766	Imputed	0.0972902	non_highlight	non_wgtsnp
rs10737559		1	199120973	C	T	0.9994	1	0	0.0155	52089	5.65487e-07	0	PLINK	0.4851	0.4875	T	0.530028	0.748473	Imputed	0.000260655	non_highlight	non_wgtsnp
rs117270961		1	199121165	C	G	0.7311	1.0123	0.0122	0.0356	52089	0.118104	0.342697	PLINK	0.9433	0.9393	G	0.0512627	0.646856	Imputed	0.136023	non_highlight	non_wgtsnp
rs3861924		1	199121330	G	A	0.8386	0.9958	-0.0042	0.0207	52089	0.0414874	-0.202899	PLINK	0.8068	0.8069	A	0.182137	0.668435	Imputed	0.0764451	non_highlight	non_wgtsnp
rs78365660		1	199121336	C	T	0.676446	1.03	0.03	0.0708	52089	0.174154	0.423729	RMW		0.00314606	C	0.00569757	0.682613	Imputed	0.169767	non_highlight	non_wgtsnp
rs4084030		1	199121532	T	C	0.7501	1.0277	0.0273	0.0858	52089	0.101447	0.318182	PLINK	0.9907	0.9894	C	0.00857715	0.647475	Imputed	0.124881	non_highlight	non_wgtsnp
rs6680617		1	199121541	A	T	0.864	1.003	0.003	0.0175	52089	0.0293384	0.171429	PLINK	0.6781	0.6797	T	0.338066	0.669641	Imputed	0.0634863	non_highlight	non_wgtsnp
rs6656332		1	199121704	C	T	0.809	1.0042	0.0042	0.0175	52089	0.0584268	0.24	PLINK	0.6776	0.6792	T	0.339821	0.669491	Imputed	0.0920515	non_highlight	non_wgtsnp
rs140588211		1	199121902	A	C	0.974622	1	0	0.0001	52089	0.001012	0	RMW		0.00190971	A	0.00149369	0.587668	Imputed	0.0111638	non_highlight	non_wgtsnp
rs143985597		1	199122169	G	A	0.5488	1.0218	0.0216	0.036	52089	0.359471	0.6	PLINK	0.9446	0.9404	A	0.0504774	0.64526	Imputed	0.260586	non_highlight	non_wgtsnp
rs4915346		1	199122192	A	G	0.6265	0.9899	-0.0102	0.0208	52089	0.236837	-0.490385	PLINK	0.828	0.8277	G	0.161611	0.734149	Imputed	0.203079	non_highlight	non_wgtsnp
rs74666386		1	199122248	T	C	0.5718	1.0206	0.0204	0.036	52089	0.31968	0.566667	PLINK	0.9446	0.9404	C	0.0504774	0.645078	Imputed	0.242756	non_highlight	non_wgtsnp
rs114909173		1	199122256	T	C	0.70553	1.1	0.1	0.2522	52089	0.142783	0.396511	RMW		0.000334524	T	0.00112411	0.412225	Imputed	0.151485	non_highlight	non_wgtsnp
rs1564623		1	199122316	A	T	0.7724	1.0052	0.0052	0.0178	52089	0.0836581	0.292135	PLINK	0.6862	0.6899	T	0.330059	0.656421	Imputed	0.112158	non_highlight	non_wgtsnp
rs777251106		1	199122484	T	A	0.964689	0.97	-0.03	0.688	52089	0.00195985	-0.0436047	RMW		5.42341e-05	T	7.69941e-05	0.414813	Imputed	0.0156127	non_highlight	non_wgtsnp
rs78296770		1	199122500	A	G	0.312132	1.07	0.07	0.0669	52089	1.02163	1.04634	RMW		0.00259364	A	0.00274099	0.72931	Imputed	0.505662	non_highlight	non_wgtsnp
rs76159563		1	199122503	C	T	0.769018	1.08	0.08	0.2621	52089	0.086236	0.305227	RMW		0.000286529	C	0.00104712	0.431627	Imputed	0.114063	non_highlight	non_wgtsnp
rs750259860		1	199122757	C	T	0.694384	0.89	-0.12	0.2966	52089	0.15438	-0.404585	RMW		0.000196779	C	7.69941e-05	0.517622	Imputed	0.1584	non_highlight	non_wgtsnp
rs4915347		1	199122765	C	T	0.3626	1.0151	0.015	0.0165	52089	0.828868	0.909091	PLINK	0.5385	0.542	T	0.477287	0.667983	Imputed	0.440572	non_highlight	non_wgtsnp
rs12058998		1	199122912	G	A	0.2438	0.9796	-0.0206	0.0177	52089	1.35849	-1.16384	PLINK	0.5818	0.5887	A	0.410286	0.593282	Imputed	0.612966	non_highlight	non_wgtsnp
[truncated: 15,684 more rows]

## Sheet: CD.NR5A2BrainHypothalamusSigGen
gene_id	gene_name	gene_chr	gene_start	gene_end	V1	Overall	i.gene_id	i.gene_chr	i.gene_start	i.gene_end	test_score	pvalue_GBJ	zscore	effect_size	var_g	pred_perf_r2	pred_perf_pval	pred_perf_qval	n_snps_used	n_snps_in_cov	n_snps_in_model	type_P	p_values_Brain_Hypothalamus
[truncated: 2 more rows]

[truncated: 51 more sheets: CD.NR5A2BrainHypothalamusWeight, CD.NR5A2_Colon_TransverseCondit, CD.NR5A2_Colon_Transverse.genes, CD.NR5A2_Colon_Transverse.GWAS, CD.NR5A2_Colon_TransverseSigGen, CD.NR5A2_Colon_Transverse.paper, CD.PPP3CABrainPutamenb.g.Condit, CD.PPP3CABrainPutamenb.g.genes, CD.PPP3CABrainPutamenb.g.GWAS, CD.PPP3CABrainPutamenb.g.SigGen, CD.PPP3CABrainPutamenb.g.Weight, CD.PPP3CAColonTransverseCondit, CD.PPP3CAColonTransverseGenes, CD.PPP3CA_Colon_TransverseGWAS, CD.PPP3CA_ColonTransverseSigGen, CD.PPP3CA_ColonTransverseWeight, SCZ.NR5A2BrainHypothalamusCondi, SCZ.NR5A2BrainHypothalamusGenes, SCZ.NR5A2BrainHypothalamusGWAS, SCZ.NR5A2BrainHypoth.SigGen …]
