# Supplementary material for: Cross-tissue transcriptome-wide association studies identify susceptibility genes shared between schizophrenia and inflammatory bowel disease
Source: Commun Biol. 2022 Jan 20;5:80. doi: 10.1038/s42003-022-03031-6 (PMC8776955; doi:10.1038/s42003-022-03031-6)
Supplement: Supplementary file 8 — Suppl Data 17 [file 42003_2022_3031_MOESM8_ESM.xlsx]

## Sheet: Figure4a
source	time	NR5A2	SATB2	PPP3CA	dataset
forebrain	4 week PC	1	10	37	Cardoso-Moreira et al., 2019
hindbrain	4 week PC	1	10	42	Cardoso-Moreira et al., 2019
liver	4 week PC	25	3	31	Cardoso-Moreira et al., 2019
forebrain	8 week PC	1	7	99	Cardoso-Moreira et al., 2019
hindbrain	8 week PC	1	5	86	Cardoso-Moreira et al., 2019
liver	8 week PC	8	0.4	9	Cardoso-Moreira et al., 2019
forebrain	12 week PC	0.1	67	220	Cardoso-Moreira et al., 2019
hindbrain	12 week PC	0.5	9	172	Cardoso-Moreira et al., 2019
liver	12 week PC	13	0.3	15	Cardoso-Moreira et al., 2019
forebrain	16 week PC	0.1	472	134	Cardoso-Moreira et al., 2019
hindbrain	16 week PC	0.1	5	120	Cardoso-Moreira et al., 2019
liver	16 week PC	25	0.3	18	Cardoso-Moreira et al., 2019
forebrain	18 week PC		508	161	Cardoso-Moreira et al., 2019
liver	18 week PC	16	0.2	16	Cardoso-Moreira et al., 2019
forebrain	19 week PC	0.1	243	81	Cardoso-Moreira et al., 2019
liver	19 week PC	12	0.3	14	Cardoso-Moreira et al., 2019
forebrain	neonate	0.1	82	127	Cardoso-Moreira et al., 2019
liver	neonate	23	0.5	18	Cardoso-Moreira et al., 2019
forebrain	toddler		12	141	Cardoso-Moreira et al., 2019
liver	toddler	9	1	9	Cardoso-Moreira et al., 2019
forebrain	infant		16	170	Cardoso-Moreira et al., 2019
liver	infant	19	0.5	8	Cardoso-Moreira et al., 2019
forebrain	school age child	0.1	10	175	Cardoso-Moreira et al., 2019
liver	school age child	16	0.5	7	Cardoso-Moreira et al., 2019
forebrain	adolescent		15	231	Cardoso-Moreira et al., 2019
liver	adolescent	6	0.3	7	Cardoso-Moreira et al., 2019
forebrain	young adult		17	245	Cardoso-Moreira et al., 2019
liver	young adult	7	1	13	Cardoso-Moreira et al., 2019
forebrain	middle adult		18	246	Cardoso-Moreira et al., 2019
liver	middle adult	9	1	9	Cardoso-Moreira et al., 2019
forebrain	elderly		14	222	Cardoso-Moreira et al., 2019
liver	elderly	4	0.8	10	Cardoso-Moreira et al., 2019
distalgut	fetal stage	55	20	48	Kraiczy et al., 2019
proximalgut	fetal stage	72	5	31	Kraiczy et al., 2019
sigmoidcolon	juvenile stage	44	89	41	Kraiczy et al., 2019
terminalileum	juvenile stage	89	22	40	Kraiczy et al., 2019

## Sheet: Figure4b
cell_barcode	cell_type	source	NR5A2	SATB2	PPP3CA	dataset
AAACCTGAGCTGGAAC_Rectum-1_Enterocyte	Enterocyte	Rectum	0.66905	0	0	Wang et al., 2020
AAACCTGGTTCCCGAG_Rectum-1_Enterocyte	Enterocyte	Rectum	0	0.503443	0.836734	Wang et al., 2020
AAACCTGTCAGCGATT_Rectum-1_Enterocyte	Enterocyte	Rectum	0	0	0	Wang et al., 2020
AAAGATGGTTCAGACT_Rectum-1_Enterocyte	Enterocyte	Rectum	0	0	0	Wang et al., 2020
AAAGTAGAGAGTAAGG_Rectum-1_Enterocyte	Enterocyte	Rectum	1.06175	0	0	Wang et al., 2020
AAATGCCCATCAGTAC_Rectum-1_Enterocyte	Enterocyte	Rectum	1.38122	0.91223	0.91223	Wang et al., 2020
AACACGTGTGACAAAT_Rectum-1_Enterocyte	Enterocyte	Rectum	0	0	0	Wang et al., 2020
AACCGCGAGAGATGAG_Rectum-1_Enterocyte	Enterocyte	Rectum	0	0.975393	0	Wang et al., 2020
AACTCCCCACCGAATT_Rectum-1_Enterocyte	Enterocyte	Rectum	0.647972	1.31774	0	Wang et al., 2020
AACTCTTTCGTGACAT_Rectum-1_Enterocyte	Enterocyte	Rectum	1.02017	0.634903	0	Wang et al., 2020
AACTGGTAGACACTAA_Rectum-1_Enterocyte	Enterocyte	Rectum	0	1.56042	0	Wang et al., 2020
AAGACCTTCAATCTCT_Rectum-1_Enterocyte	Enterocyte	Rectum	0.854214	1.10668	0	Wang et al., 2020
AAGGAGCGTAAGTGGC_Rectum-1_Enterocyte	Enterocyte	Rectum	0	0	0.752457	Wang et al., 2020
AAGGTTCAGCACCGCT_Rectum-1_Enterocyte	Enterocyte	Rectum	0	0	0	Wang et al., 2020
AAGGTTCCAAACGTGG_Rectum-1_Enterocyte	Enterocyte	Rectum	0	0	0	Wang et al., 2020
AAGTCTGTCAGCATGT_Rectum-1_Enterocyte	Enterocyte	Rectum	0	0.667335	0	Wang et al., 2020
AATCCAGGTTGCCTCT_Rectum-1_Enterocyte	Enterocyte	Rectum	0	0	0	Wang et al., 2020
ACACCAATCTGCTTGC_Rectum-1_Enterocyte	Enterocyte	Rectum	0	1.23208	0	Wang et al., 2020
ACACCCTTCTCCAACC_Rectum-1_Enterocyte	Enterocyte	Rectum	0.641688	1.52578	0.641688	Wang et al., 2020
ACACCGGGTTATCGGT_Rectum-1_Enterocyte	Enterocyte	Rectum	0	0	0	Wang et al., 2020
ACAGCTAGTGAGGCTA_Rectum-1_Enterocyte	Enterocyte	Rectum	0	1.29715	0	Wang et al., 2020
ACAGCTAGTGTGGCTC_Rectum-1_Enterocyte	Enterocyte	Rectum	0	1.77155	0	Wang et al., 2020
ACATACGTCATGTCTT_Rectum-1_Enterocyte	Enterocyte	Rectum	1.02801	0	0	Wang et al., 2020
ACATGGTCACGAAACG_Rectum-1_Enterocyte	Enterocyte	Rectum	0	0.849514	0	Wang et al., 2020
ACCCACTAGGATGCGT_Rectum-1_Enterocyte	Enterocyte	Rectum	0.920693	0.920693	0	Wang et al., 2020
ACCGTAACAAGTACCT_Rectum-1_Enterocyte	Enterocyte	Rectum	0.447155	0	0.447155	Wang et al., 2020
ACGAGCCAGGCTCATT_Rectum-1_Enterocyte	Enterocyte	Rectum	0	0.563479	0	Wang et al., 2020
ACGAGCCGTATATCCG_Rectum-1_Enterocyte	Enterocyte	Rectum	0.533344	0.533344	0	Wang et al., 2020
ACGATGTAGGATGGAA_Rectum-1_Enterocyte	Enterocyte	Rectum	0	0.730648	0	Wang et al., 2020
ACGCAGCTCAAGATCC_Rectum-1_Enterocyte	Enterocyte	Rectum	0	0	0	Wang et al., 2020
ACGCCGACAGGGTTAG_Rectum-1_Enterocyte	Enterocyte	Rectum	0	0	0	Wang et al., 2020
ACGCCGAGTTTGCATG_Rectum-1_Enterocyte	Enterocyte	Rectum	0.516353	0.855184	0	Wang et al., 2020
ACGGCCAAGTGAACAT_Rectum-1_Enterocyte	Enterocyte	Rectum	0	0	0	Wang et al., 2020
ACGGGCTTCGCATGGC_Rectum-1_Enterocyte	Enterocyte	Rectum	0	0	0	Wang et al., 2020
ACGGGTCTCGATGAGG_Rectum-1_Enterocyte	Enterocyte	Rectum	0	0	0.729979	Wang et al., 2020
ACTATCTTCGTCCGTT_Rectum-1_Enterocyte	Enterocyte	Rectum	0	0.665906	0	Wang et al., 2020
ACTGAGTAGCACCGCT_Rectum-1_Enterocyte	Enterocyte	Rectum	0	0.874397	0	Wang et al., 2020
ACTGATGAGGGCACTA_Rectum-1_Enterocyte	Enterocyte	Rectum	0	0	0	Wang et al., 2020
ACTGATGCAAGGGTCA_Rectum-1_Enterocyte	Enterocyte	Rectum	0	1.52797	0	Wang et al., 2020
ACTGATGGTAATTGGA_Rectum-1_Enterocyte	Enterocyte	Rectum	0	1.07467	0	Wang et al., 2020
ACTGCTCGTACTCGCG_Rectum-1_Enterocyte	Enterocyte	Rectum	0	0	0	Wang et al., 2020
ACTGCTCTCCAGATCA_Rectum-1_Enterocyte	Enterocyte	Rectum	0	0.868212	0	Wang et al., 2020
ACTGTCCAGATCTGCT_Rectum-1_Enterocyte	Enterocyte	Rectum	0	0	0	Wang et al., 2020
ACTTACTTCCCATTAT_Rectum-1_Enterocyte	Enterocyte	Rectum	0.744836	0.844716	0.509019	Wang et al., 2020
AGAGCGAAGGCGCTCT_Rectum-1_Enterocyte	Enterocyte	Rectum	0	0	0	Wang et al., 2020
AGAGTGGTCTCATTCA_Rectum-1_Enterocyte	Enterocyte	Rectum	0	0.875866	0	Wang et al., 2020
AGCCTAATCCCTCTTT_Rectum-1_Enterocyte	Enterocyte	Rectum	0.35845	0.621768	0.35845	Wang et al., 2020
AGCCTAATCTTGACGA_Rectum-1_Enterocyte	Enterocyte	Rectum	0	0.550554	0	Wang et al., 2020
AGCGGTCTCGGCGCAT_Rectum-1_Enterocyte	Enterocyte	Rectum	0	0.877053	0.877053	Wang et al., 2020
AGGCCACCACGGCCAT_Rectum-1_Enterocyte	Enterocyte	Rectum	0	1.08157	0	Wang et al., 2020
AGGCCGTCACAGACTT_Rectum-1_Enterocyte	Enterocyte	Rectum	0.943899	1.21044	0.579413	Wang et al., 2020
AGGCCGTGTTCAGGCC_Rectum-1_Enterocyte	Enterocyte	Rectum	0	0	0	Wang et al., 2020
AGGTCATCAGTCAGAG_Rectum-1_Enterocyte	Enterocyte	Rectum	0.633199	1.01785	0.633199	Wang et al., 2020
AGGTCCGAGTCTCCTC_Rectum-1_Enterocyte	Enterocyte	Rectum	0	0.742047	0	Wang et al., 2020
AGTCTTTAGGCATTGG_Rectum-1_Enterocyte	Enterocyte	Rectum	0	0.867731	0.525173	Wang et al., 2020
AGTGTCAAGAGCCCAA_Rectum-1_Enterocyte	Enterocyte	Rectum	1.02462	1.02462	0	Wang et al., 2020
AGTTGGTAGTGTACCT_Rectum-1_Enterocyte	Enterocyte	Rectum	0	0	0	Wang et al., 2020
AGTTGGTTCACCACCT_Rectum-1_Enterocyte	Enterocyte	Rectum	0	0	0	Wang et al., 2020
ATAACGCAGGACTGGT_Rectum-1_Enterocyte	Enterocyte	Rectum	1.04575	0	0	Wang et al., 2020
ATAGACCAGCCACGTC_Rectum-1_Enterocyte	Enterocyte	Rectum	0.70651	1.63073	0	Wang et al., 2020
ATAGACCAGCGTGAGT_Rectum-1_Enterocyte	Enterocyte	Rectum	0.38263	1.44996	1.55373	Wang et al., 2020
ATAGACCGTATCAGTC_Rectum-1_Enterocyte	Enterocyte	Rectum	0.510826	0.847298	0.510826	Wang et al., 2020
ATCATCTCAATCAGAA_Rectum-1_Enterocyte	Enterocyte	Rectum	0	1.49484	0	Wang et al., 2020
ATCATGGCACTCAGGC_Rectum-1_Enterocyte	Enterocyte	Rectum	0	0.483712	1.05301	Wang et al., 2020
ATCATGGTCAATACCG_Rectum-1_Enterocyte	Enterocyte	Rectum	0.50812	0.50812	0.843431	Wang et al., 2020
ATCCGAAAGAATAGGG_Rectum-1_Enterocyte	Enterocyte	Rectum	0.6001	0	0.6001	Wang et al., 2020
ATCTACTTCAGCAACT_Rectum-1_Enterocyte	Enterocyte	Rectum	0	0.731654	0	Wang et al., 2020
ATGAGGGGTTACTGAC_Rectum-1_Enterocyte	Enterocyte	Rectum	0.542743	0.542743	0	Wang et al., 2020
ATGTGTGAGCCTATGT_Rectum-1_Enterocyte	Enterocyte	Rectum	0	0	0	Wang et al., 2020
ATTACTCGTGTGTGCC_Rectum-1_Enterocyte	Enterocyte	Rectum	0.437006	0	0	Wang et al., 2020
ATTACTCGTTAAGTAG_Rectum-1_Enterocyte	Enterocyte	Rectum	0.748034	0.748034	0	Wang et al., 2020
ATTACTCTCCTCAACC_Rectum-1_Enterocyte	Enterocyte	Rectum	0	0.408302	0.697399	Wang et al., 2020
ATTATCCCATCGGTTA_Rectum-1_Enterocyte	Enterocyte	Rectum	0	0	1.09721	Wang et al., 2020
ATTATCCTCTATGTGG_Rectum-1_Enterocyte	Enterocyte	Rectum	0	0	0.416389	Wang et al., 2020
ATTCTACTCCTAGTGA_Rectum-1_Enterocyte	Enterocyte	Rectum	0.699354	1.10688	0	Wang et al., 2020
ATTGGTGAGCGTCTAT_Rectum-1_Enterocyte	Enterocyte	Rectum	0	0.834294	1.2827	Wang et al., 2020
ATTGGTGGTAAATGTG_Rectum-1_Enterocyte	Enterocyte	Rectum	0.534745	0.881296	0.534745	Wang et al., 2020
CAACTAGGTCGCATAT_Rectum-1_Enterocyte	Enterocyte	Rectum	0	0	0.85375	Wang et al., 2020
CAACTAGTCACGCGGT_Rectum-1_Enterocyte	Enterocyte	Rectum	0	0.899929	0	Wang et al., 2020
CAAGAAAAGCGTGTCC_Rectum-1_Enterocyte	Enterocyte	Rectum	0	0.964713	0.594441	Wang et al., 2020
CAAGATCAGAGTGACC_Rectum-1_Enterocyte	Enterocyte	Rectum	0	0.894593	0	Wang et al., 2020
CAAGATCAGGAGTCTG_Rectum-1_Enterocyte	Enterocyte	Rectum	0	0	0	Wang et al., 2020
CAAGATCCAATCGAAA_Rectum-1_Enterocyte	Enterocyte	Rectum	0	0	0	Wang et al., 2020
CAAGATCTCACATAGC_Rectum-1_Enterocyte	Enterocyte	Rectum	0.678764	0.678764	0	Wang et al., 2020
CAAGGCCCATTAGGCT_Rectum-1_Enterocyte	Enterocyte	Rectum	0	0.621888	0.621888	Wang et al., 2020
CAAGGCCTCTCATTCA_Rectum-1_Enterocyte	Enterocyte	Rectum	1.13697	1.13697	0.72205	Wang et al., 2020
CACAAACCAGACGTAG_Rectum-1_Enterocyte	Enterocyte	Rectum	0	0.764034	0.764034	Wang et al., 2020
CACACAACAACTTGAC_Rectum-1_Enterocyte	Enterocyte	Rectum	0	1.12888	0.529097	Wang et al., 2020
CACACCTAGGCATGGT_Rectum-1_Enterocyte	Enterocyte	Rectum	0	1.51002	0	Wang et al., 2020
CACACCTGTCCGTCAG_Rectum-1_Enterocyte	Enterocyte	Rectum	0	1.59168	0	Wang et al., 2020
CACACTCAGAAACGAG_Rectum-1_Enterocyte	Enterocyte	Rectum	0	0.63266	0	Wang et al., 2020
CACACTCGTGCTAGCC_Rectum-1_Enterocyte	Enterocyte	Rectum	0	1.00902	0.626719	Wang et al., 2020
CACAGGCAGGCATGGT_Rectum-1_Enterocyte	Enterocyte	Rectum	0	0.591364	0	Wang et al., 2020
CACAGGCTCGATGAGG_Rectum-1_Enterocyte	Enterocyte	Rectum	0.587467	0	0	Wang et al., 2020
CACAGTAAGCACAGGT_Rectum-1_Enterocyte	Enterocyte	Rectum	0	0.635112	0	Wang et al., 2020
CACATTTCAGGGTTAG_Rectum-1_Enterocyte	Enterocyte	Rectum	0.681166	0.681166	0	Wang et al., 2020
CACCACTCAGCTGCAC_Rectum-1_Enterocyte	Enterocyte	Rectum	0	0.707057	0	Wang et al., 2020
CACCAGGCAGGGATTG_Rectum-1_Enterocyte	Enterocyte	Rectum	0.612724	1.2631	0	Wang et al., 2020
CACCTTGGTGATGTCT_Rectum-1_Enterocyte	Enterocyte	Rectum	0	0.476661	0	Wang et al., 2020
CACTCCATCACTTCAT_Rectum-1_Enterocyte	Enterocyte	Rectum	0	0.435113	0.96904	Wang et al., 2020
CAGAGAGAGCACCGCT_Rectum-1_Enterocyte	Enterocyte	Rectum	0.608799	0.98449	0.608799	Wang et al., 2020
CAGAGAGAGGGTCGAT_Rectum-1_Enterocyte	Enterocyte	Rectum	0.433065	1.311	0	Wang et al., 2020
CAGAGAGCACCGAAAG_Rectum-1_Enterocyte	Enterocyte	Rectum	0	0	0	Wang et al., 2020
CAGAGAGTCACTATTC_Rectum-1_Enterocyte	Enterocyte	Rectum	0	0.828003	0	Wang et al., 2020
CAGCATAAGGTGGGTT_Rectum-1_Enterocyte	Enterocyte	Rectum	1.16096	0.740265	0	Wang et al., 2020
CAGCCGAAGCTCCTTC_Rectum-1_Enterocyte	Enterocyte	Rectum	0	1.04869	0.655942	Wang et al., 2020
CAGCCGAGTCCTGCTT_Rectum-1_Enterocyte	Enterocyte	Rectum	0.519424	0.519424	0.519424	Wang et al., 2020
CAGCTGGCAGGTCTCG_Rectum-1_Enterocyte	Enterocyte	Rectum	0	0.816879	0	Wang et al., 2020
CAGGTGCCAGCTGTGC_Rectum-1_Enterocyte	Enterocyte	Rectum	0	1.06794	0.492533	Wang et al., 2020
CAGTCCTAGTCCGGTC_Rectum-1_Enterocyte	Enterocyte	Rectum	0	0.941905	0.419776	Wang et al., 2020
CAGTCCTGTACCGTAT_Rectum-1_Enterocyte	Enterocyte	Rectum	0.479714	0.80255	1.24198	Wang et al., 2020
CAGTCCTGTCTGATCA_Rectum-1_Enterocyte	Enterocyte	Rectum	0.258486	0.633877	0.258486	Wang et al., 2020
CAGTCCTGTTCCTCCA_Rectum-1_Enterocyte	Enterocyte	Rectum	0	0	0	Wang et al., 2020
CATATGGCAACACCTA_Rectum-1_Enterocyte	Enterocyte	Rectum	0	0.773594	0	Wang et al., 2020
CATATTCGTACCGTAT_Rectum-1_Enterocyte	Enterocyte	Rectum	0.545398	0.896328	1.15559	Wang et al., 2020
CATGCCTCAAGGTTCT_Rectum-1_Enterocyte	Enterocyte	Rectum	0.713235	0.713235	1.12531	Wang et al., 2020
CATGGCGTCCGCATCT_Rectum-1_Enterocyte	Enterocyte	Rectum	0	0.736103	1.45006	Wang et al., 2020
CATTATCGTTTCCACC_Rectum-1_Enterocyte	Enterocyte	Rectum	1.18736	0.760437	0.760437	Wang et al., 2020
CCACGGAGTCCTGCTT_Rectum-1_Enterocyte	Enterocyte	Rectum	0	0.905596	0	Wang et al., 2020
CCACTACCACTGAAGG_Rectum-1_Enterocyte	Enterocyte	Rectum	0.740552	0	0	Wang et al., 2020
CCAGCGACACTGAAGG_Rectum-1_Enterocyte	Enterocyte	Rectum	0	0	0	Wang et al., 2020
CCAGCGATCGGTGTTA_Rectum-1_Enterocyte	Enterocyte	Rectum	1.00052	0.620493	0	Wang et al., 2020
CCATGTCCATCACGAT_Rectum-1_Enterocyte	Enterocyte	Rectum	0.600397	0.97293	0	Wang et al., 2020
CCATTCGAGACAGGCT_Rectum-1_Enterocyte	Enterocyte	Rectum	0	0.765816	0	Wang et al., 2020
CCCAATCCAAGAGTCG_Rectum-1_Enterocyte	Enterocyte	Rectum	0.551364	0.904719	0	Wang et al., 2020
CCCAATCCATCGGAAG_Rectum-1_Enterocyte	Enterocyte	Rectum	0	0	0	Wang et al., 2020
CCCAATCTCAAACGGG_Rectum-1_Enterocyte	Enterocyte	Rectum	0.687545	0.687545	0	Wang et al., 2020
CCCAATCTCCTACAGA_Rectum-1_Enterocyte	Enterocyte	Rectum	0.587289	0.587289	1.43423	Wang et al., 2020
CCCAGTTCAATGCCAT_Rectum-1_Enterocyte	Enterocyte	Rectum	0.803162	1.54709	0.480136	Wang et al., 2020
CCCAGTTGTCGGCATC_Rectum-1_Enterocyte	Enterocyte	Rectum	0.93072	0.93072	0	Wang et al., 2020
CCCTCCTGTACCGTAT_Rectum-1_Enterocyte	Enterocyte	Rectum	0	0	0	Wang et al., 2020
CCGTGGATCAGTGTTG_Rectum-1_Enterocyte	Enterocyte	Rectum	0.776625	0	0	Wang et al., 2020
CCTAGCTGTGGTGTAG_Rectum-1_Enterocyte	Enterocyte	Rectum	0.669328	1.35035	0	Wang et al., 2020
CCTCAGTCATGACATC_Rectum-1_Enterocyte	Enterocyte	Rectum	0	0	0	Wang et al., 2020
CCTCAGTGTAGCCTAT_Rectum-1_Enterocyte	Enterocyte	Rectum	0.834183	1.59103	0.834183	Wang et al., 2020
CCTCTGATCGCATGAT_Rectum-1_Enterocyte	Enterocyte	Rectum	1.52543	0	0	Wang et al., 2020
CCTTTCTTCGAACTGT_Rectum-1_Enterocyte	Enterocyte	Rectum	0	0	0.582224	Wang et al., 2020
CGACTTCGTCACAAGG_Rectum-1_Enterocyte	Enterocyte	Rectum	0	0	0	Wang et al., 2020
CGACTTCGTTCCGGCA_Rectum-1_Enterocyte	Enterocyte	Rectum	0	0	0.972776	Wang et al., 2020
CGAGAAGCAATTGCTG_Rectum-1_Enterocyte	Enterocyte	Rectum	0.594041	0.964161	0.594041	Wang et al., 2020
CGAGCACAGAGCTATA_Rectum-1_Enterocyte	Enterocyte	Rectum	0	0	0	Wang et al., 2020
CGAGCACAGGTGATAT_Rectum-1_Enterocyte	Enterocyte	Rectum	0.479925	0.479925	0.479925	Wang et al., 2020
CGAGCACCACGAGGTA_Rectum-1_Enterocyte	Enterocyte	Rectum	0.833115	0.500919	0	Wang et al., 2020
CGAGCACGTGGTCTCG_Rectum-1_Enterocyte	Enterocyte	Rectum	0	0.563316	0.563316	Wang et al., 2020
CGAGCCAGTGTGAATA_Rectum-1_Enterocyte	Enterocyte	Rectum	0.535214	0.535214	0	Wang et al., 2020
CGATCGGCACGCTTTC_Rectum-1_Enterocyte	Enterocyte	Rectum	0	1.25953	0.610448	Wang et al., 2020
CGATGTACATAGGATA_Rectum-1_Enterocyte	Enterocyte	Rectum	0	0	0	Wang et al., 2020
CGCTGGAGTGTGCGTC_Rectum-1_Enterocyte	Enterocyte	Rectum	0	0	0	Wang et al., 2020
CGGACACAGGCCCGTT_Rectum-1_Enterocyte	Enterocyte	Rectum	0.859481	0.519369	0.519369	Wang et al., 2020
CGGGTCATCAGCCTAA_Rectum-1_Enterocyte	Enterocyte	Rectum	0	0	0.881586	Wang et al., 2020
CGTCCATAGCGTGAGT_Rectum-1_Enterocyte	Enterocyte	Rectum	0	0.659709	0.659709	Wang et al., 2020
CGTCCATGTCTCTCTG_Rectum-1_Enterocyte	Enterocyte	Rectum	0	1.3275	0	Wang et al., 2020
CGTCCATGTTATCCGA_Rectum-1_Enterocyte	Enterocyte	Rectum	0	0.875212	0.530447	Wang et al., 2020
CGTCTACTCAGTCAGT_Rectum-1_Enterocyte	Enterocyte	Rectum	0.508199	0	0.508199	Wang et al., 2020
CGTGTAAGTAGCGTCC_Rectum-1_Enterocyte	Enterocyte	Rectum	0.635404	0.635404	0	Wang et al., 2020
CGTTCTGAGCCCTAAT_Rectum-1_Enterocyte	Enterocyte	Rectum	0.857718	1.31253	0	Wang et al., 2020
CGTTGGGCAATGAATG_Rectum-1_Enterocyte	Enterocyte	Rectum	0	1.16484	0	Wang et al., 2020
CTAACTTCAATAGCGG_Rectum-1_Enterocyte	Enterocyte	Rectum	0	0	0	Wang et al., 2020
CTAACTTCACGTTGGC_Rectum-1_Enterocyte	Enterocyte	Rectum	0	0.87269	0	Wang et al., 2020
CTAATGGCAATAGCGG_Rectum-1_Enterocyte	Enterocyte	Rectum	0	0.53639	0	Wang et al., 2020
CTAATGGCAGAGTGTG_Rectum-1_Enterocyte	Enterocyte	Rectum	0	0.784378	0	Wang et al., 2020
CTACACCTCTAACCGA_Rectum-1_Enterocyte	Enterocyte	Rectum	0	0	0	Wang et al., 2020
CTACCCAGTAGCGATG_Rectum-1_Enterocyte	Enterocyte	Rectum	0	1.15244	0	Wang et al., 2020
CTACCCAGTTCCACTC_Rectum-1_Enterocyte	Enterocyte	Rectum	0.676356	0.394302	0.896107	Wang et al., 2020
CTACGTCAGCGATGAC_Rectum-1_Enterocyte	Enterocyte	Rectum	0.650548	0.864949	0.650548	Wang et al., 2020
CTAGAGTAGCGTAGTG_Rectum-1_Enterocyte	Enterocyte	Rectum	0.510027	1.09728	0	Wang et al., 2020
CTAGAGTTCCGCGTTT_Rectum-1_Enterocyte	Enterocyte	Rectum	0	1.55647	0	Wang et al., 2020
CTAGCCTAGCGCCTTG_Rectum-1_Enterocyte	Enterocyte	Rectum	0	0.545474	0	Wang et al., 2020
CTAGTGAAGACCGGAT_Rectum-1_Enterocyte	Enterocyte	Rectum	0.740552	0	0	Wang et al., 2020
CTAGTGATCCAAACTG_Rectum-1_Enterocyte	Enterocyte	Rectum	0	1.09529	0	Wang et al., 2020
CTCATTAAGTGGTAAT_Rectum-1_Enterocyte	Enterocyte	Rectum	0	0	0.585979	Wang et al., 2020
CTCATTACAGAAGCAC_Rectum-1_Enterocyte	Enterocyte	Rectum	0.674484	0	0	Wang et al., 2020
CTCGAAATCACAACGT_Rectum-1_Enterocyte	Enterocyte	Rectum	0.871313	0.871313	0	Wang et al., 2020
CTCGGGAGTCCCTTGT_Rectum-1_Enterocyte	Enterocyte	Rectum	0	0	0	Wang et al., 2020
CTCGTACAGGAGCGTT_Rectum-1_Enterocyte	Enterocyte	Rectum	1.37899	0.910451	0	Wang et al., 2020
CTCGTCAGTACCCAAT_Rectum-1_Enterocyte	Enterocyte	Rectum	0	0.855845	0	Wang et al., 2020
CTCTAATAGGCATTGG_Rectum-1_Enterocyte	Enterocyte	Rectum	0	0.311313	0.900514	Wang et al., 2020
CTCTACGGTCGCGAAA_Rectum-1_Enterocyte	Enterocyte	Rectum	0	0	0	Wang et al., 2020
CTGAAACCACCACCAG_Rectum-1_Enterocyte	Enterocyte	Rectum	0.511333	0.511333	0	Wang et al., 2020
CTGAAGTAGACGCAAC_Rectum-1_Enterocyte	Enterocyte	Rectum	0	0.693397	0	Wang et al., 2020
CTGAAGTGTACAAGTA_Rectum-1_Enterocyte	Enterocyte	Rectum	0.779202	0	0.779202	Wang et al., 2020
CTGATAGGTCATCGGC_Rectum-1_Enterocyte	Enterocyte	Rectum	0	0.71297	0	Wang et al., 2020
CTGATCCCAAGCTGTT_Rectum-1_Enterocyte	Enterocyte	Rectum	0	1.10758	0.516216	Wang et al., 2020
CTGCGGAAGGTCATCT_Rectum-1_Enterocyte	Enterocyte	Rectum	0	0	0	Wang et al., 2020
CTGTGCTCAATCCAAC_Rectum-1_Enterocyte	Enterocyte	Rectum	0	0.958145	0.958145	Wang et al., 2020
CTGTGCTGTACTCTCC_Rectum-1_Enterocyte	Enterocyte	Rectum	0	0	0	Wang et al., 2020
CTGTGCTGTCTCAACA_Rectum-1_Enterocyte	Enterocyte	Rectum	0.407189	0.407189	0	Wang et al., 2020
CTTAACTGTGTCAATC_Rectum-1_Enterocyte	Enterocyte	Rectum	0	0.515346	0.515346	Wang et al., 2020
CTTACCGTCGGTTAAC_Rectum-1_Enterocyte	Enterocyte	Rectum	0	1.45566	0.739921	Wang et al., 2020
CTTACCGTCTTCAACT_Rectum-1_Enterocyte	Enterocyte	Rectum	0	1.13961	0	Wang et al., 2020
CTTAGGAGTTCGGCAC_Rectum-1_Enterocyte	Enterocyte	Rectum	0	0	0	Wang et al., 2020
CTTAGGATCGAATGGG_Rectum-1_Enterocyte	Enterocyte	Rectum	0	1.07087	0	Wang et al., 2020
CTTGGCTAGCTGAACG_Rectum-1_Enterocyte	Enterocyte	Rectum	0	0	0	Wang et al., 2020
GAAACTCTCGAATGGG_Rectum-1_Enterocyte	Enterocyte	Rectum	0	0	0	Wang et al., 2020
GAAATGACAGATCTGT_Rectum-1_Enterocyte	Enterocyte	Rectum	0.258338	1.01836	1.11954	Wang et al., 2020
GAAATGATCACATAGC_Rectum-1_Enterocyte	Enterocyte	Rectum	1.11003	0.517692	0.857093	Wang et al., 2020
GAACATCGTCTTCTCG_Rectum-1_Enterocyte	Enterocyte	Rectum	0	1.62445	0	Wang et al., 2020
GAACCTATCTGTCTAT_Rectum-1_Enterocyte	Enterocyte	Rectum	0	0	0	Wang et al., 2020
GAACCTATCTTTACAC_Rectum-1_Enterocyte	Enterocyte	Rectum	0.692248	0.692248	0	Wang et al., 2020
GAAGCAGCAGATCCAT_Rectum-1_Enterocyte	Enterocyte	Rectum	0.257682	1.01652	0.462384	Wang et al., 2020
GAATAAGAGCCGATTT_Rectum-1_Enterocyte	Enterocyte	Rectum	0	0	0.686465	Wang et al., 2020
GAATAAGTCAGCTTAG_Rectum-1_Enterocyte	Enterocyte	Rectum	1.12383	1.41462	0	Wang et al., 2020
GACACGCAGATGGGTC_Rectum-1_Enterocyte	Enterocyte	Rectum	0	0	0	Wang et al., 2020
GACACGCCAAGACGTG_Rectum-1_Enterocyte	Enterocyte	Rectum	0	0.759952	0.759952	Wang et al., 2020
GACAGAGTCCTCTAGC_Rectum-1_Enterocyte	Enterocyte	Rectum	0.616348	0.994844	0	Wang et al., 2020
GACAGAGTCTGCTGCT_Rectum-1_Enterocyte	Enterocyte	Rectum	0	1.27091	0.825075	Wang et al., 2020
GACGTGCGTTCGAATC_Rectum-1_Enterocyte	Enterocyte	Rectum	0	0.977405	0.977405	Wang et al., 2020
GACTAACCATATGCTG_Rectum-1_Enterocyte	Enterocyte	Rectum	0.453486	0.764341	0.764341	Wang et al., 2020
GACTGCGCAGCCTTTC_Rectum-1_Enterocyte	Enterocyte	Rectum	0	0	0	Wang et al., 2020
GACTGCGGTATATGAG_Rectum-1_Enterocyte	Enterocyte	Rectum	1.39506	0	0	Wang et al., 2020
GAGGTGAGTGTGAAAT_Rectum-1_Enterocyte	Enterocyte	Rectum	0	0	0.670353	Wang et al., 2020
GAGTCCGCAGAGTGTG_Rectum-1_Enterocyte	Enterocyte	Rectum	0.215482	0.543126	0.392663	Wang et al., 2020
GAGTCCGCAGCTGTTA_Rectum-1_Enterocyte	Enterocyte	Rectum	0	1.03951	0	Wang et al., 2020
GATCAGTGTGCCTGTG_Rectum-1_Enterocyte	Enterocyte	Rectum	0	0.748151	0	Wang et al., 2020
GATCGATCACGCATCG_Rectum-1_Enterocyte	Enterocyte	Rectum	0.874723	0	0	Wang et al., 2020
GATCGCGCAATAGCGG_Rectum-1_Enterocyte	Enterocyte	Rectum	0	1.05554	0	Wang et al., 2020
GATCGTATCGCCCTTA_Rectum-1_Enterocyte	Enterocyte	Rectum	0	0.440389	0	Wang et al., 2020
GATCGTATCTGCGGCA_Rectum-1_Enterocyte	Enterocyte	Rectum	0.771462	0	0	Wang et al., 2020
GATTCAGTCAAACCAC_Rectum-1_Enterocyte	Enterocyte	Rectum	0.724454	1.14014	0	Wang et al., 2020
GCAAACTGTTCACGGC_Rectum-1_Enterocyte	Enterocyte	Rectum	0	0.593896	0	Wang et al., 2020
GCAATCATCCTCAACC_Rectum-1_Enterocyte	Enterocyte	Rectum	1.27153	0	0	Wang et al., 2020
GCACATACAAACTGTC_Rectum-1_Enterocyte	Enterocyte	Rectum	0	1.71119	0.64559	Wang et al., 2020
GCAGCCACATTAGCCA_Rectum-1_Enterocyte	Enterocyte	Rectum	0	0	0.750977	Wang et al., 2020
GCAGTTACAATCCGAT_Rectum-1_Enterocyte	Enterocyte	Rectum	0	0	0.852667	Wang et al., 2020
GCATACACACCAGTTA_Rectum-1_Enterocyte	Enterocyte	Rectum	0	0	0	Wang et al., 2020
GCATACAGTCAATACC_Rectum-1_Enterocyte	Enterocyte	Rectum	0	0.910628	0.910628	Wang et al., 2020
GCATGTAGTCTGCAAT_Rectum-1_Enterocyte	Enterocyte	Rectum	0	1.64593	0.873502	Wang et al., 2020
GCCAAATAGAACTGTA_Rectum-1_Enterocyte	Enterocyte	Rectum	0	0	0	Wang et al., 2020
GCCTCTATCGGCCGAT_Rectum-1_Enterocyte	Enterocyte	Rectum	0	0.88504	0	Wang et al., 2020
GCGACCACAGCTCGAC_Rectum-1_Enterocyte	Enterocyte	Rectum	0	0	0.668957	Wang et al., 2020
GCGACCAGTAGATTAG_Rectum-1_Enterocyte	Enterocyte	Rectum	0	0	0	Wang et al., 2020
GCGACCATCTTTAGTC_Rectum-1_Enterocyte	Enterocyte	Rectum	0	0.9847	0.9847	Wang et al., 2020
GCGAGAAAGAAGGTTT_Rectum-1_Enterocyte	Enterocyte	Rectum	0	0	0	Wang et al., 2020
GCGCAACCACTGCCAG_Rectum-1_Enterocyte	Enterocyte	Rectum	0	0.686269	0	Wang et al., 2020
GCGCCAAGTCATCGGC_Rectum-1_Enterocyte	Enterocyte	Rectum	0	0	0.730537	Wang et al., 2020
GCGCGATCAAGTCTGT_Rectum-1_Enterocyte	Enterocyte	Rectum	0.461212	0.461212	0.461212	Wang et al., 2020
GCTCCTATCTTCTGGC_Rectum-1_Enterocyte	Enterocyte	Rectum	0.576426	0	0.576426	Wang et al., 2020
GCTCTGTAGAATCTCC_Rectum-1_Enterocyte	Enterocyte	Rectum	0	1.19571	0	Wang et al., 2020
GCTGCGAAGAGCTGGT_Rectum-1_Enterocyte	Enterocyte	Rectum	0	0.649454	0.649454	Wang et al., 2020
GCTGCGAAGGCTCATT_Rectum-1_Enterocyte	Enterocyte	Rectum	0.699354	0.699354	0	Wang et al., 2020
GCTGCTTCACTTCGAA_Rectum-1_Enterocyte	Enterocyte	Rectum	0.982656	0.982656	0.607465	Wang et al., 2020
GCTGCTTGTTGCTCCT_Rectum-1_Enterocyte	Enterocyte	Rectum	0.78535	0	0	Wang et al., 2020
GCTGCTTTCACAGGCC_Rectum-1_Enterocyte	Enterocyte	Rectum	0	1.23438	0	Wang et al., 2020
GCTGGGTAGCCAGTTT_Rectum-1_Enterocyte	Enterocyte	Rectum	0.94722	1.42481	0.94722	Wang et al., 2020
GCTGGGTTCCACGAAT_Rectum-1_Enterocyte	Enterocyte	Rectum	0	0	0	Wang et al., 2020
GCTTCCACACTAAGTC_Rectum-1_Enterocyte	Enterocyte	Rectum	0	0.849641	0	Wang et al., 2020
GGAACTTGTGCTTCTC_Rectum-1_Enterocyte	Enterocyte	Rectum	0	0	0	Wang et al., 2020
GGACATTAGACTTTCG_Rectum-1_Enterocyte	Enterocyte	Rectum	0.546513	0.546513	0	Wang et al., 2020
GGCGACTGTAATCACC_Rectum-1_Enterocyte	Enterocyte	Rectum	0	0	0	Wang et al., 2020
GGCGACTGTAGCGCTC_Rectum-1_Enterocyte	Enterocyte	Rectum	0	0.589642	0	Wang et al., 2020
GGCGACTGTATATCCG_Rectum-1_Enterocyte	Enterocyte	Rectum	0	0.568745	0.568745	Wang et al., 2020
GGCGTGTTCGCCTGAG_Rectum-1_Enterocyte	Enterocyte	Rectum	0	0.641987	0.641987	Wang et al., 2020
GGCTCGAAGGCTCTTA_Rectum-1_Enterocyte	Enterocyte	Rectum	0	0.636994	0.636994	Wang et al., 2020
GGCTGGTCAACGCACC_Rectum-1_Enterocyte	Enterocyte	Rectum	0	0.556622	0.556622	Wang et al., 2020
GGGAATGTCACGCATA_Rectum-1_Enterocyte	Enterocyte	Rectum	0	1.38498	0	Wang et al., 2020
GGGAGATTCTCCGGTT_Rectum-1_Enterocyte	Enterocyte	Rectum	0	0	0	Wang et al., 2020
GGGATGATCTGTCAAG_Rectum-1_Enterocyte	Enterocyte	Rectum	0	1.12188	0	Wang et al., 2020
GGGCACTTCGTGGACC_Rectum-1_Enterocyte	Enterocyte	Rectum	0	0.754182	0	Wang et al., 2020
GGGCATCAGGCGCTCT_Rectum-1_Enterocyte	Enterocyte	Rectum	0	0.918697	0.918697	Wang et al., 2020
GGGTCTGGTAGAAAGG_Rectum-1_Enterocyte	Enterocyte	Rectum	0	0	0	Wang et al., 2020
GGGTCTGTCAGGCAAG_Rectum-1_Enterocyte	Enterocyte	Rectum	0	0.752398	0	Wang et al., 2020
GGGTTGCGTGAAATCA_Rectum-1_Enterocyte	Enterocyte	Rectum	0	2.15095	0	Wang et al., 2020
GGTATTGAGCCAGTAG_Rectum-1_Enterocyte	Enterocyte	Rectum	0	1.22152	0	Wang et al., 2020
GGTATTGGTCCAGTAT_Rectum-1_Enterocyte	Enterocyte	Rectum	0	0	0	Wang et al., 2020
GGTGAAGCACATTCGA_Rectum-1_Enterocyte	Enterocyte	Rectum	0.536685	0.884039	0.536685	Wang et al., 2020
GGTGTTACATCGATGT_Rectum-1_Enterocyte	Enterocyte	Rectum	0.587041	1.22259	0.587041	Wang et al., 2020
GGTGTTAGTGTTGAGG_Rectum-1_Enterocyte	Enterocyte	Rectum	0.50156	1.08312	0.834036	Wang et al., 2020
GTAACTGTCGTAGATC_Rectum-1_Enterocyte	Enterocyte	Rectum	0.631696	1.2086	0.461971	Wang et al., 2020
GTACGTACATAAGACA_Rectum-1_Enterocyte	Enterocyte	Rectum	0	0.698439	0	Wang et al., 2020
GTACGTATCACGCGGT_Rectum-1_Enterocyte	Enterocyte	Rectum	0	0	0.832858	Wang et al., 2020
GTACTCCTCTGATTCT_Rectum-1_Enterocyte	Enterocyte	Rectum	0.429401	0.429401	0.728839	Wang et al., 2020
GTATCTTCATTATCTC_Rectum-1_Enterocyte	Enterocyte	Rectum	0	0.62607	0	Wang et al., 2020
GTCAAGTCACGAGAGT_Rectum-1_Enterocyte	Enterocyte	Rectum	1.31594	0.6468	0	Wang et al., 2020
GTCAAGTCAGTTCCCT_Rectum-1_Enterocyte	Enterocyte	Rectum	0	0	0	Wang et al., 2020
GTCACGGCAATGGAAT_Rectum-1_Enterocyte	Enterocyte	Rectum	0	1.03375	0	Wang et al., 2020
GTCACGGCAGCTGTGC_Rectum-1_Enterocyte	Enterocyte	Rectum	0	0.797153	0	Wang et al., 2020
GTCCTCACATATACCG_Rectum-1_Enterocyte	Enterocyte	Rectum	0	0	1.01319	Wang et al., 2020
GTCGGGTGTGATAAAC_Rectum-1_Enterocyte	Enterocyte	Rectum	0	0	1.01074	Wang et al., 2020
GTCGTAAAGCGTTCCG_Rectum-1_Enterocyte	Enterocyte	Rectum	0	0	0.645806	Wang et al., 2020
GTCGTAACACGAAGCA_Rectum-1_Enterocyte	Enterocyte	Rectum	0	0.740036	0	Wang et al., 2020
GTCGTAATCGTGGACC_Rectum-1_Enterocyte	Enterocyte	Rectum	0	0.939557	0	Wang et al., 2020
GTCTTCGGTCTGATCA_Rectum-1_Enterocyte	Enterocyte	Rectum	0	0	0	Wang et al., 2020
GTGAAGGCAGGTTTCA_Rectum-1_Enterocyte	Enterocyte	Rectum	0	0.736444	0	Wang et al., 2020
GTGAAGGGTTCAGCGC_Rectum-1_Enterocyte	Enterocyte	Rectum	0	0	0	Wang et al., 2020
GTGGGTCAGGACAGCT_Rectum-1_Enterocyte	Enterocyte	Rectum	0	0	0.6567	Wang et al., 2020
GTGTTAGAGCGATTCT_Rectum-1_Enterocyte	Enterocyte	Rectum	0	0.576528	0	Wang et al., 2020
GTGTTAGGTTCCCTTG_Rectum-1_Enterocyte	Enterocyte	Rectum	0	0	0.634528	Wang et al., 2020
GTTCGGGTCCGAAGAG_Rectum-1_Enterocyte	Enterocyte	Rectum	0	0.540609	0.889578	Wang et al., 2020
GTTCTCGGTGGTGTAG_Rectum-1_Enterocyte	Enterocyte	Rectum	0	0	0	Wang et al., 2020
TAAACCGAGAAACCTA_Rectum-1_Enterocyte	Enterocyte	Rectum	0	0.555796	0.555796	Wang et al., 2020
TAAGAGACATTGGCGC_Rectum-1_Enterocyte	Enterocyte	Rectum	0	1.80479	0	Wang et al., 2020
TAAGAGATCACTTATC_Rectum-1_Enterocyte	Enterocyte	Rectum	0.788381	1.22368	0	Wang et al., 2020
TAAGCGTTCTCGGACG_Rectum-1_Enterocyte	Enterocyte	Rectum	0	0	0	Wang et al., 2020
TAAGTGCAGAAACCTA_Rectum-1_Enterocyte	Enterocyte	Rectum	0.607617	0	0	Wang et al., 2020
TACAGTGTCTCCGGTT_Rectum-1_Enterocyte	Enterocyte	Rectum	0	1.48244	0	Wang et al., 2020
TACCTATAGGTTACCT_Rectum-1_Enterocyte	Enterocyte	Rectum	0	0	0	Wang et al., 2020
TACCTATCATGCCCGA_Rectum-1_Enterocyte	Enterocyte	Rectum	0	0.531024	0	Wang et al., 2020
TACCTATTCGGCGCAT_Rectum-1_Enterocyte	Enterocyte	Rectum	0	1.09322	0.507593	Wang et al., 2020
TACCTTACACGAAAGC_Rectum-1_Enterocyte	Enterocyte	Rectum	0	0.765047	0	Wang et al., 2020
TACGGATAGTACCGGA_Rectum-1_Enterocyte	Enterocyte	Rectum	0	0	0	Wang et al., 2020
TACGGTAGTAGCTTGT_Rectum-1_Enterocyte	Enterocyte	Rectum	0	0.813299	0.813299	Wang et al., 2020
TACGGTAGTCTGCGGT_Rectum-1_Enterocyte	Enterocyte	Rectum	0.814699	0.814699	0	Wang et al., 2020
TACTTGTCAAAGAATC_Rectum-1_Enterocyte	Enterocyte	Rectum	0.429457	0.728923	0.429457	Wang et al., 2020
TACTTGTCAATAAGCA_Rectum-1_Enterocyte	Enterocyte	Rectum	0.541569	0	0	Wang et al., 2020
TAGACCACACGAGAGT_Rectum-1_Enterocyte	Enterocyte	Rectum	0	0.620414	0	Wang et al., 2020
TAGACCACAGGTGCCT_Rectum-1_Enterocyte	Enterocyte	Rectum	0	0	0	Wang et al., 2020
TAGTGGTTCGTGGGAA_Rectum-1_Enterocyte	Enterocyte	Rectum	0	1.06894	0	Wang et al., 2020
TAGTTGGGTCGACTAT_Rectum-1_Enterocyte	Enterocyte	Rectum	0	0.436173	0	Wang et al., 2020
TATCAGGAGACTAAGT_Rectum-1_Enterocyte	Enterocyte	Rectum	0.7208	0.7208	0.7208	Wang et al., 2020
TATCAGGCATCGATGT_Rectum-1_Enterocyte	Enterocyte	Rectum	0	0.995059	0.616505	Wang et al., 2020
TATCTCAAGTTCCACA_Rectum-1_Enterocyte	Enterocyte	Rectum	0.577487	1.20737	1.20737	Wang et al., 2020
TATGCCCAGGAGCGAG_Rectum-1_Enterocyte	Enterocyte	Rectum	0.535126	0.881835	0	Wang et al., 2020
TCACAAGCACATGACT_Rectum-1_Enterocyte	Enterocyte	Rectum	0.499361	0.83088	0	Wang et al., 2020
TCACAAGCAGCTGTAT_Rectum-1_Enterocyte	Enterocyte	Rectum	0.561789	0.919332	0	Wang et al., 2020
TCAGATGCAGTCAGAG_Rectum-1_Enterocyte	Enterocyte	Rectum	0.540519	0.540519	0.540519	Wang et al., 2020
TCAGCAATCGCATGGC_Rectum-1_Enterocyte	Enterocyte	Rectum	0.2372	0.428784	0.2372	Wang et al., 2020
TCAGGATGTATAGGGC_Rectum-1_Enterocyte	Enterocyte	Rectum	0	0.941651	0.577796	Wang et al., 2020
TCCCGATCACCATCCT_Rectum-1_Enterocyte	Enterocyte	Rectum	0.503365	0.836623	0	Wang et al., 2020
TCGAGGCCAGATAATG_Rectum-1_Enterocyte	Enterocyte	Rectum	1.43777	0.727758	0	Wang et al., 2020
TCGAGGCTCTGCAAGT_Rectum-1_Enterocyte	Enterocyte	Rectum	0	0.530102	0	Wang et al., 2020
TCGCGAGCACCTCGTT_Rectum-1_Enterocyte	Enterocyte	Rectum	0	0.30176	0.721108	Wang et al., 2020
TCGCGAGCAGATGGCA_Rectum-1_Enterocyte	Enterocyte	Rectum	0	0	0.728257	Wang et al., 2020
TCGGGACCACCCATGG_Rectum-1_Enterocyte	Enterocyte	Rectum	0	1.15175	0.543045	Wang et al., 2020
TCGGGACCAGCGTCCA_Rectum-1_Enterocyte	Enterocyte	Rectum	0	1.14523	0	Wang et al., 2020
TCGGGACGTACTTGAC_Rectum-1_Enterocyte	Enterocyte	Rectum	0	1.24832	0.603309	Wang et al., 2020
TCGTACCAGCACGCCT_Rectum-1_Enterocyte	Enterocyte	Rectum	0	0.597698	0	Wang et al., 2020
TCGTACCCACTTAACG_Rectum-1_Enterocyte	Enterocyte	Rectum	0.545596	0	0.545596	Wang et al., 2020
TCGTACCGTTGATTCG_Rectum-1_Enterocyte	Enterocyte	Rectum	1.14486	1.14486	0.728035	Wang et al., 2020
TCGTAGACACTAGTAC_Rectum-1_Enterocyte	Enterocyte	Rectum	0	0.570947	0	Wang et al., 2020
TCGTAGATCTTAGCCC_Rectum-1_Enterocyte	Enterocyte	Rectum	0.54214	0.54214	0.54214	Wang et al., 2020
TCTGAGACAAGCCCAC_Rectum-1_Enterocyte	Enterocyte	Rectum	0	0	0.65213	Wang et al., 2020
TGACTAGAGAGTACCG_Rectum-1_Enterocyte	Enterocyte	Rectum	0	0	0	Wang et al., 2020
TGACTTTTCTCCTATA_Rectum-1_Enterocyte	Enterocyte	Rectum	0.766864	0	0	Wang et al., 2020
TGAGAGGCACCTGGTG_Rectum-1_Enterocyte	Enterocyte	Rectum	0	0.751391	0	Wang et al., 2020
TGAGAGGTCGCATGAT_Rectum-1_Enterocyte	Enterocyte	Rectum	0.364217	0.630619	0	Wang et al., 2020
TGAGCCGGTAAATACG_Rectum-1_Enterocyte	Enterocyte	Rectum	0.397062	0.397062	0.397062	Wang et al., 2020
TGAGCCGGTTGTGGAG_Rectum-1_Enterocyte	Enterocyte	Rectum	0	0.527213	0.527213	Wang et al., 2020
TGATTTCAGCTACCGC_Rectum-1_Enterocyte	Enterocyte	Rectum	0.47523	0.47523	0	Wang et al., 2020
TGATTTCTCTTTCCTC_Rectum-1_Enterocyte	Enterocyte	Rectum	0.695103	0	0	Wang et al., 2020
TGCCCATCAGGTCCAC_Rectum-1_Enterocyte	Enterocyte	Rectum	0.77815	0	0	Wang et al., 2020
TGCGTGGTCGCAGGCT_Rectum-1_Enterocyte	Enterocyte	Rectum	0	0	0	Wang et al., 2020
TGCTACCAGCAGACTG_Rectum-1_Enterocyte	Enterocyte	Rectum	0	0.70516	0	Wang et al., 2020
TGCTACCCATACCATG_Rectum-1_Enterocyte	Enterocyte	Rectum	0	0.967385	0	Wang et al., 2020
TGCTACCTCTGCTGCT_Rectum-1_Enterocyte	Enterocyte	Rectum	0	0	0	Wang et al., 2020
TGCTGCTTCTGAGGGA_Rectum-1_Enterocyte	Enterocyte	Rectum	0	1.15825	0	Wang et al., 2020
TGGACGCGTTCGGCAC_Rectum-1_Enterocyte	Enterocyte	Rectum	0.78613	0.78613	0	Wang et al., 2020
TGGACGCGTTGAGTTC_Rectum-1_Enterocyte	Enterocyte	Rectum	0.666873	0.666873	0	Wang et al., 2020
TGGCCAGCACCGAATT_Rectum-1_Enterocyte	Enterocyte	Rectum	0	0.788807	0	Wang et al., 2020
TGGCCAGCATGCGCAC_Rectum-1_Enterocyte	Enterocyte	Rectum	0.824535	0	0.494946	Wang et al., 2020
TGGCCAGGTAAGTAGT_Rectum-1_Enterocyte	Enterocyte	Rectum	0.828838	0	0	Wang et al., 2020
TGGCGCACACAGGTTT_Rectum-1_Enterocyte	Enterocyte	Rectum	0.609316	1.72552	1.25776	Wang et al., 2020
TGGCGCACACCGAATT_Rectum-1_Enterocyte	Enterocyte	Rectum	0	0.639227	0	Wang et al., 2020
TGGCGCACACTACAGT_Rectum-1_Enterocyte	Enterocyte	Rectum	0	0	0.591041	Wang et al., 2020
TGGCTGGAGAATCTCC_Rectum-1_Enterocyte	Enterocyte	Rectum	0	0	0	Wang et al., 2020
TGGGAAGAGAGCCTAG_Rectum-1_Enterocyte	Enterocyte	Rectum	0	0.789922	0	Wang et al., 2020
TGGGAAGCAGATGAGC_Rectum-1_Enterocyte	Enterocyte	Rectum	0	0.955511	0	Wang et al., 2020
TGGGCGTCAGGGTTAG_Rectum-1_Enterocyte	Enterocyte	Rectum	0	1.07926	0	Wang et al., 2020
TGGTTAGCATCAGTCA_Rectum-1_Enterocyte	Enterocyte	Rectum	0	0.624737	0	Wang et al., 2020
TGGTTCCAGAGTCGGT_Rectum-1_Enterocyte	Enterocyte	Rectum	0.363534	0	0	Wang et al., 2020
TGGTTCCAGTCTCAAC_Rectum-1_Enterocyte	Enterocyte	Rectum	0.514533	0.514533	0	Wang et al., 2020
TGGTTCCGTGCCTGGT_Rectum-1_Enterocyte	Enterocyte	Rectum	0.608188	0.98365	0.608188	Wang et al., 2020
TGTATTCAGCAGGTCA_Rectum-1_Enterocyte	Enterocyte	Rectum	0.918516	0	0	Wang et al., 2020
TGTATTCTCAACGCTA_Rectum-1_Enterocyte	Enterocyte	Rectum	0.548079	1.36602	1.15995	Wang et al., 2020
TGTATTCTCCTACAGA_Rectum-1_Enterocyte	Enterocyte	Rectum	0	0.927152	1.39985	Wang et al., 2020
TGTCCCATCAGTTAGC_Rectum-1_Enterocyte	Enterocyte	Rectum	0	0	0	Wang et al., 2020
TGTGGTAAGTAGCGGT_Rectum-1_Enterocyte	Enterocyte	Rectum	0	0	0.56765	Wang et al., 2020
TTAGTTCAGGACACCA_Rectum-1_Enterocyte	Enterocyte	Rectum	0	1.05845	0.56119	Wang et al., 2020
TTATGCTGTAGTACCT_Rectum-1_Enterocyte	Enterocyte	Rectum	0.941269	0.577521	0.577521	Wang et al., 2020
TTCCCAGAGGGATGGG_Rectum-1_Enterocyte	Enterocyte	Rectum	0	0.678956	1.07964	Wang et al., 2020
TTCCCAGTCTGCCCTA_Rectum-1_Enterocyte	Enterocyte	Rectum	0	0.571483	1.19776	Wang et al., 2020
TTCGAAGGTACTCAAC_Rectum-1_Enterocyte	Enterocyte	Rectum	1.17686	0.558504	0	Wang et al., 2020
TTCGGTCAGGCAATTA_Rectum-1_Enterocyte	Enterocyte	Rectum	0	0.592736	0.962358	Wang et al., 2020
TTCGGTCGTAGGAGTC_Rectum-1_Enterocyte	Enterocyte	Rectum	0	1.19006	0	Wang et al., 2020
TTCTCCTAGAGGTAGA_Rectum-1_Enterocyte	Enterocyte	Rectum	0.5927	0	0	Wang et al., 2020
TTCTCCTCAGCCTTTC_Rectum-1_Enterocyte	Enterocyte	Rectum	0.456032	1.35815	0	Wang et al., 2020
TTCTCCTCAGTTTACG_Rectum-1_Enterocyte	Enterocyte	Rectum	0	0	0.969615	Wang et al., 2020
TTGACTTAGAGTAAGG_Rectum-1_Enterocyte	Enterocyte	Rectum	0	0.869257	0	Wang et al., 2020
TTGACTTGTGCGCTTG_Rectum-1_Enterocyte	Enterocyte	Rectum	0	0.587467	0	Wang et al., 2020
TTGGCAATCAATCTCT_Rectum-1_Enterocyte	Enterocyte	Rectum	0	0.617527	0	Wang et al., 2020
TTTACTGAGCTGCCCA_Rectum-1_Enterocyte	Enterocyte	Rectum	0	0.770868	0	Wang et al., 2020
TTTACTGTCTCAACTT_Rectum-1_Enterocyte	Enterocyte	Rectum	0	0.942893	0.942893	Wang et al., 2020
TTTATGCGTCCGCTGA_Rectum-1_Enterocyte	Enterocyte	Rectum	0	0.445293	0	Wang et al., 2020
TTTCCTCCATCTATGG_Rectum-1_Enterocyte	Enterocyte	Rectum	0.884039	1.14135	0	Wang et al., 2020
TTTGGTTTCGTAGATC_Rectum-1_Enterocyte	Enterocyte	Rectum	0	0	0	Wang et al., 2020
TTTGTCACAAGCGAGT_Rectum-1_Enterocyte	Enterocyte	Rectum	0	0.521363	0.862318	Wang et al., 2020
TTTGTCACAATCTACG_Rectum-1_Enterocyte	Enterocyte	Rectum	0	0	0	Wang et al., 2020
AAAGCAATCAACGCTA_Rectum-1_Enterocyte	Enterocyte	Rectum	0	0.589749	0	Wang et al., 2020
AAAGTAGAGGCAGTCA_Rectum-1_Enterocyte	Enterocyte	Rectum	0	0.830149	0	Wang et al., 2020
AACGTTGAGTAGTGCG_Rectum-1_Enterocyte	Enterocyte	Rectum	0	1.26559	0	Wang et al., 2020
AAGGCAGCATCAGTCA_Rectum-1_Enterocyte	Enterocyte	Rectum	1.48205	0	0	Wang et al., 2020
AAGGCAGGTTACCAGT_Rectum-1_Enterocyte	Enterocyte	Rectum	0	1.2129	1.2129	Wang et al., 2020
AAGTCTGGTATGGTTC_Rectum-1_Enterocyte	Enterocyte	Rectum	0	1.39979	0	Wang et al., 2020
AATCGGTGTTACGGAG_Rectum-1_Enterocyte	Enterocyte	Rectum	0	0.685047	0.685047	Wang et al., 2020
ACCGTAAAGTGCGTGA_Rectum-1_Enterocyte	Enterocyte	Rectum	0.567683	0.567683	0.567683	Wang et al., 2020
AGAGCTTTCCTGCTTG_Rectum-1_Enterocyte	Enterocyte	Rectum	0.335822	0.586775	0.335822	Wang et al., 2020
AGCAGCCGTTCATGGT_Rectum-1_Enterocyte	Enterocyte	Rectum	0	1.09928	0	Wang et al., 2020
AGCTTGAAGGCATTGG_Rectum-1_Enterocyte	Enterocyte	Rectum	0	0.853672	0	Wang et al., 2020
AGGCCACGTTGAGGTG_Rectum-1_Enterocyte	Enterocyte	Rectum	0	0.793885	0	Wang et al., 2020
ATCTACTGTCCGCTGA_Rectum-1_Enterocyte	Enterocyte	Rectum	0	0	0	Wang et al., 2020
CACCAGGGTAACGCGA_Rectum-1_Enterocyte	Enterocyte	Rectum	0	0.730899	0.430791	Wang et al., 2020
CAGATCAAGGCCCTCA_Rectum-1_Enterocyte	Enterocyte	Rectum	0	0.836623	0	Wang et al., 2020
CATATGGGTCTCAACA_Rectum-1_Enterocyte	Enterocyte	Rectum	0.689369	0	0	Wang et al., 2020
CATCAGAGTCAGAAGC_Rectum-1_Enterocyte	Enterocyte	Rectum	0	0.748621	0	Wang et al., 2020
CCAGCGAAGAGCTGCA_Rectum-1_Enterocyte	Enterocyte	Rectum	0	0	0	Wang et al., 2020
CCATTCGTCACATAGC_Rectum-1_Enterocyte	Enterocyte	Rectum	0	0	0	Wang et al., 2020
CCTACACTCTGGCGTG_Rectum-1_Enterocyte	Enterocyte	Rectum	0	0.576392	0.576392	Wang et al., 2020
CGATTGATCTCCAACC_Rectum-1_Enterocyte	Enterocyte	Rectum	0	1.26531	0	Wang et al., 2020
CGTGTCTCAATCCGAT_Rectum-1_Enterocyte	Enterocyte	Rectum	0	0.9867	0	Wang et al., 2020
CTAGCCTGTCTGATCA_Rectum-1_Enterocyte	Enterocyte	Rectum	0.601737	0	0	Wang et al., 2020
CTCGTCAAGTTCGCAT_Rectum-1_Enterocyte	Enterocyte	Rectum	0	0	0	Wang et al., 2020
CTGAAACAGGGAACGG_Rectum-1_Enterocyte	Enterocyte	Rectum	0	0.6531	0.6531	Wang et al., 2020
GAAATGAGTTCACCTC_Rectum-1_Enterocyte	Enterocyte	Rectum	0	0.981663	0.981663	Wang et al., 2020
GAACATCAGCTGATAA_Rectum-1_Enterocyte	Enterocyte	Rectum	0	0	0	Wang et al., 2020
GACCAATGTACTCGCG_Rectum-1_Enterocyte	Enterocyte	Rectum	0.541238	0	0.541238	Wang et al., 2020
GACGCGTAGCCACCTG_Rectum-1_Enterocyte	Enterocyte	Rectum	0	0.887555	0	Wang et al., 2020
GCATGTAAGACAAGCC_Rectum-1_Enterocyte	Enterocyte	Rectum	0	0	0.822133	Wang et al., 2020
GCGCAACAGAGGTAGA_Rectum-1_Enterocyte	Enterocyte	Rectum	0	0	0	Wang et al., 2020
GGATGTTTCACCATAG_Rectum-1_Enterocyte	Enterocyte	Rectum	0	0.684998	0	Wang et al., 2020
GTCAAGTGTCTTGTCC_Rectum-1_Enterocyte	Enterocyte	Rectum	0	0.807956	0	Wang et al., 2020
TACACGAAGTCGTTTG_Rectum-1_Enterocyte	Enterocyte	Rectum	0	0.946255	0	Wang et al., 2020
TATCAGGAGTGTTGAA_Rectum-1_Enterocyte	Enterocyte	Rectum	0	0	0	Wang et al., 2020
TCCACACGTAAGGATT_Rectum-1_Enterocyte	Enterocyte	Rectum	1.11096	0.702425	0	Wang et al., 2020
TCGGTAACAAACCCAT_Rectum-1_Enterocyte	Enterocyte	Rectum	0	0	0	Wang et al., 2020
TGAGGGAGTATCACCA_Rectum-1_Enterocyte	Enterocyte	Rectum	0	0	0	Wang et al., 2020
TGTGGTATCTCGGACG_Rectum-1_Enterocyte	Enterocyte	Rectum	0	0	0	Wang et al., 2020
TTCTACATCCCTAACC_Rectum-1_Enterocyte	Enterocyte	Rectum	0	0	0	Wang et al., 2020
TTTGCGCTCAAGCCTA_Rectum-1_Enterocyte	Enterocyte	Rectum	0	0.531428	0	Wang et al., 2020
AGGTCATCACACGCTG_Rectum-1_Enterocyte	Enterocyte	Rectum	0	0	0	Wang et al., 2020
CCGGGATTCACTATTC_Rectum-1_Enterocyte	Enterocyte	Rectum	0	0	0	Wang et al., 2020
CGAGCACGTATTACCG_Rectum-1_Enterocyte	Enterocyte	Rectum	0	0	0.595133	Wang et al., 2020
CGAGCCAAGATAGTCA_Rectum-1_Enterocyte	Enterocyte	Rectum	0.322637	1.06603	0.322637	Wang et al., 2020
CGCGTTTGTAAAGGAG_Rectum-1_Enterocyte	Enterocyte	Rectum	0.501483	0	0.501483	Wang et al., 2020
GTTCATTAGGGCTTCC_Rectum-1_Enterocyte	Enterocyte	Rectum	0.753825	1.17872	0	Wang et al., 2020
TAAGAGACATCCGTGG_Rectum-1_Enterocyte	Enterocyte	Rectum	0	0	0.536096	Wang et al., 2020
AAATGCCAGCCTCGTG_Rectum-2_Enterocyte	Enterocyte	Rectum	0	0.455609	0	Wang et al., 2020
AACCATGGTGAAGGCT_Rectum-2_Enterocyte	Enterocyte	Rectum	0	0.633406	0	Wang et al., 2020
AACTGGTAGTCTTGCA_Rectum-2_Enterocyte	Enterocyte	Rectum	0	0.483449	0	Wang et al., 2020
AACTGGTTCTACTTAC_Rectum-2_Enterocyte	Enterocyte	Rectum	0	0	0	Wang et al., 2020
AAGCCGCAGTTCCACA_Rectum-2_Enterocyte	Enterocyte	Rectum	0	0	0	Wang et al., 2020
ACACTGACAAGTCATC_Rectum-2_Enterocyte	Enterocyte	Rectum	0	1.47278	0	Wang et al., 2020
ACAGCCGTCAGTTTGG_Rectum-2_Enterocyte	Enterocyte	Rectum	0.455884	0.455884	0	Wang et al., 2020
ACAGCTACACGGTGTC_Rectum-2_Enterocyte	Enterocyte	Rectum	0	0	0	Wang et al., 2020
ACCCACTCAGCGATCC_Rectum-2_Enterocyte	Enterocyte	Rectum	0	0.733	0	Wang et al., 2020
ACGCCAGCACTTGGAT_Rectum-2_Enterocyte	Enterocyte	Rectum	0	0.446384	0	Wang et al., 2020
ACTATCTCATGGGAAC_Rectum-2_Enterocyte	Enterocyte	Rectum	0	0	0	Wang et al., 2020
ACTTACTTCAGCACAT_Rectum-2_Enterocyte	Enterocyte	Rectum	0	0	0	Wang et al., 2020
ACTTTCATCATTGCCC_Rectum-2_Enterocyte	Enterocyte	Rectum	0	0	0.971652	Wang et al., 2020
AGAATAGTCTGCTTGC_Rectum-2_Enterocyte	Enterocyte	Rectum	0	0	0	Wang et al., 2020
AGGCCGTAGCTCCCAG_Rectum-2_Enterocyte	Enterocyte	Rectum	0	0.584657	0.334462	Wang et al., 2020
AGGGATGGTAATCGTC_Rectum-2_Enterocyte	Enterocyte	Rectum	0	1.04805	0.480795	Wang et al., 2020
AGGTCCGAGAGTAATC_Rectum-2_Enterocyte	Enterocyte	Rectum	0	0.556526	0	Wang et al., 2020
AGTGAGGGTTCACGGC_Rectum-2_Enterocyte	Enterocyte	Rectum	0	0	0	Wang et al., 2020
AGTTGGTCAAGTCTAC_Rectum-2_Enterocyte	Enterocyte	Rectum	0	0.803775	0	Wang et al., 2020
ATCCACCTCATGCAAC_Rectum-2_Enterocyte	Enterocyte	Rectum	0	0	0	Wang et al., 2020
ATGAGGGGTGTCTGAT_Rectum-2_Enterocyte	Enterocyte	Rectum	0.970429	0	0	Wang et al., 2020
ATTACTCCAATCCGAT_Rectum-2_Enterocyte	Enterocyte	Rectum	0	0	0	Wang et al., 2020
CAACTAGAGAGACTTA_Rectum-2_Enterocyte	Enterocyte	Rectum	0	0	0	Wang et al., 2020
CAAGAAAGTAGGCTGA_Rectum-2_Enterocyte	Enterocyte	Rectum	0.722595	0	1.13769	Wang et al., 2020
CAAGTTGAGGCCATAG_Rectum-2_Enterocyte	Enterocyte	Rectum	0	0.591941	0	Wang et al., 2020
CACACAAAGTGGAGTC_Rectum-2_Enterocyte	Enterocyte	Rectum	0	0	0	Wang et al., 2020
CACACCTGTCGTGGCT_Rectum-2_Enterocyte	Enterocyte	Rectum	0.407458	1.25703	0.407458	Wang et al., 2020
CACAGTACAATCACAC_Rectum-2_Enterocyte	Enterocyte	Rectum	0.451073	1.18784	0.451073	Wang et al., 2020
CACATAGGTTTCCACC_Rectum-2_Enterocyte	Enterocyte	Rectum	0.599451	0	0	Wang et al., 2020
CACATTTCAATAACGA_Rectum-2_Enterocyte	Enterocyte	Rectum	0	0	0	Wang et al., 2020
CACATTTGTGACAAAT_Rectum-2_Enterocyte	Enterocyte	Rectum	0	0.461363	0	Wang et al., 2020
CAGCCGATCAGGCGAA_Rectum-2_Enterocyte	Enterocyte	Rectum	0	0	0	Wang et al., 2020
CATGGCGCAATCTGCA_Rectum-2_Enterocyte	Enterocyte	Rectum	0	0	0	Wang et al., 2020
CATGGCGTCAGCTCGG_Rectum-2_Enterocyte	Enterocyte	Rectum	0	0.691451	0	Wang et al., 2020
CATTATCCAGTCGTGC_Rectum-2_Enterocyte	Enterocyte	Rectum	0	0	0	Wang et al., 2020
CCACCTAAGTGGGTTG_Rectum-2_Enterocyte	Enterocyte	Rectum	0	0.811486	0	Wang et al., 2020
CCAGCGAGTATCAGTC_Rectum-2_Enterocyte	Enterocyte	Rectum	0	1.1098	0	Wang et al., 2020
CCATTCGCATTAGGCT_Rectum-2_Enterocyte	Enterocyte	Rectum	0.468092	1.02634	1.02634	Wang et al., 2020
CCCATACTCTCAAACG_Rectum-2_Enterocyte	Enterocyte	Rectum	0	0.754839	0.447013	Wang et al., 2020
CCGTACTAGCTAGGCA_Rectum-2_Enterocyte	Enterocyte	Rectum	0	0.605871	0	Wang et al., 2020
CCGTGGATCACCTCGT_Rectum-2_Enterocyte	Enterocyte	Rectum	0	0	0	Wang et al., 2020
CCGTTCAGTTGGGACA_Rectum-2_Enterocyte	Enterocyte	Rectum	0.566824	0	0	Wang et al., 2020
CGAATGTGTGTCAATC_Rectum-2_Enterocyte	Enterocyte	Rectum	0	0	0	Wang et al., 2020
CGAGAAGAGATGCCAG_Rectum-2_Enterocyte	Enterocyte	Rectum	0	0	0	Wang et al., 2020
CGATCGGGTAGCCTAT_Rectum-2_Enterocyte	Enterocyte	Rectum	0	0	0	Wang et al., 2020
CGCTTCAGTACCATCA_Rectum-2_Enterocyte	Enterocyte	Rectum	0	0	0.726378	Wang et al., 2020
CGCTTCAGTTGATTCG_Rectum-2_Enterocyte	Enterocyte	Rectum	0.44108	0.44108	0	Wang et al., 2020
CGGTTAACAATCACAC_Rectum-2_Enterocyte	Enterocyte	Rectum	0.725387	0	0	Wang et al., 2020
CGTAGGCAGTTGCAGG_Rectum-2_Enterocyte	Enterocyte	Rectum	0	0.454703	0	Wang et al., 2020
CGTCAGGAGCTAACTC_Rectum-2_Enterocyte	Enterocyte	Rectum	0	0	0	Wang et al., 2020
CGTCCATGTGAGGCTA_Rectum-2_Enterocyte	Enterocyte	Rectum	0	0.888903	0	Wang et al., 2020
CGTGAGCTCGAACTGT_Rectum-2_Enterocyte	Enterocyte	Rectum	0	0	0	Wang et al., 2020
CGTGTCTGTCTGCCAG_Rectum-2_Enterocyte	Enterocyte	Rectum	0	0	0	Wang et al., 2020
CGTTGGGGTGTGAATA_Rectum-2_Enterocyte	Enterocyte	Rectum	0	0	0	Wang et al., 2020
CTAAGACGTGTGAATA_Rectum-2_Enterocyte	Enterocyte	Rectum	0	0	0	Wang et al., 2020
CTACGTCCATTTGCTT_Rectum-2_Enterocyte	Enterocyte	Rectum	0	0	0.718045	Wang et al., 2020
CTCTACGAGGACAGCT_Rectum-2_Enterocyte	Enterocyte	Rectum	0	0	0	Wang et al., 2020
CTGATCCTCCCTTGTG_Rectum-2_Enterocyte	Enterocyte	Rectum	0.562665	0.562665	0	Wang et al., 2020
CTGGTCTGTTCGTCTC_Rectum-2_Enterocyte	Enterocyte	Rectum	0	0.811347	0	Wang et al., 2020
CTTACCGAGTCAATAG_Rectum-2_Enterocyte	Enterocyte	Rectum	0.748679	0.748679	0	Wang et al., 2020
CTTCTCTAGGATCGCA_Rectum-2_Enterocyte	Enterocyte	Rectum	0.610871	0	0	Wang et al., 2020
GAACATCAGAGAGCTC_Rectum-2_Enterocyte	Enterocyte	Rectum	0	0	0.704746	Wang et al., 2020
GAATAAGAGAGAGCTC_Rectum-2_Enterocyte	Enterocyte	Rectum	0	0.693347	0	Wang et al., 2020
GATCAGTCAATGCCAT_Rectum-2_Enterocyte	Enterocyte	Rectum	0	0	0	Wang et al., 2020
GCACTCTAGGACACCA_Rectum-2_Enterocyte	Enterocyte	Rectum	0	0	0	Wang et al., 2020
GCATGTACACACGCTG_Rectum-2_Enterocyte	Enterocyte	Rectum	0	0.440251	0	Wang et al., 2020
GCGCCAAGTAGTACCT_Rectum-2_Enterocyte	Enterocyte	Rectum	0.479901	0	0	Wang et al., 2020
GCTCCTAGTCTCACCT_Rectum-2_Enterocyte	Enterocyte	Rectum	0	0.865905	0.865905	Wang et al., 2020
GGATGTTGTCGGATCC_Rectum-2_Enterocyte	Enterocyte	Rectum	0.621968	0.621968	0.621968	Wang et al., 2020
GGATTACGTTCCGTCT_Rectum-2_Enterocyte	Enterocyte	Rectum	0	0.567419	0	Wang et al., 2020
GGCAATTTCACAACGT_Rectum-2_Enterocyte	Enterocyte	Rectum	0	0.936953	0.574418	Wang et al., 2020
GGCAATTTCACAATGC_Rectum-2_Enterocyte	Enterocyte	Rectum	0	0	0	Wang et al., 2020
GGGAATGAGAGTGAGA_Rectum-2_Enterocyte	Enterocyte	Rectum	0.786293	0.468516	0	Wang et al., 2020
GGGAGATGTTAAAGAC_Rectum-2_Enterocyte	Enterocyte	Rectum	1.28967	0	0	Wang et al., 2020
GGTATTGAGTTACCCA_Rectum-2_Enterocyte	Enterocyte	Rectum	0	0.586085	0	Wang et al., 2020
GTAGGCCCATCGACGC_Rectum-2_Enterocyte	Enterocyte	Rectum	0	0.538372	0	Wang et al., 2020
GTATCTTAGAAACCAT_Rectum-2_Enterocyte	Enterocyte	Rectum	0	0.65125	0	Wang et al., 2020
GTATTCTAGGCACATG_Rectum-2_Enterocyte	Enterocyte	Rectum	0	0	1.41388	Wang et al., 2020
GTCCTCAGTCCAGTTA_Rectum-2_Enterocyte	Enterocyte	Rectum	0.643826	0.643826	0	Wang et al., 2020
GTCTCGTAGGTTCCTA_Rectum-2_Enterocyte	Enterocyte	Rectum	0	0	0	Wang et al., 2020
GTCTCGTCATCCCATC_Rectum-2_Enterocyte	Enterocyte	Rectum	0	0	0.589606	Wang et al., 2020
GTCTTCGTCACGCATA_Rectum-2_Enterocyte	Enterocyte	Rectum	0	0.672929	0	Wang et al., 2020
GTGAAGGGTGATGTCT_Rectum-2_Enterocyte	Enterocyte	Rectum	0	0	0.519728	Wang et al., 2020
GTTCGGGGTGGTAACG_Rectum-2_Enterocyte	Enterocyte	Rectum	0	0	0	Wang et al., 2020
TACAGTGCACTGTCGG_Rectum-2_Enterocyte	Enterocyte	Rectum	0	0	0	Wang et al., 2020
TACCTTATCTCGTTTA_Rectum-2_Enterocyte	Enterocyte	Rectum	0	1.06673	1.57105	Wang et al., 2020
TACGGGCCATGGATGG_Rectum-2_Enterocyte	Enterocyte	Rectum	0	0.506962	0	Wang et al., 2020
TACTTGTTCTGCGACG_Rectum-2_Enterocyte	Enterocyte	Rectum	0	0.633282	0	Wang et al., 2020
TAGAGCTGTAAACACA_Rectum-2_Enterocyte	Enterocyte	Rectum	0	0	0	Wang et al., 2020
TAGCCGGAGTCGTTTG_Rectum-2_Enterocyte	Enterocyte	Rectum	0	0	0	Wang et al., 2020
TCGTAGATCCTATTCA_Rectum-2_Enterocyte	Enterocyte	Rectum	0.607312	0.607312	0.607312	Wang et al., 2020
TCTTCGGAGATGGCGT_Rectum-2_Enterocyte	Enterocyte	Rectum	0	0	0	Wang et al., 2020
TCTTCGGTCCCAGGTG_Rectum-2_Enterocyte	Enterocyte	Rectum	0	0	0	Wang et al., 2020
TGCCCATGTTCATGGT_Rectum-2_Enterocyte	Enterocyte	Rectum	0.395313	0.395313	0	Wang et al., 2020
TGCGGGTGTGCGGTAA_Rectum-2_Enterocyte	Enterocyte	Rectum	0	0	0	Wang et al., 2020
TGGCCAGTCTCAAACG_Rectum-2_Enterocyte	Enterocyte	Rectum	0	0	0	Wang et al., 2020
TGGCGCACAAGTACCT_Rectum-2_Enterocyte	Enterocyte	Rectum	0	1.09728	0.692149	Wang et al., 2020
TTAGGACCAGTCAGAG_Rectum-2_Enterocyte	Enterocyte	Rectum	0	0	0	Wang et al., 2020
TTCGAAGGTTCGTCTC_Rectum-2_Enterocyte	Enterocyte	Rectum	0.420654	0.715845	0.420654	Wang et al., 2020
TTGACTTCAAGTAGTA_Rectum-2_Enterocyte	Enterocyte	Rectum	0	0	0	Wang et al., 2020
TTGCGTCTCGCGCCAA_Rectum-2_Enterocyte	Enterocyte	Rectum	0	0	0.862753	Wang et al., 2020
TTGGCAATCCATGAAC_Rectum-2_Enterocyte	Enterocyte	Rectum	0	0	0	Wang et al., 2020
TTTACTGCACACGCTG_Rectum-2_Enterocyte	Enterocyte	Rectum	0	0	0	Wang et al., 2020
TTTATGCAGAGAGCTC_Rectum-2_Enterocyte	Enterocyte	Rectum	0	1.17238	0	Wang et al., 2020
TTTATGCTCAGGCCCA_Rectum-2_Enterocyte	Enterocyte	Rectum	0	0.678812	0	Wang et al., 2020
AAACGGGGTGAGGGTT_Rectum-2_Enterocyte	Enterocyte	Rectum	0	0	1.17779	Wang et al., 2020
AAACGGGTCGCCAGCA_Rectum-2_Enterocyte	Enterocyte	Rectum	0	0	0	Wang et al., 2020
AAAGATGGTTCTCATT_Rectum-2_Enterocyte	Enterocyte	Rectum	0	0.988922	0	Wang et al., 2020
AAAGTAGTCTCGCATC_Rectum-2_Enterocyte	Enterocyte	Rectum	0	0	0	Wang et al., 2020
ACATGGTAGCCAGTTT_Rectum-2_Enterocyte	Enterocyte	Rectum	0	0	0	Wang et al., 2020
ACCCACTCAACTGCGC_Rectum-2_Enterocyte	Enterocyte	Rectum	0	0	0	Wang et al., 2020
ACCTTTAGTATAAACG_Rectum-2_Enterocyte	Enterocyte	Rectum	0	0.827749	0.827749	Wang et al., 2020
ACGCCGACATACGCTA_Rectum-2_Enterocyte	Enterocyte	Rectum	0	0	0	Wang et al., 2020
ACGGAGATCAAGGTAA_Rectum-2_Enterocyte	Enterocyte	Rectum	0	0	0	Wang et al., 2020
ACTGATGGTCCGAATT_Rectum-2_Enterocyte	Enterocyte	Rectum	0	0	0	Wang et al., 2020
AGCATACCATTTGCCC_Rectum-2_Enterocyte	Enterocyte	Rectum	0	0	1.58432	Wang et al., 2020
AGCTTGATCAACCAAC_Rectum-2_Enterocyte	Enterocyte	Rectum	0	1.11117	0	Wang et al., 2020
AGGCCGTAGTTAAGTG_Rectum-2_Enterocyte	Enterocyte	Rectum	0	0	0	Wang et al., 2020
ATAACGCAGAACTCGG_Rectum-2_Enterocyte	Enterocyte	Rectum	0	0	0	Wang et al., 2020
ATCACGATCTTTCCTC_Rectum-2_Enterocyte	Enterocyte	Rectum	0	0	0	Wang et al., 2020
ATCTACTGTTCCTCCA_Rectum-2_Enterocyte	Enterocyte	Rectum	0	1.2213	0	Wang et al., 2020
CACCACTAGTAGGTGC_Rectum-2_Enterocyte	Enterocyte	Rectum	0	0	0	Wang et al., 2020
CACCACTTCAACCATG_Rectum-2_Enterocyte	Enterocyte	Rectum	0	0	0	Wang et al., 2020
CAGCAGCCATTGTGCA_Rectum-2_Enterocyte	Enterocyte	Rectum	0	0	0	Wang et al., 2020
CCCAATCAGTGTACGG_Rectum-2_Enterocyte	Enterocyte	Rectum	0	1.12222	0	Wang et al., 2020
CCCAGTTTCAGCTGGC_Rectum-2_Enterocyte	Enterocyte	Rectum	0	0.724947	0	Wang et al., 2020
CCTACACAGCGCTCCA_Rectum-2_Enterocyte	Enterocyte	Rectum	0	0	0	Wang et al., 2020
CGCGGTACACGGCTAC_Rectum-2_Enterocyte	Enterocyte	Rectum	0	0	0	Wang et al., 2020
CGGACGTGTATGAATG_Rectum-2_Enterocyte	Enterocyte	Rectum	0	0	0	Wang et al., 2020
CGGCTAGTCATCGATG_Rectum-2_Enterocyte	Enterocyte	Rectum	0	0	0	Wang et al., 2020
CTCACACGTCACCCAG_Rectum-2_Enterocyte	Enterocyte	Rectum	0	0	0	Wang et al., 2020
CTCATTAGTCAATGTC_Rectum-2_Enterocyte	Enterocyte	Rectum	0	0	0	Wang et al., 2020
CTCTAATAGATGTTAG_Rectum-2_Enterocyte	Enterocyte	Rectum	0	0	0	Wang et al., 2020
CTGATAGGTTCGAATC_Rectum-2_Enterocyte	Enterocyte	Rectum	0	0	0	Wang et al., 2020
CTTGGCTAGCGAGAAA_Rectum-2_Enterocyte	Enterocyte	Rectum	0	0	0	Wang et al., 2020
GATCGATAGCTGTTCA_Rectum-2_Enterocyte	Enterocyte	Rectum	0	0	0	Wang et al., 2020
GGATTACAGATCCGAG_Rectum-2_Enterocyte	Enterocyte	Rectum	0	0	0	Wang et al., 2020
GTAGTCAGTCATATGC_Rectum-2_Enterocyte	Enterocyte	Rectum	0	0	0	Wang et al., 2020
GTTTCTATCTTTCCTC_Rectum-2_Enterocyte	Enterocyte	Rectum	0	0	0	Wang et al., 2020
TACACGACACCGCTAG_Rectum-2_Enterocyte	Enterocyte	Rectum	0.657596	0.657596	0.657596	Wang et al., 2020
TCCCGATCAGATCCAT_Rectum-2_Enterocyte	Enterocyte	Rectum	0	0.946737	0	Wang et al., 2020
TCGGTAATCGGCATCG_Rectum-2_Enterocyte	Enterocyte	Rectum	1.03527	0	0	Wang et al., 2020
TGACGGCCAGCCAATT_Rectum-2_Enterocyte	Enterocyte	Rectum	0.734294	0	0.734294	Wang et al., 2020
AACACGTGTCTCGTTC_Rectum-2_Enterocyte	Enterocyte	Rectum	0	0	0	Wang et al., 2020
ATGCGATGTTACTGAC_Rectum-2_Enterocyte	Enterocyte	Rectum	0	0	0	Wang et al., 2020
CATCGGGTCAGGCAAG_Rectum-2_Enterocyte	Enterocyte	Rectum	0	0	0	Wang et al., 2020
CATGACAGTCCGTCAG_Rectum-2_Enterocyte	Enterocyte	Rectum	0	0.786651	0	Wang et al., 2020
CATGCCTAGCTAGTGG_Rectum-2_Enterocyte	Enterocyte	Rectum	0	0	0	Wang et al., 2020
GGCAATTCAATCACAC_Rectum-2_Enterocyte	Enterocyte	Rectum	0	0	0	Wang et al., 2020
TAGAGCTGTGCTTCTC_Rectum-2_Enterocyte	Enterocyte	Rectum	1.13039	0	0	Wang et al., 2020
AAACCTGAGATCGATA_Rectum-1_Goblet	Goblet	Rectum	0	0.79047	0.337527	Wang et al., 2020
AAACGGGGTCTTCGTC_Rectum-1_Goblet	Goblet	Rectum	0	0	0.585309	Wang et al., 2020
AAAGATGAGTGTACTC_Rectum-1_Goblet	Goblet	Rectum	0	0.722105	0	Wang et al., 2020
AAATGCCGTGTCGCTG_Rectum-1_Goblet	Goblet	Rectum	0	1.6036	0	Wang et al., 2020
AAATGCCTCGGAATCT_Rectum-1_Goblet	Goblet	Rectum	0	0	0	Wang et al., 2020
AACACGTAGAGTGACC_Rectum-1_Goblet	Goblet	Rectum	0	0	0	Wang et al., 2020
AACACGTCACAAGTAA_Rectum-1_Goblet	Goblet	Rectum	0	1.01819	0	Wang et al., 2020
AACACGTTCTCGAGTA_Rectum-1_Goblet	Goblet	Rectum	0	1.00237	0	Wang et al., 2020
AACCATGCAGTTCCCT_Rectum-1_Goblet	Goblet	Rectum	0	1.39972	0.702116	Wang et al., 2020
AACCGCGTCCATGAAC_Rectum-1_Goblet	Goblet	Rectum	0	0	0	Wang et al., 2020
AACTCAGGTACAAGTA_Rectum-1_Goblet	Goblet	Rectum	0.445434	1.33654	0.752517	Wang et al., 2020
AACTCAGGTATGGTTC_Rectum-1_Goblet	Goblet	Rectum	0	0	0	Wang et al., 2020
AACTCCCAGGCAGTCA_Rectum-1_Goblet	Goblet	Rectum	0	0	0.855534	Wang et al., 2020
AACTCTTTCTCAACTT_Rectum-1_Goblet	Goblet	Rectum	0	0	0	Wang et al., 2020
AACTGGTCAAGTTCTG_Rectum-1_Goblet	Goblet	Rectum	0	0	0	Wang et al., 2020
AACTTTCCAAATTGCC_Rectum-1_Goblet	Goblet	Rectum	0	0.549903	0	Wang et al., 2020
AAGCCGCAGTATTGGA_Rectum-1_Goblet	Goblet	Rectum	0	0	0	Wang et al., 2020
AAGCCGCGTCCCGACA_Rectum-1_Goblet	Goblet	Rectum	0.246531	0	0.246531	Wang et al., 2020
AAGGAGCCACTGTTAG_Rectum-1_Goblet	Goblet	Rectum	0.99824	1.48772	0	Wang et al., 2020
AAGGCAGTCAATACCG_Rectum-1_Goblet	Goblet	Rectum	0	0.733618	0	Wang et al., 2020
AAGGTTCAGTAGGCCA_Rectum-1_Goblet	Goblet	Rectum	0	0	0	Wang et al., 2020
AAGGTTCGTAAGAGAG_Rectum-1_Goblet	Goblet	Rectum	0	0	0	Wang et al., 2020
AAGTCTGGTGCATCTA_Rectum-1_Goblet	Goblet	Rectum	0	0.389296	0	Wang et al., 2020
AAGTCTGTCTTGACGA_Rectum-1_Goblet	Goblet	Rectum	0	0.298466	0.298466	Wang et al., 2020
AATCCAGAGGTGATTA_Rectum-1_Goblet	Goblet	Rectum	0	0	0	Wang et al., 2020
AATCCAGCAGCCAGAA_Rectum-1_Goblet	Goblet	Rectum	0	1.1168	0.706822	Wang et al., 2020
AATCCAGCATCCAACA_Rectum-1_Goblet	Goblet	Rectum	0	0	0	Wang et al., 2020
ACACCCTGTCAAACTC_Rectum-1_Goblet	Goblet	Rectum	0	0.45237	0.45237	Wang et al., 2020
ACACCCTTCGAGAGCA_Rectum-1_Goblet	Goblet	Rectum	0.391317	0	0.391317	Wang et al., 2020
ACACTGAAGATGTGGC_Rectum-1_Goblet	Goblet	Rectum	0.747761	0.554752	0	Wang et al., 2020
ACACTGACATCACAAC_Rectum-1_Goblet	Goblet	Rectum	0	0	0	Wang et al., 2020
ACAGCCGGTCCGAACC_Rectum-1_Goblet	Goblet	Rectum	0	0	0	Wang et al., 2020
ACAGCTATCACTCCTG_Rectum-1_Goblet	Goblet	Rectum	0.971407	0.283924	0.283924	Wang et al., 2020
ACATGGTCAAGGTTCT_Rectum-1_Goblet	Goblet	Rectum	0	0.355003	0.355003	Wang et al., 2020
ACATGGTCATGGATGG_Rectum-1_Goblet	Goblet	Rectum	0	1.25098	0	Wang et al., 2020
ACCAGTAAGCCCAGCT_Rectum-1_Goblet	Goblet	Rectum	0.389957	0.8882	0.389957	Wang et al., 2020
ACCAGTATCCCATTAT_Rectum-1_Goblet	Goblet	Rectum	0	1.01387	0	Wang et al., 2020
ACCGTAATCCAGTAGT_Rectum-1_Goblet	Goblet	Rectum	0	0	0	Wang et al., 2020
ACCTTTATCAATCTCT_Rectum-1_Goblet	Goblet	Rectum	0	0.831172	0.831172	Wang et al., 2020
ACGAGCCGTTCCCTTG_Rectum-1_Goblet	Goblet	Rectum	0	0	0	Wang et al., 2020
ACGAGGAAGAACTCGG_Rectum-1_Goblet	Goblet	Rectum	0	0	0.717883	Wang et al., 2020
ACGAGGAGTAATAGCA_Rectum-1_Goblet	Goblet	Rectum	0	0.765078	0.453989	Wang et al., 2020
ACGATACAGCTACCTA_Rectum-1_Goblet	Goblet	Rectum	0	0	0	Wang et al., 2020
ACGATACCAGTGGGAT_Rectum-1_Goblet	Goblet	Rectum	0	0.718583	0	Wang et al., 2020
ACGATGTAGGCGACAT_Rectum-1_Goblet	Goblet	Rectum	0	0	0	Wang et al., 2020
ACGATGTTCGAATGCT_Rectum-1_Goblet	Goblet	Rectum	0	1.59949	0	Wang et al., 2020
ACGCAGCCAAACTGTC_Rectum-1_Goblet	Goblet	Rectum	0	0.902535	0	Wang et al., 2020
ACGCAGCTCGCAGGCT_Rectum-1_Goblet	Goblet	Rectum	0	0	0	Wang et al., 2020
ACGCCAGAGTAGTGCG_Rectum-1_Goblet	Goblet	Rectum	0	0	0	Wang et al., 2020
ACGGAGAGTCGTGGCT_Rectum-1_Goblet	Goblet	Rectum	0.322238	0.565557	0.565557	Wang et al., 2020
ACGGCCACAGTAAGCG_Rectum-1_Goblet	Goblet	Rectum	0	0.651704	0	Wang et al., 2020
ACGGGCTAGGCTACGA_Rectum-1_Goblet	Goblet	Rectum	0	0	0	Wang et al., 2020
ACGGGCTAGGTAAACT_Rectum-1_Goblet	Goblet	Rectum	0	0	0	Wang et al., 2020
ACGGGCTCACATCTTT_Rectum-1_Goblet	Goblet	Rectum	0.382127	0.873881	0.657932	Wang et al., 2020
ACGGGCTGTATTCTCT_Rectum-1_Goblet	Goblet	Rectum	0	1.22287	0	Wang et al., 2020
ACTATCTAGGATCGCA_Rectum-1_Goblet	Goblet	Rectum	0.41058	0	0.226215	Wang et al., 2020
ACTGAGTGTCAATACC_Rectum-1_Goblet	Goblet	Rectum	0	1.41849	0.942128	Wang et al., 2020
ACTGAGTGTTACTGAC_Rectum-1_Goblet	Goblet	Rectum	0	0.77672	0	Wang et al., 2020
ACTGAGTTCTTGAGGT_Rectum-1_Goblet	Goblet	Rectum	0	0	0	Wang et al., 2020
ACTGCTCAGTTAAGTG_Rectum-1_Goblet	Goblet	Rectum	0	0	0	Wang et al., 2020
ACTTACTAGTACACCT_Rectum-1_Goblet	Goblet	Rectum	0	0	0.982813	Wang et al., 2020
ACTTACTGTACCGTTA_Rectum-1_Goblet	Goblet	Rectum	0	0.766309	0	Wang et al., 2020
ACTTTCAAGTCCCACG_Rectum-1_Goblet	Goblet	Rectum	0	0.418902	0.418902	Wang et al., 2020
ACTTTCATCTCCAACC_Rectum-1_Goblet	Goblet	Rectum	0	1.4312	0	Wang et al., 2020
AGAATAGGTTTAAGCC_Rectum-1_Goblet	Goblet	Rectum	0	0.837588	0.580243	Wang et al., 2020
AGAATAGTCGGAATCT_Rectum-1_Goblet	Goblet	Rectum	0	0	0	Wang et al., 2020
AGACGTTCAAGAAAGG_Rectum-1_Goblet	Goblet	Rectum	0	0	0	Wang et al., 2020
AGAGCGACAGGTCGTC_Rectum-1_Goblet	Goblet	Rectum	0	0	0	Wang et al., 2020
AGAGCGAGTCTCGTTC_Rectum-1_Goblet	Goblet	Rectum	0	0.594641	0	Wang et al., 2020
AGAGTGGAGGATATAC_Rectum-1_Goblet	Goblet	Rectum	0	0	0	Wang et al., 2020
AGAGTGGCACCACCAG_Rectum-1_Goblet	Goblet	Rectum	0	0	0	Wang et al., 2020
AGATCTGAGGCATGGT_Rectum-1_Goblet	Goblet	Rectum	0	0.283535	0.283535	Wang et al., 2020
AGATCTGGTCGAATCT_Rectum-1_Goblet	Goblet	Rectum	0	0.998294	0.618868	Wang et al., 2020
AGATTGCCACCAGCAC_Rectum-1_Goblet	Goblet	Rectum	0	0	0	Wang et al., 2020
AGATTGCGTTGATTGC_Rectum-1_Goblet	Goblet	Rectum	0	0.799011	0.342014	Wang et al., 2020
AGATTGCTCCGTCAAA_Rectum-1_Goblet	Goblet	Rectum	0.269143	0	0.480996	Wang et al., 2020
AGATTGCTCGGCATCG_Rectum-1_Goblet	Goblet	Rectum	0.789233	0.789233	0.789233	Wang et al., 2020
AGCAGCCGTGCACCAC_Rectum-1_Goblet	Goblet	Rectum	0	0.951493	0	Wang et al., 2020
AGCATACGTACCCAAT_Rectum-1_Goblet	Goblet	Rectum	0	0.747492	0.245237	Wang et al., 2020
AGCATACGTCACCTAA_Rectum-1_Goblet	Goblet	Rectum	0.801804	0	0	Wang et al., 2020
AGCATACGTTCGTGAT_Rectum-1_Goblet	Goblet	Rectum	0	0	0.764586	Wang et al., 2020
AGCGTCGCAAACGCGA_Rectum-1_Goblet	Goblet	Rectum	0	0.532558	0.532558	Wang et al., 2020
AGCGTCGCAGGGATTG_Rectum-1_Goblet	Goblet	Rectum	0.459229	0.459229	0.459229	Wang et al., 2020
AGCGTCGGTACGACCC_Rectum-1_Goblet	Goblet	Rectum	0.39828	0	0	Wang et al., 2020
AGCTCCTGTCTAAAGA_Rectum-1_Goblet	Goblet	Rectum	0.272627	0.812548	0	Wang et al., 2020
AGCTCCTGTGACAAAT_Rectum-1_Goblet	Goblet	Rectum	0	0	0	Wang et al., 2020
AGCTCCTTCAATCACG_Rectum-1_Goblet	Goblet	Rectum	0.872771	0	0	Wang et al., 2020
AGCTTGAAGATCGATA_Rectum-1_Goblet	Goblet	Rectum	0.808266	1.05292	0.483664	Wang et al., 2020
AGGCCACAGCCCAGCT_Rectum-1_Goblet	Goblet	Rectum	0	0	0	Wang et al., 2020
AGGCCACAGTAATCCC_Rectum-1_Goblet	Goblet	Rectum	0.657103	0.657103	1.05026	Wang et al., 2020
AGGCCACCAACGCACC_Rectum-1_Goblet	Goblet	Rectum	0	0.719609	0.719609	Wang et al., 2020
AGGCCACTCGTACGGC_Rectum-1_Goblet	Goblet	Rectum	0	0.794816	0	Wang et al., 2020
AGGGAGTAGTATTGGA_Rectum-1_Goblet	Goblet	Rectum	0	0	0	Wang et al., 2020
AGGGATGCAAATTGCC_Rectum-1_Goblet	Goblet	Rectum	0.46011	0	0.46011	Wang et al., 2020
AGGGATGTCTGAGTGT_Rectum-1_Goblet	Goblet	Rectum	0	0.642157	0	Wang et al., 2020
AGGTCATTCTCCAGGG_Rectum-1_Goblet	Goblet	Rectum	0.501252	0.501252	0.501252	Wang et al., 2020
AGTAGTCAGTTAACGA_Rectum-1_Goblet	Goblet	Rectum	0.444568	0.444568	0.444568	Wang et al., 2020
AGTCTTTCATTGGTAC_Rectum-1_Goblet	Goblet	Rectum	0	0	0	Wang et al., 2020
AGTCTTTTCTTAACCT_Rectum-1_Goblet	Goblet	Rectum	0	0.405799	0	Wang et al., 2020
AGTGGGAGTTGGTGGA_Rectum-1_Goblet	Goblet	Rectum	0	0	0	Wang et al., 2020
ATAACGCCACATGACT_Rectum-1_Goblet	Goblet	Rectum	0	0	0	Wang et al., 2020
ATAGACCGTCATCGGC_Rectum-1_Goblet	Goblet	Rectum	0.39727	0.680829	0	Wang et al., 2020
ATAGACCTCGTGGTCG_Rectum-1_Goblet	Goblet	Rectum	0	0	0	Wang et al., 2020
ATCACGAGTGTCCTCT_Rectum-1_Goblet	Goblet	Rectum	0	0.653145	0	Wang et al., 2020
ATCATCTAGTTGTAGA_Rectum-1_Goblet	Goblet	Rectum	0.691949	0.691949	0	Wang et al., 2020
ATCATGGAGAATTGTG_Rectum-1_Goblet	Goblet	Rectum	0	0.872041	0	Wang et al., 2020
ATCCGAAAGCGTGAAC_Rectum-1_Goblet	Goblet	Rectum	0	1.52967	0.644041	Wang et al., 2020
ATCGAGTAGGATGGTC_Rectum-1_Goblet	Goblet	Rectum	0	1.18421	0	Wang et al., 2020
ATCTACTCAGACACTT_Rectum-1_Goblet	Goblet	Rectum	0	0	0.628428	Wang et al., 2020
ATCTACTGTTGGAGGT_Rectum-1_Goblet	Goblet	Rectum	0	0.914375	0	Wang et al., 2020
ATGCGATCAAGTCTAC_Rectum-1_Goblet	Goblet	Rectum	0	0	0	Wang et al., 2020
ATGTGTGAGGCCGAAT_Rectum-1_Goblet	Goblet	Rectum	0	0.801058	0.801058	Wang et al., 2020
ATTACTCCATCGGTTA_Rectum-1_Goblet	Goblet	Rectum	0	0.836178	0	Wang et al., 2020
ATTACTCGTTCACCTC_Rectum-1_Goblet	Goblet	Rectum	0	0	0.459014	Wang et al., 2020
ATTGGTGAGTAGCGGT_Rectum-1_Goblet	Goblet	Rectum	0.340299	0.340299	0	Wang et al., 2020
ATTGGTGAGTGATCGG_Rectum-1_Goblet	Goblet	Rectum	0.601401	1.24531	0	Wang et al., 2020
ATTGGTGCAAGGACTG_Rectum-1_Goblet	Goblet	Rectum	0	0.796551	0	Wang et al., 2020
ATTGGTGGTAAGGGAA_Rectum-1_Goblet	Goblet	Rectum	0.732607	0	0.732607	Wang et al., 2020
ATTTCTGCATCAGTAC_Rectum-1_Goblet	Goblet	Rectum	0.777705	0.777705	0	Wang et al., 2020
CAACCAATCATGTCTT_Rectum-1_Goblet	Goblet	Rectum	0	0	0	Wang et al., 2020
CAACCTCCATTCCTCG_Rectum-1_Goblet	Goblet	Rectum	0.817161	0	0	Wang et al., 2020
CAAGGCCAGGAGCGTT_Rectum-1_Goblet	Goblet	Rectum	0	0.749915	0	Wang et al., 2020
CAAGGCCTCAGCTGGC_Rectum-1_Goblet	Goblet	Rectum	0	0	0	Wang et al., 2020
CAAGTTGAGTGGCACA_Rectum-1_Goblet	Goblet	Rectum	0.685975	0.685975	0	Wang et al., 2020
CAAGTTGGTTGGGACA_Rectum-1_Goblet	Goblet	Rectum	0.262977	0.643112	0	Wang et al., 2020
CAAGTTGTCTGCGACG_Rectum-1_Goblet	Goblet	Rectum	1.02074	1.02074	0.63532	Wang et al., 2020
CACAAACCATTCTCAT_Rectum-1_Goblet	Goblet	Rectum	0.676783	0.394586	0	Wang et al., 2020
CACAAACGTTCAACCA_Rectum-1_Goblet	Goblet	Rectum	0	0	0	Wang et al., 2020
CACACCTCAAGTTAAG_Rectum-1_Goblet	Goblet	Rectum	0	1.06673	0	Wang et al., 2020
CACACCTGTTCCGGCA_Rectum-1_Goblet	Goblet	Rectum	0	0	0	Wang et al., 2020
CACAGGCAGTCAATAG_Rectum-1_Goblet	Goblet	Rectum	0	0.731207	0	Wang et al., 2020
CACAGTACATGCTGGC_Rectum-1_Goblet	Goblet	Rectum	0	0.395772	0.678573	Wang et al., 2020
CACAGTATCCTAGTGA_Rectum-1_Goblet	Goblet	Rectum	0	0	0	Wang et al., 2020
CACATAGAGCCAACAG_Rectum-1_Goblet	Goblet	Rectum	0	0.891272	0	Wang et al., 2020
CACCAGGAGTTCGCGC_Rectum-1_Goblet	Goblet	Rectum	0	0	0	Wang et al., 2020
CACCTTGAGACGCTTT_Rectum-1_Goblet	Goblet	Rectum	0	0	1.06698	Wang et al., 2020
CACCTTGAGTGACATA_Rectum-1_Goblet	Goblet	Rectum	0	0.819213	0	Wang et al., 2020
CACCTTGCAATCGAAA_Rectum-1_Goblet	Goblet	Rectum	0	0	0.896307	Wang et al., 2020
CAGATCAAGAATGTGT_Rectum-1_Goblet	Goblet	Rectum	0	0	0.801532	Wang et al., 2020
CAGCAGCGTACAAGTA_Rectum-1_Goblet	Goblet	Rectum	0.235021	0.425184	0.235021	Wang et al., 2020
CAGCAGCTCCGGGTGT_Rectum-1_Goblet	Goblet	Rectum	0.441179	0.746251	0.746251	Wang et al., 2020
CAGCCGAAGATGCCAG_Rectum-1_Goblet	Goblet	Rectum	0	0.592953	0	Wang et al., 2020
CAGCCGAAGCTAGTCT_Rectum-1_Goblet	Goblet	Rectum	0	0.687119	0.687119	Wang et al., 2020
CAGCCGATCAACGAAA_Rectum-1_Goblet	Goblet	Rectum	0	0	0	Wang et al., 2020
CAGCGACGTGTGAATA_Rectum-1_Goblet	Goblet	Rectum	0	0	0	Wang et al., 2020
CAGCTAAAGTATCTCG_Rectum-1_Goblet	Goblet	Rectum	0	1.1947	0	Wang et al., 2020
CAGCTGGCACTATCTT_Rectum-1_Goblet	Goblet	Rectum	0	1.02069	0.635278	Wang et al., 2020
CAGGTGCAGTCCAGGA_Rectum-1_Goblet	Goblet	Rectum	0	0	0	Wang et al., 2020
CAGGTGCCACTTCGAA_Rectum-1_Goblet	Goblet	Rectum	0	0.961259	1.4422	Wang et al., 2020
CAGTCCTCAAGAAGAG_Rectum-1_Goblet	Goblet	Rectum	0	0	0	Wang et al., 2020
CATATGGAGAGTAAGG_Rectum-1_Goblet	Goblet	Rectum	0	0.417376	0.417376	Wang et al., 2020
CATATGGGTCACCCAG_Rectum-1_Goblet	Goblet	Rectum	0	0	0	Wang et al., 2020
CATATGGGTCTCCCTA_Rectum-1_Goblet	Goblet	Rectum	0	0.33677	0	Wang et al., 2020
CATATTCCATACGCTA_Rectum-1_Goblet	Goblet	Rectum	0	0.602934	0.602934	Wang et al., 2020
CATCCACGTTGTACAC_Rectum-1_Goblet	Goblet	Rectum	0	0	1.28313	Wang et al., 2020
CATCCACGTTTGTTGG_Rectum-1_Goblet	Goblet	Rectum	0	0	0	Wang et al., 2020
CATCCACTCTCGTTTA_Rectum-1_Goblet	Goblet	Rectum	0	0	0	Wang et al., 2020
CATCGAACAGCTATTG_Rectum-1_Goblet	Goblet	Rectum	0	0.989134	0	Wang et al., 2020
CATCGAACAGGTCCAC_Rectum-1_Goblet	Goblet	Rectum	0	0	0	Wang et al., 2020
CATCGAATCAGCAACT_Rectum-1_Goblet	Goblet	Rectum	0	0.633683	0.258392	Wang et al., 2020
CATCGGGCACGGATAG_Rectum-1_Goblet	Goblet	Rectum	0	0.835364	0	Wang et al., 2020
CATGACACATGTAAGA_Rectum-1_Goblet	Goblet	Rectum	0	0.472735	0.472735	Wang et al., 2020
CATGACATCGCCCTTA_Rectum-1_Goblet	Goblet	Rectum	0	0	0	Wang et al., 2020
CATGCCTAGAGGACGG_Rectum-1_Goblet	Goblet	Rectum	0	0	0.733056	Wang et al., 2020
CATGCCTGTGCACTTA_Rectum-1_Goblet	Goblet	Rectum	0	0	0	Wang et al., 2020
CATGCCTTCCTCATTA_Rectum-1_Goblet	Goblet	Rectum	0	0.691402	0	Wang et al., 2020
CCAATCCAGATGTCGG_Rectum-1_Goblet	Goblet	Rectum	0	0.708283	0.708283	Wang et al., 2020
CCAGCGAGTGACTCAT_Rectum-1_Goblet	Goblet	Rectum	0	0	0	Wang et al., 2020
CCAGCGAGTGAGGGAG_Rectum-1_Goblet	Goblet	Rectum	0	0.876848	0.876848	Wang et al., 2020
CCAGCGATCGTTGACA_Rectum-1_Goblet	Goblet	Rectum	1.08871	1.08871	0.504897	Wang et al., 2020
CCATGTCGTACTTAGC_Rectum-1_Goblet	Goblet	Rectum	0	0	0	Wang et al., 2020
CCATGTCTCCTCGCAT_Rectum-1_Goblet	Goblet	Rectum	0	0	0	Wang et al., 2020
CCCAATCTCTGTTGAG_Rectum-1_Goblet	Goblet	Rectum	0	1.28691	0.504039	Wang et al., 2020
CCCAGTTAGCAACGGT_Rectum-1_Goblet	Goblet	Rectum	0	0	0	Wang et al., 2020
CCCATACGTCTCACCT_Rectum-1_Goblet	Goblet	Rectum	0	0.805278	0.805278	Wang et al., 2020
CCGGGATAGAATCTCC_Rectum-1_Goblet	Goblet	Rectum	0	0	0	Wang et al., 2020
CCGGGATAGCGATCCC_Rectum-1_Goblet	Goblet	Rectum	0	0.834921	0	Wang et al., 2020
CCGTTCATCCACGACG_Rectum-1_Goblet	Goblet	Rectum	0	0	0	Wang et al., 2020
CCTACCAGTCCGTCAG_Rectum-1_Goblet	Goblet	Rectum	0	0.507383	0	Wang et al., 2020
CCTAGCTAGTAAGTAC_Rectum-1_Goblet	Goblet	Rectum	0	0.744854	0.744854	Wang et al., 2020
CCTATTAGTCCGTGAC_Rectum-1_Goblet	Goblet	Rectum	0	0.987651	0	Wang et al., 2020
CCTATTAGTCTCAACA_Rectum-1_Goblet	Goblet	Rectum	0	0	0	Wang et al., 2020
CCTCTGAAGAAACCAT_Rectum-1_Goblet	Goblet	Rectum	0	0.920239	0	Wang et al., 2020
CCTCTGAAGTACATGA_Rectum-1_Goblet	Goblet	Rectum	0.411832	0.702682	0.411832	Wang et al., 2020
CCTTACGGTACAGCAG_Rectum-1_Goblet	Goblet	Rectum	0	0	0	Wang et al., 2020
CCTTCCCCAGCCTTGG_Rectum-1_Goblet	Goblet	Rectum	0.669515	0	0.669515	Wang et al., 2020
CCTTCGACACGACTCG_Rectum-1_Goblet	Goblet	Rectum	0	1.03998	0	Wang et al., 2020
CGAATGTTCAACCAAC_Rectum-1_Goblet	Goblet	Rectum	0	0.758396	0.249756	Wang et al., 2020
CGAATGTTCATAACCG_Rectum-1_Goblet	Goblet	Rectum	0	0	0	Wang et al., 2020
CGACCTTCATTCCTGC_Rectum-1_Goblet	Goblet	Rectum	0	0.746708	0.314821	Wang et al., 2020
CGACTTCAGAATTGTG_Rectum-1_Goblet	Goblet	Rectum	0	0.703351	0.703351	Wang et al., 2020
CGACTTCAGCGAAGGG_Rectum-1_Goblet	Goblet	Rectum	0	0.995328	0	Wang et al., 2020
CGACTTCCATGTCGAT_Rectum-1_Goblet	Goblet	Rectum	0	0	0.815049	Wang et al., 2020
CGAGCCAGTCTCCATC_Rectum-1_Goblet	Goblet	Rectum	0	0	0	Wang et al., 2020
CGATGTATCATGCATG_Rectum-1_Goblet	Goblet	Rectum	0	1.03247	0	Wang et al., 2020
CGCCAAGAGGATGGAA_Rectum-1_Goblet	Goblet	Rectum	0	0	0	Wang et al., 2020
CGCCAAGGTAATCGTC_Rectum-1_Goblet	Goblet	Rectum	0	0	0	Wang et al., 2020
CGCGGTAGTCTGATTG_Rectum-1_Goblet	Goblet	Rectum	0	1.43949	0	Wang et al., 2020
CGCGGTAGTTGCGTTA_Rectum-1_Goblet	Goblet	Rectum	0	0	0	Wang et al., 2020
CGCGTTTGTATAGGTA_Rectum-1_Goblet	Goblet	Rectum	0	0	0	Wang et al., 2020
CGCTTCAAGATATGGT_Rectum-1_Goblet	Goblet	Rectum	0	0	0	Wang et al., 2020
CGGACGTGTACTCGCG_Rectum-1_Goblet	Goblet	Rectum	0	0.667767	0	Wang et al., 2020
CGGACGTGTCTCCACT_Rectum-1_Goblet	Goblet	Rectum	0.8982	0.546728	0	Wang et al., 2020
CGGACTGAGACCTTTG_Rectum-1_Goblet	Goblet	Rectum	0	0	0.761166	Wang et al., 2020
CGGAGCTAGTCACGCC_Rectum-1_Goblet	Goblet	Rectum	0	0.795483	0.795483	Wang et al., 2020
CGGAGCTTCCAAAGTC_Rectum-1_Goblet	Goblet	Rectum	0.205022	0.952763	0.375077	Wang et al., 2020
CGGAGCTTCCCTCAGT_Rectum-1_Goblet	Goblet	Rectum	0.653897	0.653897	0	Wang et al., 2020
CGGCTAGAGACATAAC_Rectum-1_Goblet	Goblet	Rectum	0	0.344693	0	Wang et al., 2020
CGGGTCAGTTAAGGGC_Rectum-1_Goblet	Goblet	Rectum	0	0	0	Wang et al., 2020
CGGGTCATCCTCAACC_Rectum-1_Goblet	Goblet	Rectum	0	0.95159	0	Wang et al., 2020
CGTCAGGAGGCAAAGA_Rectum-1_Goblet	Goblet	Rectum	0.930348	0	0	Wang et al., 2020
CGTCAGGTCATATCGG_Rectum-1_Goblet	Goblet	Rectum	0	0.653543	0	Wang et al., 2020
CGTCTACTCAGCTGGC_Rectum-1_Goblet	Goblet	Rectum	0.340263	0.340263	0.340263	Wang et al., 2020
CGTGAGCAGCGGCTTC_Rectum-1_Goblet	Goblet	Rectum	0	0	0	Wang et al., 2020
CGTGAGCGTACCCAAT_Rectum-1_Goblet	Goblet	Rectum	0.261952	0.469333	0.261952	Wang et al., 2020
CGTTAGACATCCCACT_Rectum-1_Goblet	Goblet	Rectum	0	0	0.80768	Wang et al., 2020
CGTTAGATCAGCTCTC_Rectum-1_Goblet	Goblet	Rectum	0	0.389511	0.669119	Wang et al., 2020
CGTTAGATCTCCAGGG_Rectum-1_Goblet	Goblet	Rectum	0	0	0	Wang et al., 2020
CGTTGGGCAGGGAGAG_Rectum-1_Goblet	Goblet	Rectum	0.908061	0	0	Wang et al., 2020
CTACACCAGAAACGCC_Rectum-1_Goblet	Goblet	Rectum	0	0	0.837812	Wang et al., 2020
CTACACCTCTCACATT_Rectum-1_Goblet	Goblet	Rectum	0	0.984122	0.608532	Wang et al., 2020
CTAGAGTCACAGGTTT_Rectum-1_Goblet	Goblet	Rectum	0	0	0	Wang et al., 2020
CTAGTGAAGCGGATCA_Rectum-1_Goblet	Goblet	Rectum	0	0.747292	0	Wang et al., 2020
CTCACACGTAGTGAAT_Rectum-1_Goblet	Goblet	Rectum	0	0.551832	0.744148	Wang et al., 2020
CTCAGAATCTATCCTA_Rectum-1_Goblet	Goblet	Rectum	0	0	1.02382	Wang et al., 2020
CTCGAGGAGTTAAGTG_Rectum-1_Goblet	Goblet	Rectum	0	0.884205	0	Wang et al., 2020
CTCGGAGGTCTGATCA_Rectum-1_Goblet	Goblet	Rectum	0	0	0	Wang et al., 2020
CTCGTACGTGTCCTCT_Rectum-1_Goblet	Goblet	Rectum	0	0.388928	0	Wang et al., 2020
CTCGTACGTTGTCTTT_Rectum-1_Goblet	Goblet	Rectum	0	0	0	Wang et al., 2020
CTCTAATGTGAGTGAC_Rectum-1_Goblet	Goblet	Rectum	0.39978	0.906035	0.684608	Wang et al., 2020
CTCTACGCAGGTGCCT_Rectum-1_Goblet	Goblet	Rectum	0	0	0	Wang et al., 2020
CTGCTGTAGGGTGTGT_Rectum-1_Goblet	Goblet	Rectum	0	0.73452	0	Wang et al., 2020
CTGCTGTTCCTCGCAT_Rectum-1_Goblet	Goblet	Rectum	0	0.774791	0.460628	Wang et al., 2020
CTGGTCTGTCGCCATG_Rectum-1_Goblet	Goblet	Rectum	0	0	0	Wang et al., 2020
CTGGTCTTCTAAGCCA_Rectum-1_Goblet	Goblet	Rectum	0	0.803298	0	Wang et al., 2020
CTTACCGAGGTGACCA_Rectum-1_Goblet	Goblet	Rectum	0	0.934458	0	Wang et al., 2020
CTTACCGTCTAAGCCA_Rectum-1_Goblet	Goblet	Rectum	0	0.33418	0	Wang et al., 2020
CTTCTCTGTGAAATCA_Rectum-1_Goblet	Goblet	Rectum	0	0	0.925218	Wang et al., 2020
CTTGGCTGTACGAAAT_Rectum-1_Goblet	Goblet	Rectum	0	0	0	Wang et al., 2020
CTTTGCGAGCACGCCT_Rectum-1_Goblet	Goblet	Rectum	0	0.896207	0	Wang et al., 2020
CTTTGCGTCCGCGGTA_Rectum-1_Goblet	Goblet	Rectum	0	1.11777	0	Wang et al., 2020
GAAATGACAAGTCATC_Rectum-1_Goblet	Goblet	Rectum	0	0	0.553807	Wang et al., 2020
GAAATGACAATTGCTG_Rectum-1_Goblet	Goblet	Rectum	0	0	0	Wang et al., 2020
GAACATCAGAGAACAG_Rectum-1_Goblet	Goblet	Rectum	0	0.316964	0.316964	Wang et al., 2020
GAACATCCATGCCTAA_Rectum-1_Goblet	Goblet	Rectum	0	0.611577	0.247729	Wang et al., 2020
GAACCTAAGGTGACCA_Rectum-1_Goblet	Goblet	Rectum	0	0	0	Wang et al., 2020
GAACCTAGTAAGGGCT_Rectum-1_Goblet	Goblet	Rectum	0	0	0	Wang et al., 2020
GAAGCAGTCTGACCTC_Rectum-1_Goblet	Goblet	Rectum	0	0	0	Wang et al., 2020
GAATAAGCAGCGAACA_Rectum-1_Goblet	Goblet	Rectum	0	1.3374	0	Wang et al., 2020
GACAGAGAGGACCACA_Rectum-1_Goblet	Goblet	Rectum	0	0	0	Wang et al., 2020
GACAGAGTCACCACCT_Rectum-1_Goblet	Goblet	Rectum	0	0	0	Wang et al., 2020
GACCAATGTACTTCTT_Rectum-1_Goblet	Goblet	Rectum	0.343772	0.971167	0.343772	Wang et al., 2020
GACCTGGCATCGGGTC_Rectum-1_Goblet	Goblet	Rectum	0.320768	0.563251	0	Wang et al., 2020
GACCTGGGTCGAAAGC_Rectum-1_Goblet	Goblet	Rectum	0	0.517884	0	Wang et al., 2020
GACCTGGTCGTTACAG_Rectum-1_Goblet	Goblet	Rectum	0	0	0	Wang et al., 2020
GACGCGTGTTGTCTTT_Rectum-1_Goblet	Goblet	Rectum	0	0	0	Wang et al., 2020
GACGGCTAGGCATGTG_Rectum-1_Goblet	Goblet	Rectum	0	0.832344	0.832344	Wang et al., 2020
GACGGCTGTCTCATCC_Rectum-1_Goblet	Goblet	Rectum	0	1.03229	0.643826	Wang et al., 2020
GACGTTAGTGAGGGAG_Rectum-1_Goblet	Goblet	Rectum	0	0	0	Wang et al., 2020
GACTAACCATCACCCT_Rectum-1_Goblet	Goblet	Rectum	0	0	0	Wang et al., 2020
GAGGTGACAAGGACTG_Rectum-1_Goblet	Goblet	Rectum	0	0	0	Wang et al., 2020
GAGGTGACATGGTTGT_Rectum-1_Goblet	Goblet	Rectum	0	0	0	Wang et al., 2020
GAGTCCGGTCGATTGT_Rectum-1_Goblet	Goblet	Rectum	0.494222	0.823493	0	Wang et al., 2020
GATCAGTCACATCCGG_Rectum-1_Goblet	Goblet	Rectum	0.627796	0.362376	0	Wang et al., 2020
GATCAGTCACTGTCGG_Rectum-1_Goblet	Goblet	Rectum	0	0	0.858657	Wang et al., 2020
GATCAGTGTTCCACGG_Rectum-1_Goblet	Goblet	Rectum	0.225508	0.225508	0	Wang et al., 2020
GATCGCGCATCGGTTA_Rectum-1_Goblet	Goblet	Rectum	0.389772	0.389772	0	Wang et al., 2020
GATCTAGGTCCGAGTC_Rectum-1_Goblet	Goblet	Rectum	0	1.06237	0	Wang et al., 2020
GATGAAACAAGACACG_Rectum-1_Goblet	Goblet	Rectum	0.264474	0.264474	0.47343	Wang et al., 2020
GATGAGGCATTCCTCG_Rectum-1_Goblet	Goblet	Rectum	0	1.2988	0	Wang et al., 2020
GATTCAGCAATGGTCT_Rectum-1_Goblet	Goblet	Rectum	0	0	0.483688	Wang et al., 2020
GATTCAGGTCAACTGT_Rectum-1_Goblet	Goblet	Rectum	1.33757	0.877504	0.877504	Wang et al., 2020
GCAAACTAGAGTACCG_Rectum-1_Goblet	Goblet	Rectum	0.418706	0.712944	0.418706	Wang et al., 2020
GCACATAAGGCCGAAT_Rectum-1_Goblet	Goblet	Rectum	0	0.906474	0.906474	Wang et al., 2020
GCACATACACAGGCCT_Rectum-1_Goblet	Goblet	Rectum	0	1.36176	0	Wang et al., 2020
GCAGCCACAGAGTGTG_Rectum-1_Goblet	Goblet	Rectum	0.894465	0	0	Wang et al., 2020
GCAGCCAGTCTTCTCG_Rectum-1_Goblet	Goblet	Rectum	0	0	0.408302	Wang et al., 2020
GCATACACATATACCG_Rectum-1_Goblet	Goblet	Rectum	0	0.8016	0	Wang et al., 2020
GCATACAGTAGCCTCG_Rectum-1_Goblet	Goblet	Rectum	0	0	0	Wang et al., 2020
GCATACATCTTATCTG_Rectum-1_Goblet	Goblet	Rectum	0	0	0	Wang et al., 2020
GCATGATTCCTTGGTC_Rectum-1_Goblet	Goblet	Rectum	0	0	0	Wang et al., 2020
GCATGCGCATTCTTAC_Rectum-1_Goblet	Goblet	Rectum	0	0.886632	0.886632	Wang et al., 2020
GCCAAATTCACAGGCC_Rectum-1_Goblet	Goblet	Rectum	0.206556	0.764157	0.206556	Wang et al., 2020
GCCTCTACAATGGAGC_Rectum-1_Goblet	Goblet	Rectum	0	0	0	Wang et al., 2020
GCGACCATCGCACTCT_Rectum-1_Goblet	Goblet	Rectum	0	1.08481	0	Wang et al., 2020
GCGAGAACACTGTTAG_Rectum-1_Goblet	Goblet	Rectum	0.43032	0.730202	0	Wang et al., 2020
GCGCCAATCCGAACGC_Rectum-1_Goblet	Goblet	Rectum	0	0	0.917252	Wang et al., 2020
GCGCGATCATCCGCGA_Rectum-1_Goblet	Goblet	Rectum	0.80562	0	0	Wang et al., 2020
GCGCGATTCCACGAAT_Rectum-1_Goblet	Goblet	Rectum	0	0.770313	0.381293	Wang et al., 2020
GCGGGTTGTTTAAGCC_Rectum-1_Goblet	Goblet	Rectum	0	0	0	Wang et al., 2020
GCTCCTACAAGTAGTA_Rectum-1_Goblet	Goblet	Rectum	0	0.87652	0	Wang et al., 2020
GCTGCAGAGTGACATA_Rectum-1_Goblet	Goblet	Rectum	0	0	0	Wang et al., 2020
GCTGCAGTCAACCAAC_Rectum-1_Goblet	Goblet	Rectum	0	0.932772	0.932772	Wang et al., 2020
GCTGCGACAAGAAGAG_Rectum-1_Goblet	Goblet	Rectum	0	0	0	Wang et al., 2020
GCTGGGTGTCTGGTCG_Rectum-1_Goblet	Goblet	Rectum	0	0	0	Wang et al., 2020
GCTGGGTTCACCATAG_Rectum-1_Goblet	Goblet	Rectum	1.21883	0	0	Wang et al., 2020
GGAAAGCCATCTATGG_Rectum-1_Goblet	Goblet	Rectum	0	0	0	Wang et al., 2020
GGAAAGCTCAATCTCT_Rectum-1_Goblet	Goblet	Rectum	0	0	0	Wang et al., 2020
GGAAAGCTCTCGTATT_Rectum-1_Goblet	Goblet	Rectum	0	1.75074	0.950226	Wang et al., 2020
GGAATAATCGATAGAA_Rectum-1_Goblet	Goblet	Rectum	0	0.76869	0.254049	Wang et al., 2020
GGACAGAGTATATGGA_Rectum-1_Goblet	Goblet	Rectum	0	0	0	Wang et al., 2020
GGACAGATCGGCGCTA_Rectum-1_Goblet	Goblet	Rectum	0.64364	0.64364	0.64364	Wang et al., 2020
GGACGTCAGCTGAAAT_Rectum-1_Goblet	Goblet	Rectum	0	0	0	Wang et al., 2020
GGACGTCCAAAGTGCG_Rectum-1_Goblet	Goblet	Rectum	0	0	0	Wang et al., 2020
GGAGCAAAGGAGTACC_Rectum-1_Goblet	Goblet	Rectum	0	0.621289	0	Wang et al., 2020
GGATTACAGGATTCGG_Rectum-1_Goblet	Goblet	Rectum	0	0	0	Wang et al., 2020
GGCGTGTAGTTGAGTA_Rectum-1_Goblet	Goblet	Rectum	0	0	0	Wang et al., 2020
GGCGTGTGTCGAGTTT_Rectum-1_Goblet	Goblet	Rectum	0	0.619422	0	Wang et al., 2020
GGCTCGATCAACGGCC_Rectum-1_Goblet	Goblet	Rectum	0	0	0	Wang et al., 2020
GGCTGGTCATTCCTGC_Rectum-1_Goblet	Goblet	Rectum	0	0	0	Wang et al., 2020
GGGAATGTCCGTACAA_Rectum-1_Goblet	Goblet	Rectum	0.518323	0	0	Wang et al., 2020
GGGACCTAGTATCGAA_Rectum-1_Goblet	Goblet	Rectum	0.806923	0	0	Wang et al., 2020
GGGAGATCACTTAAGC_Rectum-1_Goblet	Goblet	Rectum	0.794351	0	0	Wang et al., 2020
GGGATGAAGACACGAC_Rectum-1_Goblet	Goblet	Rectum	0	1.34522	0	Wang et al., 2020
GGGCACTCAAGTTGTC_Rectum-1_Goblet	Goblet	Rectum	0	0.814371	0	Wang et al., 2020
GGGCACTCAGCTGTTA_Rectum-1_Goblet	Goblet	Rectum	0	0.654962	0	Wang et al., 2020
GGGCACTTCCTCTAGC_Rectum-1_Goblet	Goblet	Rectum	0	0	0	Wang et al., 2020
GGGTCTGAGGATGCGT_Rectum-1_Goblet	Goblet	Rectum	0	0	0	Wang et al., 2020
GGGTCTGAGGGCTTCC_Rectum-1_Goblet	Goblet	Rectum	0	0	0	Wang et al., 2020
GGGTCTGCAAGCCATT_Rectum-1_Goblet	Goblet	Rectum	0	0.952372	0.952372	Wang et al., 2020
GGGTCTGCAGATCGGA_Rectum-1_Goblet	Goblet	Rectum	0.261195	0.785691	0.639452	Wang et al., 2020
GGGTCTGGTAAGTGTA_Rectum-1_Goblet	Goblet	Rectum	0	0	0	Wang et al., 2020
GGGTTGCAGCGTTGCC_Rectum-1_Goblet	Goblet	Rectum	0	0	0.763483	Wang et al., 2020
GGGTTGCCAAAGCAAT_Rectum-1_Goblet	Goblet	Rectum	0.463902	0	0	Wang et al., 2020
GGTGAAGGTCCAGTTA_Rectum-1_Goblet	Goblet	Rectum	0.379835	0.654451	0.654451	Wang et al., 2020
GTAACGTGTCGGCTCA_Rectum-1_Goblet	Goblet	Rectum	0	0	0.876766	Wang et al., 2020
GTAACGTTCCAAACAC_Rectum-1_Goblet	Goblet	Rectum	0.377441	0.377441	0.377441	Wang et al., 2020
GTAACTGAGTCTCAAC_Rectum-1_Goblet	Goblet	Rectum	0	1.08396	0.68218	Wang et al., 2020
GTAACTGCAAGTAGTA_Rectum-1_Goblet	Goblet	Rectum	0	0.698846	0.698846	Wang et al., 2020
GTACGTACAGACAGGT_Rectum-1_Goblet	Goblet	Rectum	0.716086	0.420816	0	Wang et al., 2020
GTACGTAGTCATCGGC_Rectum-1_Goblet	Goblet	Rectum	0.540928	0.671311	0	Wang et al., 2020
GTACGTATCGAGCCCA_Rectum-1_Goblet	Goblet	Rectum	0	1.00643	1.00643	Wang et al., 2020
GTACTCCTCGGTCTAA_Rectum-1_Goblet	Goblet	Rectum	0	0.921877	0.921877	Wang et al., 2020
GTACTTTGTCTCTTTA_Rectum-1_Goblet	Goblet	Rectum	0	0.566544	0	Wang et al., 2020
GTACTTTGTCTTGTCC_Rectum-1_Goblet	Goblet	Rectum	0	1.11759	0.522254	Wang et al., 2020
GTAGGCCTCCTTGGTC_Rectum-1_Goblet	Goblet	Rectum	0	0	0	Wang et al., 2020
GTAGTCAAGCGTCAAG_Rectum-1_Goblet	Goblet	Rectum	0.353936	0.353936	0.353936	Wang et al., 2020
GTAGTCAAGTAAGTAC_Rectum-1_Goblet	Goblet	Rectum	0	0	0	Wang et al., 2020
GTATTCTGTTTGTTTC_Rectum-1_Goblet	Goblet	Rectum	0	0	0	Wang et al., 2020
GTCAAGTTCAACGCTA_Rectum-1_Goblet	Goblet	Rectum	0.841925	0	0.841925	Wang et al., 2020
GTCACAAAGTATCTCG_Rectum-1_Goblet	Goblet	Rectum	0.282005	0.966577	0.282005	Wang et al., 2020
GTCACAACACCGGAAA_Rectum-1_Goblet	Goblet	Rectum	0	0	0.937189	Wang et al., 2020
GTCACAACATGCAACT_Rectum-1_Goblet	Goblet	Rectum	0	0.92729	0	Wang et al., 2020
GTCCTCACAGGTCCAC_Rectum-1_Goblet	Goblet	Rectum	0	0	0	Wang et al., 2020
GTCGGGTTCCGCGGTA_Rectum-1_Goblet	Goblet	Rectum	0	0	0	Wang et al., 2020
GTCGTAACAAGCCCAC_Rectum-1_Goblet	Goblet	Rectum	0	0	0	Wang et al., 2020
GTCGTAATCCAAACAC_Rectum-1_Goblet	Goblet	Rectum	0.4182	0	0.4182	Wang et al., 2020
GTGCAGCAGGTGCACA_Rectum-1_Goblet	Goblet	Rectum	0	0.294403	0	Wang et al., 2020
GTGCAGCCAGCTCGAC_Rectum-1_Goblet	Goblet	Rectum	0	1.14193	0	Wang et al., 2020
GTGCAGCTCACAACGT_Rectum-1_Goblet	Goblet	Rectum	0	0	0.855923	Wang et al., 2020
GTGCGGTGTTGATTCG_Rectum-1_Goblet	Goblet	Rectum	0	0	0	Wang et al., 2020
GTGGGTCCAAAGGCGT_Rectum-1_Goblet	Goblet	Rectum	0	0	0.834183	Wang et al., 2020
GTGTTAGTCGCTGATA_Rectum-1_Goblet	Goblet	Rectum	0	0.82378	0	Wang et al., 2020
GTTACAGCAGAGTGTG_Rectum-1_Goblet	Goblet	Rectum	0.757128	0.373532	0.373532	Wang et al., 2020
GTTACAGTCCCATTAT_Rectum-1_Goblet	Goblet	Rectum	0	0.449876	0.449876	Wang et al., 2020
GTTCATTAGTTGTCGT_Rectum-1_Goblet	Goblet	Rectum	0	0.783128	0	Wang et al., 2020
GTTCATTGTGACCAAG_Rectum-1_Goblet	Goblet	Rectum	0	1.17694	0.752457	Wang et al., 2020
GTTCGGGCAGATCTGT_Rectum-1_Goblet	Goblet	Rectum	0	0	0.881545	Wang et al., 2020
GTTCGGGGTATATGAG_Rectum-1_Goblet	Goblet	Rectum	0	0	0	Wang et al., 2020
GTTCGGGTCCAACCAA_Rectum-1_Goblet	Goblet	Rectum	0	0	0	Wang et al., 2020
GTTCGGGTCCACGTGG_Rectum-1_Goblet	Goblet	Rectum	0.307645	0.542577	0	Wang et al., 2020
TAAGCGTCATGCCTTC_Rectum-1_Goblet	Goblet	Rectum	0.580676	0.779724	0.331907	Wang et al., 2020
TAAGTGCTCATAGCAC_Rectum-1_Goblet	Goblet	Rectum	0	0	0	Wang et al., 2020
TAAGTGCTCCTGCTTG_Rectum-1_Goblet	Goblet	Rectum	0	0.679627	0	Wang et al., 2020
TACACGACACAGACTT_Rectum-1_Goblet	Goblet	Rectum	0	0.786195	0.786195	Wang et al., 2020
TACACGACATCGACGC_Rectum-1_Goblet	Goblet	Rectum	0	0	0	Wang et al., 2020
TACACGAGTCGCCATG_Rectum-1_Goblet	Goblet	Rectum	0	0	0.765816	Wang et al., 2020
TACGGATCAAATCCGT_Rectum-1_Goblet	Goblet	Rectum	0	1.0671	0	Wang et al., 2020
TACGGGCCACCCTATC_Rectum-1_Goblet	Goblet	Rectum	0	0	0.492929	Wang et al., 2020
TACTCGCAGGACAGAA_Rectum-1_Goblet	Goblet	Rectum	0.520974	1.11547	0	Wang et al., 2020
TACTCGCCATATGCTG_Rectum-1_Goblet	Goblet	Rectum	0	0.520752	0.293898	Wang et al., 2020
TACTTACAGAGGTTAT_Rectum-1_Goblet	Goblet	Rectum	0	0.735226	0	Wang et al., 2020
TACTTACCATGGTCAT_Rectum-1_Goblet	Goblet	Rectum	0	0.857874	0	Wang et al., 2020
TAGAGCTTCCGGGTGT_Rectum-1_Goblet	Goblet	Rectum	0	0.526843	0	Wang et al., 2020
TAGCCGGCAGGTTTCA_Rectum-1_Goblet	Goblet	Rectum	0	0	0	Wang et al., 2020
TAGCCGGGTCCTAGCG_Rectum-1_Goblet	Goblet	Rectum	0	0	0	Wang et al., 2020
TAGGCATCAATTCCTT_Rectum-1_Goblet	Goblet	Rectum	0	0.725002	0	Wang et al., 2020
TAGGCATGTATTCGTG_Rectum-1_Goblet	Goblet	Rectum	0	0	0	Wang et al., 2020
TAGGCATGTGGTCCGT_Rectum-1_Goblet	Goblet	Rectum	0	0.341037	0.594878	Wang et al., 2020
TAGTGGTTCAGCAACT_Rectum-1_Goblet	Goblet	Rectum	0.367465	0.367465	0.367465	Wang et al., 2020
TAGTGGTTCCTTGCCA_Rectum-1_Goblet	Goblet	Rectum	0	0.878161	0	Wang et al., 2020
TAGTTGGTCCACGTTC_Rectum-1_Goblet	Goblet	Rectum	0	0	0	Wang et al., 2020
TCAACGACAATTCCTT_Rectum-1_Goblet	Goblet	Rectum	0.302579	0.302579	0	Wang et al., 2020
TCACAAGAGGATATAC_Rectum-1_Goblet	Goblet	Rectum	0.433503	0.433503	0	Wang et al., 2020
TCACAAGAGTGTTGAA_Rectum-1_Goblet	Goblet	Rectum	0	0	0.710803	Wang et al., 2020
TCACGAACAATAAGCA_Rectum-1_Goblet	Goblet	Rectum	0.38086	0.38086	0.871556	Wang et al., 2020
TCACGAAGTTGGTAAA_Rectum-1_Goblet	Goblet	Rectum	0.343581	0.598823	0.343581	Wang et al., 2020
TCAGCAATCAGCTGGC_Rectum-1_Goblet	Goblet	Rectum	0	0.405099	0	Wang et al., 2020
TCAGCTCCACGGATAG_Rectum-1_Goblet	Goblet	Rectum	0	0.825579	0	Wang et al., 2020
TCAGGTACACGTGAGA_Rectum-1_Goblet	Goblet	Rectum	0	0.327411	0.771087	Wang et al., 2020
TCAGGTACATGCCTAA_Rectum-1_Goblet	Goblet	Rectum	0	0.995866	0	Wang et al., 2020
TCAGGTATCGGCGGTT_Rectum-1_Goblet	Goblet	Rectum	0.236372	0.427416	0	Wang et al., 2020
TCATTACAGCCAGTTT_Rectum-1_Goblet	Goblet	Rectum	0	0.859363	0.519286	Wang et al., 2020
TCATTACCAAGCTGTT_Rectum-1_Goblet	Goblet	Rectum	0.434729	0.434729	0.736727	Wang et al., 2020
TCATTTGAGAGTAAGG_Rectum-1_Goblet	Goblet	Rectum	0.404642	0.558557	0.404642	Wang et al., 2020
TCATTTGCACAAGTAA_Rectum-1_Goblet	Goblet	Rectum	0	0.75222	0.75222	Wang et al., 2020
TCATTTGGTAAGTAGT_Rectum-1_Goblet	Goblet	Rectum	0	0	0	Wang et al., 2020
TCATTTGGTCAGATAA_Rectum-1_Goblet	Goblet	Rectum	0.766617	0	0	Wang et al., 2020
TCATTTGTCATGTGGT_Rectum-1_Goblet	Goblet	Rectum	0	0.773374	0	Wang et al., 2020
TCGCGAGAGGGCTCTC_Rectum-1_Goblet	Goblet	Rectum	0	0	0	Wang et al., 2020
TCGCGAGAGTATCGAA_Rectum-1_Goblet	Goblet	Rectum	0	0	0	Wang et al., 2020
TCGCGAGTCTTGCATT_Rectum-1_Goblet	Goblet	Rectum	0	0	0	Wang et al., 2020
TCGCGTTGTTTCCACC_Rectum-1_Goblet	Goblet	Rectum	0	1.29822	0	Wang et al., 2020
TCGGGACGTCTAGCCG_Rectum-1_Goblet	Goblet	Rectum	0	0.474048	0	Wang et al., 2020
TCGTACCCATACGCCG_Rectum-1_Goblet	Goblet	Rectum	0	0.803435	0	Wang et al., 2020
TCGTAGAAGTGGTCCC_Rectum-1_Goblet	Goblet	Rectum	0	0	0	Wang et al., 2020
TCTATTGAGAACTCGG_Rectum-1_Goblet	Goblet	Rectum	0	0	0.371497	Wang et al., 2020
TCTATTGCATGCGCAC_Rectum-1_Goblet	Goblet	Rectum	0	0	0.628285	Wang et al., 2020
TCTCATAGTTAGGGTG_Rectum-1_Goblet	Goblet	Rectum	0	0.750622	0	Wang et al., 2020
TCTCTAAAGCTGATAA_Rectum-1_Goblet	Goblet	Rectum	0	0	1.32425	Wang et al., 2020
TCTGAGAGTTTGACAC_Rectum-1_Goblet	Goblet	Rectum	0	0	0	Wang et al., 2020
TCTGGAACAGTCCTTC_Rectum-1_Goblet	Goblet	Rectum	0	0.813788	0	Wang et al., 2020
TCTGGAAGTTTGTGTG_Rectum-1_Goblet	Goblet	Rectum	0	0.942702	0	Wang et al., 2020
TCTTTCCAGCACCGTC_Rectum-1_Goblet	Goblet	Rectum	0.268772	0.268772	0.268772	Wang et al., 2020
TGAAAGACAATCGGTT_Rectum-1_Goblet	Goblet	Rectum	0	1.05839	0.385557	Wang et al., 2020
TGACAACCAATCCGAT_Rectum-1_Goblet	Goblet	Rectum	0	0.841399	0.841399	Wang et al., 2020
TGACAACCATGGATGG_Rectum-1_Goblet	Goblet	Rectum	0.737447	0.897769	0.310077	Wang et al., 2020
TGACAACTCTTCGGTC_Rectum-1_Goblet	Goblet	Rectum	0	0	0	Wang et al., 2020
TGACGGCAGAGACTTA_Rectum-1_Goblet	Goblet	Rectum	0.316448	0.749875	0	Wang et al., 2020
TGACTAGCAGACGTAG_Rectum-1_Goblet	Goblet	Rectum	0	1.0839	0.502023	Wang et al., 2020
TGACTTTGTCTTGTCC_Rectum-1_Goblet	Goblet	Rectum	0	0	0	Wang et al., 2020
TGAGAGGGTAGCGATG_Rectum-1_Goblet	Goblet	Rectum	0.447206	0.879561	0.879561	Wang et al., 2020
TGAGAGGTCGTTTATC_Rectum-1_Goblet	Goblet	Rectum	0	0	0	Wang et al., 2020
TGAGCATAGGCAGTCA_Rectum-1_Goblet	Goblet	Rectum	0.424826	0.424826	0.424826	Wang et al., 2020
TGAGCCGAGTGGCACA_Rectum-1_Goblet	Goblet	Rectum	0	1.45528	0	Wang et al., 2020
TGAGGGACAAATCCGT_Rectum-1_Goblet	Goblet	Rectum	0	0	0	Wang et al., 2020
TGAGGGATCATGTCTT_Rectum-1_Goblet	Goblet	Rectum	0	0.893739	0	Wang et al., 2020
TGATTTCAGTAGGCCA_Rectum-1_Goblet	Goblet	Rectum	0	0.645439	0.518864	Wang et al., 2020
TGCACCTCACATGTGT_Rectum-1_Goblet	Goblet	Rectum	0	0.629286	1.01252	Wang et al., 2020
TGCCAAAGTTGTTTGG_Rectum-1_Goblet	Goblet	Rectum	0	0.560883	0.560883	Wang et al., 2020
TGCCCATTCTCGGACG_Rectum-1_Goblet	Goblet	Rectum	0.206069	0.206069	0.522664	Wang et al., 2020
TGCCCTATCCAAATGC_Rectum-1_Goblet	Goblet	Rectum	0	0.401881	0.401881	Wang et al., 2020
TGCGCAGAGATCTGAA_Rectum-1_Goblet	Goblet	Rectum	0	0	0	Wang et al., 2020
TGCGGGTTCCTCTAGC_Rectum-1_Goblet	Goblet	Rectum	0	0	0	Wang et al., 2020
TGCTACCCAAGTACCT_Rectum-1_Goblet	Goblet	Rectum	0	1.01085	0	Wang et al., 2020
TGCTGCTCAGGAATCG_Rectum-1_Goblet	Goblet	Rectum	0	0.578689	0	Wang et al., 2020
TGGACGCCAAGCTGTT_Rectum-1_Goblet	Goblet	Rectum	0	0	0	Wang et al., 2020
TGGACGCCAATAGAGT_Rectum-1_Goblet	Goblet	Rectum	0	1.3456	0	Wang et al., 2020
TGGCCAGGTCTCACCT_Rectum-1_Goblet	Goblet	Rectum	0	0.824499	0	Wang et al., 2020
TGGCCAGTCCCAACGG_Rectum-1_Goblet	Goblet	Rectum	1.01678	0	0	Wang et al., 2020
TGGCGCAAGAGAGCTC_Rectum-1_Goblet	Goblet	Rectum	0	0.753012	0.559	Wang et al., 2020
TGGGAAGTCCTAGGGC_Rectum-1_Goblet	Goblet	Rectum	0	0.879148	0	Wang et al., 2020
TGGGCGTCACACTGCG_Rectum-1_Goblet	Goblet	Rectum	0.357401	0	0	Wang et al., 2020
TGGGCGTGTCGTTGTA_Rectum-1_Goblet	Goblet	Rectum	0	0	0.899756	Wang et al., 2020
TGTGGTAAGTGAAGAG_Rectum-1_Goblet	Goblet	Rectum	0	0	0	Wang et al., 2020
TGTGTTTAGCTAGGCA_Rectum-1_Goblet	Goblet	Rectum	0	0.511573	0	Wang et al., 2020
TGTGTTTCAGTGACAG_Rectum-1_Goblet	Goblet	Rectum	0	0.345499	0.345499	Wang et al., 2020
TGTGTTTTCCACGCAG_Rectum-1_Goblet	Goblet	Rectum	0.238547	0.731221	0	Wang et al., 2020
TGTTCCGAGTTAACGA_Rectum-1_Goblet	Goblet	Rectum	0	0	0	Wang et al., 2020
TTAGGACAGCTTTGGT_Rectum-1_Goblet	Goblet	Rectum	0	0.386266	0.664208	Wang et al., 2020
TTAGGACCAACACCTA_Rectum-1_Goblet	Goblet	Rectum	0	0	0	Wang et al., 2020
TTAGGCATCATGCTCC_Rectum-1_Goblet	Goblet	Rectum	0	0	1.09542	Wang et al., 2020
TTAGTTCCAATTGCTG_Rectum-1_Goblet	Goblet	Rectum	0	0	0	Wang et al., 2020
TTCCCAGCAAGACGTG_Rectum-1_Goblet	Goblet	Rectum	0.282446	0.282446	0.502435	Wang et al., 2020
TTCGAAGCACGTCAGC_Rectum-1_Goblet	Goblet	Rectum	0.45895	0	0	Wang et al., 2020
TTCGGTCAGCTGTTCA_Rectum-1_Goblet	Goblet	Rectum	0.733	0	0	Wang et al., 2020
TTCGGTCTCGACAGCC_Rectum-1_Goblet	Goblet	Rectum	0	0.878046	0.446272	Wang et al., 2020
TTCTACACACTGTCGG_Rectum-1_Goblet	Goblet	Rectum	0	0.747829	0	Wang et al., 2020
TTCTACACATCTACGA_Rectum-1_Goblet	Goblet	Rectum	0.40886	1.10539	0.40886	Wang et al., 2020
TTCTCAACAACCGCCA_Rectum-1_Goblet	Goblet	Rectum	0	0	0	Wang et al., 2020
TTCTCAAGTTCCTCCA_Rectum-1_Goblet	Goblet	Rectum	0.723797	0	0.723797	Wang et al., 2020
TTCTCCTCAGTCCTTC_Rectum-1_Goblet	Goblet	Rectum	0	1.32334	0	Wang et al., 2020
TTCTCCTTCCCTTGTG_Rectum-1_Goblet	Goblet	Rectum	0.708702	0	0	Wang et al., 2020
TTCTTAGCACACCGCA_Rectum-1_Goblet	Goblet	Rectum	0	0.998998	0.998998	Wang et al., 2020
TTGAACGGTCTTGCGG_Rectum-1_Goblet	Goblet	Rectum	0	0	0	Wang et al., 2020
TTGACTTCAAGAAGAG_Rectum-1_Goblet	Goblet	Rectum	0	0	1.2149	Wang et al., 2020
TTGCCGTAGGCTAGGT_Rectum-1_Goblet	Goblet	Rectum	0	0	1.40465	Wang et al., 2020
TTGCCGTGTGGTTTCA_Rectum-1_Goblet	Goblet	Rectum	0.479456	0.479456	0.802177	Wang et al., 2020
TTGCGTCAGAGTGACC_Rectum-1_Goblet	Goblet	Rectum	0	0	0.669747	Wang et al., 2020
TTGCGTCCATCTCCCA_Rectum-1_Goblet	Goblet	Rectum	0	0.680444	0	Wang et al., 2020
TTGGAACAGTGAATTG_Rectum-1_Goblet	Goblet	Rectum	0.575403	0	0.328529	Wang et al., 2020
TTGGAACTCCATTCTA_Rectum-1_Goblet	Goblet	Rectum	0	0	0	Wang et al., 2020
TTGGCAAGTACTTCTT_Rectum-1_Goblet	Goblet	Rectum	0	1.00052	1.00052	Wang et al., 2020
TTTCCTCCAAGCCTAT_Rectum-1_Goblet	Goblet	Rectum	0	0.409353	0	Wang et al., 2020
TTTGCGCAGTTGTCGT_Rectum-1_Goblet	Goblet	Rectum	0	0.780898	0	Wang et al., 2020
TTTGCGCGTTGAGTTC_Rectum-1_Goblet	Goblet	Rectum	0	1.37633	0.908325	Wang et al., 2020
TTTGTCACATTAGGCT_Rectum-1_Goblet	Goblet	Rectum	0	0.645073	0.792163	Wang et al., 2020
AAACCTGAGATGGGTC_Rectum-1_Goblet	Goblet	Rectum	0	1.23174	0	Wang et al., 2020
AAAGATGGTCTTCGTC_Rectum-1_Goblet	Goblet	Rectum	0	0	0	Wang et al., 2020
AACACGTCACTTACGA_Rectum-1_Goblet	Goblet	Rectum	0	0	0.671709	Wang et al., 2020
AACCGCGCATCGGTTA_Rectum-1_Goblet	Goblet	Rectum	0	0.793288	0	Wang et al., 2020
AACTCTTTCAGCGACC_Rectum-1_Goblet	Goblet	Rectum	0	0	0	Wang et al., 2020
AACTGGTTCGTCTGCT_Rectum-1_Goblet	Goblet	Rectum	0	0	0	Wang et al., 2020
AACTTTCAGTATCGAA_Rectum-1_Goblet	Goblet	Rectum	0	0	0	Wang et al., 2020
AATCCAGTCTGTCCGT_Rectum-1_Goblet	Goblet	Rectum	0	0	0	Wang et al., 2020
ACAGCCGTCCAGTAGT_Rectum-1_Goblet	Goblet	Rectum	0	0	0.538848	Wang et al., 2020
ACAGCTACAGGCTGAA_Rectum-1_Goblet	Goblet	Rectum	0	0.811417	0	Wang et al., 2020
ACCCACTGTAAACGCG_Rectum-1_Goblet	Goblet	Rectum	0	0	0	Wang et al., 2020
ACCGTAAAGTGACATA_Rectum-1_Goblet	Goblet	Rectum	0	0.424515	0	Wang et al., 2020
ACGCCGAGTGCCTTGG_Rectum-1_Goblet	Goblet	Rectum	0	1.35162	0	Wang et al., 2020
ACGGGCTTCTCTGAGA_Rectum-1_Goblet	Goblet	Rectum	0	0	0	Wang et al., 2020
ACTGCTCAGAGGGATA_Rectum-1_Goblet	Goblet	Rectum	0	1.11812	0	Wang et al., 2020
ACTGCTCGTCCTCTTG_Rectum-1_Goblet	Goblet	Rectum	0	0	0	Wang et al., 2020
AGCGTATCATCCTAGA_Rectum-1_Goblet	Goblet	Rectum	0	0	0	Wang et al., 2020
AGCTCTCGTTCGCTAA_Rectum-1_Goblet	Goblet	Rectum	0	0	0	Wang et al., 2020
AGGTCCGAGAATTGTG_Rectum-1_Goblet	Goblet	Rectum	0	0	0	Wang et al., 2020
AGTGTCATCATGTCCC_Rectum-1_Goblet	Goblet	Rectum	0	0.769466	1.19913	Wang et al., 2020
ATAAGAGAGCAGGCTA_Rectum-1_Goblet	Goblet	Rectum	0	0.747741	0	Wang et al., 2020
ATCATGGTCCCAACGG_Rectum-1_Goblet	Goblet	Rectum	0	0.739807	0	Wang et al., 2020
ATCCACCGTAGTGAAT_Rectum-1_Goblet	Goblet	Rectum	0	0.6945	0	Wang et al., 2020
ATGCGATTCAAGAAGT_Rectum-1_Goblet	Goblet	Rectum	0.550275	0.903189	0	Wang et al., 2020
ATGTGTGTCCCTAACC_Rectum-1_Goblet	Goblet	Rectum	0	0.888608	0.539921	Wang et al., 2020
ATTGGACCATCTCCCA_Rectum-1_Goblet	Goblet	Rectum	0.438838	0	0	Wang et al., 2020
ATTTCTGCATGCGCAC_Rectum-1_Goblet	Goblet	Rectum	0.541539	0.541539	0.541539	Wang et al., 2020
CAACCTCCATTTCAGG_Rectum-1_Goblet	Goblet	Rectum	0	0.616466	0.616466	Wang et al., 2020
CAAGATCAGTTGAGTA_Rectum-1_Goblet	Goblet	Rectum	0	0	0	Wang et al., 2020
CACACAAAGCCCAGCT_Rectum-1_Goblet	Goblet	Rectum	0	1.01342	0	Wang et al., 2020
CACACTCTCTACCTGC_Rectum-1_Goblet	Goblet	Rectum	0	1.35888	0	Wang et al., 2020
CACACTCTCTGTTTGT_Rectum-1_Goblet	Goblet	Rectum	0	0.738264	0.738264	Wang et al., 2020
CACAGTATCGTCCGTT_Rectum-1_Goblet	Goblet	Rectum	0	0.845132	0.50931	Wang et al., 2020
CAGAATCCATCCAACA_Rectum-1_Goblet	Goblet	Rectum	0	0.647711	0	Wang et al., 2020
CAGAGAGTCTTCGGTC_Rectum-1_Goblet	Goblet	Rectum	0	0.796685	0	Wang et al., 2020
CAGATCAAGACAATAC_Rectum-1_Goblet	Goblet	Rectum	0	0.701552	0.701552	Wang et al., 2020
CAGGTGCAGGATGTAT_Rectum-1_Goblet	Goblet	Rectum	0.42884	0.42884	0.42884	Wang et al., 2020
CAGGTGCGTCGGCTCA_Rectum-1_Goblet	Goblet	Rectum	0	0.669096	0.669096	Wang et al., 2020
CAGTAACAGTACACCT_Rectum-1_Goblet	Goblet	Rectum	0.656432	0.656432	0	Wang et al., 2020
CATATGGAGAGCTGCA_Rectum-1_Goblet	Goblet	Rectum	0	0	0	Wang et al., 2020
CCACCTATCCCACTTG_Rectum-1_Goblet	Goblet	Rectum	0	0	0	Wang et al., 2020
CCCAATCTCACATACG_Rectum-1_Goblet	Goblet	Rectum	0	1.2533	0	Wang et al., 2020
CCCATACCAGATCGGA_Rectum-1_Goblet	Goblet	Rectum	0	0	0	Wang et al., 2020
CCGGGATGTTGTCTTT_Rectum-1_Goblet	Goblet	Rectum	0	0.605719	0	Wang et al., 2020
CCGGTAGGTAGTAGTA_Rectum-1_Goblet	Goblet	Rectum	0	1.19684	0	Wang et al., 2020
CCTACCACACATTCGA_Rectum-1_Goblet	Goblet	Rectum	0	0.886715	0.53858	Wang et al., 2020
CCTTCGAGTCAGCTAT_Rectum-1_Goblet	Goblet	Rectum	0	1.0876	0	Wang et al., 2020
CCTTTCTAGAAAGTGG_Rectum-1_Goblet	Goblet	Rectum	0	1.11226	0	Wang et al., 2020
CCTTTCTAGCCAGTAG_Rectum-1_Goblet	Goblet	Rectum	0	1.07926	0	Wang et al., 2020
CGAACATCACATCCGG_Rectum-1_Goblet	Goblet	Rectum	0	0	0.668354	Wang et al., 2020
CGAACATCATTCACTT_Rectum-1_Goblet	Goblet	Rectum	0	0.709594	0	Wang et al., 2020
CGACCTTCACAGAGGT_Rectum-1_Goblet	Goblet	Rectum	0	0	0	Wang et al., 2020
CGACCTTGTTAAGTAG_Rectum-1_Goblet	Goblet	Rectum	0	0	0	Wang et al., 2020
CGACCTTTCGCACTCT_Rectum-1_Goblet	Goblet	Rectum	0	0.558088	0	Wang et al., 2020
CGAGCACGTATAGTAG_Rectum-1_Goblet	Goblet	Rectum	0	0.643955	0	Wang et al., 2020
CGAGCCAGTCAGATAA_Rectum-1_Goblet	Goblet	Rectum	0	0.604323	0	Wang et al., 2020
CGCCAAGAGAAGGTGA_Rectum-1_Goblet	Goblet	Rectum	0	0.983546	0.983546	Wang et al., 2020
CGGCTAGCATGTTGAC_Rectum-1_Goblet	Goblet	Rectum	0.465694	1.51704	0.782183	Wang et al., 2020
CGTAGCGGTGGGTCAA_Rectum-1_Goblet	Goblet	Rectum	0	0	0	Wang et al., 2020
CGTCCATTCAGTACGT_Rectum-1_Goblet	Goblet	Rectum	0	1.07194	0	Wang et al., 2020
CGTGAGCCAGACTCGC_Rectum-1_Goblet	Goblet	Rectum	0	1.22372	1.22372	Wang et al., 2020
CGTTAGATCATCTGCC_Rectum-1_Goblet	Goblet	Rectum	0	0.878572	0	Wang et al., 2020
CGTTCTGTCTGCGTAA_Rectum-1_Goblet	Goblet	Rectum	0	0.762903	0	Wang et al., 2020
CTAACTTTCTGCCCTA_Rectum-1_Goblet	Goblet	Rectum	0	0.698185	0.698185	Wang et al., 2020
CTAAGACGTCCTAGCG_Rectum-1_Goblet	Goblet	Rectum	0	0.747858	0	Wang et al., 2020
CTCAGAAGTCATCCCT_Rectum-1_Goblet	Goblet	Rectum	0	0.797153	0	Wang et al., 2020
CTCGTACGTAGAGCTG_Rectum-1_Goblet	Goblet	Rectum	0	0	0	Wang et al., 2020
CTCTACGCAACCGCCA_Rectum-1_Goblet	Goblet	Rectum	0	0.556177	0	Wang et al., 2020
CTGATAGCACTCTGTC_Rectum-1_Goblet	Goblet	Rectum	0	0	0	Wang et al., 2020
CTGCCTATCAGTTGAC_Rectum-1_Goblet	Goblet	Rectum	0	0.629081	0.629081	Wang et al., 2020
CTTAGGAGTGGCGAAT_Rectum-1_Goblet	Goblet	Rectum	0	1.22519	0	Wang et al., 2020
GAACCTAAGGGCTCTC_Rectum-1_Goblet	Goblet	Rectum	0	0.57452	0.57452	Wang et al., 2020
GAACGGAAGATCTGCT_Rectum-1_Goblet	Goblet	Rectum	0	2.14693	0	Wang et al., 2020
GAAGCAGCAAGCCGTC_Rectum-1_Goblet	Goblet	Rectum	0	0.631875	0	Wang et al., 2020
GAAGCAGCAGATGAGC_Rectum-1_Goblet	Goblet	Rectum	0	1.48411	0	Wang et al., 2020
GACACGCTCAGTCAGT_Rectum-1_Goblet	Goblet	Rectum	0	1.81703	0	Wang et al., 2020
GACCTGGTCTCTGCTG_Rectum-1_Goblet	Goblet	Rectum	0	0.843582	0	Wang et al., 2020
GACGCGTAGCTAGTGG_Rectum-1_Goblet	Goblet	Rectum	0	0	0.746688	Wang et al., 2020
GAGTCCGGTAGTAGTA_Rectum-1_Goblet	Goblet	Rectum	0	0	0	Wang et al., 2020
GATCGATCAATCTACG_Rectum-1_Goblet	Goblet	Rectum	0.705834	0	0	Wang et al., 2020
GCAAACTAGTTAAGTG_Rectum-1_Goblet	Goblet	Rectum	0	0.958178	0	Wang et al., 2020
GCACATAGTACCGTTA_Rectum-1_Goblet	Goblet	Rectum	0	0.773217	0.773217	Wang et al., 2020
GCACATAGTGTTAAGA_Rectum-1_Goblet	Goblet	Rectum	0	0	0.636324	Wang et al., 2020
GCATACAAGAGTTGGC_Rectum-1_Goblet	Goblet	Rectum	0	0.932211	0	Wang et al., 2020
GCGCCAAGTGAGTGAC_Rectum-1_Goblet	Goblet	Rectum	0	0.708807	0	Wang et al., 2020
GCTCCTACAGCTGCAC_Rectum-1_Goblet	Goblet	Rectum	0.296487	0.524877	0.524877	Wang et al., 2020
GCTCTGTAGATGGCGT_Rectum-1_Goblet	Goblet	Rectum	0	0.659123	0	Wang et al., 2020
GCTGCAGAGAGAGCTC_Rectum-1_Goblet	Goblet	Rectum	0	0.716407	0.421032	Wang et al., 2020
GCTGCAGCACTATCTT_Rectum-1_Goblet	Goblet	Rectum	0	0.669003	0	Wang et al., 2020
GCTGCGAAGAAGGCCT_Rectum-1_Goblet	Goblet	Rectum	0	0	0	Wang et al., 2020
GCTGGGTGTAAGAGAG_Rectum-1_Goblet	Goblet	Rectum	0	0.620891	0	Wang et al., 2020
GCTGGGTGTTGGACCC_Rectum-1_Goblet	Goblet	Rectum	0	1.05836	0	Wang et al., 2020
GGAAAGCTCCCTTGTG_Rectum-1_Goblet	Goblet	Rectum	0	1.24631	0	Wang et al., 2020
GGAATAAGTAAGGGCT_Rectum-1_Goblet	Goblet	Rectum	0	0.689764	0.689764	Wang et al., 2020
GGATTACAGATAGTCA_Rectum-1_Goblet	Goblet	Rectum	0	0	0	Wang et al., 2020
GGCGACTCATCGATGT_Rectum-1_Goblet	Goblet	Rectum	0	0	0	Wang et al., 2020
GGCGTGTGTCCGAAGA_Rectum-1_Goblet	Goblet	Rectum	0	0.893597	0	Wang et al., 2020
GGTGAAGAGTCAAGCG_Rectum-1_Goblet	Goblet	Rectum	0	0	0	Wang et al., 2020
GTACTCCCATTGGTAC_Rectum-1_Goblet	Goblet	Rectum	0	0.933989	0.572289	Wang et al., 2020
GTACTCCGTCTAGTCA_Rectum-1_Goblet	Goblet	Rectum	0	1.43533	0	Wang et al., 2020
GTCGTAAGTCTGGTCG_Rectum-1_Goblet	Goblet	Rectum	0	1.02992	0	Wang et al., 2020
GTGCATATCCAAACAC_Rectum-1_Goblet	Goblet	Rectum	0	0.874886	0	Wang et al., 2020
GTGCGGTTCGAATCCA_Rectum-1_Goblet	Goblet	Rectum	0	0	0	Wang et al., 2020
GTGTTAGTCCTGCCAT_Rectum-1_Goblet	Goblet	Rectum	0	1.37077	0	Wang et al., 2020
GTTAAGCAGCCCAATT_Rectum-1_Goblet	Goblet	Rectum	0	0.651645	0	Wang et al., 2020
GTTAAGCTCGGACAAG_Rectum-1_Goblet	Goblet	Rectum	0	0	0.959865	Wang et al., 2020
GTTCTCGAGAGATGAG_Rectum-1_Goblet	Goblet	Rectum	0	0	0	Wang et al., 2020
TAAACCGAGGTGCTAG_Rectum-1_Goblet	Goblet	Rectum	0	0	0	Wang et al., 2020
TACACGAAGAACTCGG_Rectum-1_Goblet	Goblet	Rectum	0	0	0.627613	Wang et al., 2020
TACAGTGAGGCAATTA_Rectum-1_Goblet	Goblet	Rectum	0	0	0.586014	Wang et al., 2020
TACCTTAAGTGGAGAA_Rectum-1_Goblet	Goblet	Rectum	0	1.08812	0	Wang et al., 2020
TACGGGCTCAGCTCTC_Rectum-1_Goblet	Goblet	Rectum	0	0	0	Wang et al., 2020
TACGGTAGTTAAAGTG_Rectum-1_Goblet	Goblet	Rectum	0	0	0	Wang et al., 2020
TAGCCGGGTGTTGGGA_Rectum-1_Goblet	Goblet	Rectum	0	0	0	Wang et al., 2020
TAGTTGGAGGATTCGG_Rectum-1_Goblet	Goblet	Rectum	0.831758	0.831758	0	Wang et al., 2020
TATTACCTCGCTTAGA_Rectum-1_Goblet	Goblet	Rectum	0	0.680251	0	Wang et al., 2020
TCAGGTAGTAACGTTC_Rectum-1_Goblet	Goblet	Rectum	0	1.33785	0.661111	Wang et al., 2020
TCGAGGCGTAAGCACG_Rectum-1_Goblet	Goblet	Rectum	0	0.894166	1.35856	Wang et al., 2020
TCGCGAGAGCCGTCGT_Rectum-1_Goblet	Goblet	Rectum	0	0.614161	0	Wang et al., 2020
TCGGTAAGTGAGGGAG_Rectum-1_Goblet	Goblet	Rectum	0	0.691253	0	Wang et al., 2020
TCTCTAACAAAGTCAA_Rectum-1_Goblet	Goblet	Rectum	0.312313	0.549949	0.549949	Wang et al., 2020
TGAAAGAGTGAGTGAC_Rectum-1_Goblet	Goblet	Rectum	0	0.755437	0	Wang et al., 2020
TGAAAGATCTGTACGA_Rectum-1_Goblet	Goblet	Rectum	0	0.786911	0	Wang et al., 2020
TGACGGCCAGTCAGAG_Rectum-1_Goblet	Goblet	Rectum	0	0	0	Wang et al., 2020
TGACGGCTCACGGTTA_Rectum-1_Goblet	Goblet	Rectum	0	1.48608	0	Wang et al., 2020
TGACGGCTCGGTCTAA_Rectum-1_Goblet	Goblet	Rectum	0	0	0	Wang et al., 2020
TGAGCATTCTTGCAAG_Rectum-1_Goblet	Goblet	Rectum	0	0.843129	0	Wang et al., 2020
TGATTTCGTGCAACGA_Rectum-1_Goblet	Goblet	Rectum	0	0	0.892376	Wang et al., 2020
TGCACCTAGCTTCGCG_Rectum-1_Goblet	Goblet	Rectum	0	0.57588	0	Wang et al., 2020
TGCCCATTCCAATGGT_Rectum-1_Goblet	Goblet	Rectum	0	0	0	Wang et al., 2020
TGCCCATTCGGCGCTA_Rectum-1_Goblet	Goblet	Rectum	0	0	0	Wang et al., 2020
TGGGAAGGTGCCTGTG_Rectum-1_Goblet	Goblet	Rectum	0	0	1.03527	Wang et al., 2020
TGGGCGTAGCAGGCTA_Rectum-1_Goblet	Goblet	Rectum	0.736557	0	0.736557	Wang et al., 2020
TGTGTTTCAGCTCCGA_Rectum-1_Goblet	Goblet	Rectum	0	0.874641	0	Wang et al., 2020
TGTTCCGTCCCAACGG_Rectum-1_Goblet	Goblet	Rectum	0	1.40564	0.364459	Wang et al., 2020
TTCTCAATCGGATGTT_Rectum-1_Goblet	Goblet	Rectum	0.728091	0	0	Wang et al., 2020
TTCTCCTGTCCGAACC_Rectum-1_Goblet	Goblet	Rectum	0	0.791502	0	Wang et al., 2020
TTGAACGTCAGCAACT_Rectum-1_Goblet	Goblet	Rectum	0	0	0.679867	Wang et al., 2020
TTGCGTCTCCTTTCTC_Rectum-1_Goblet	Goblet	Rectum	0	0.61253	0.989611	Wang et al., 2020
TTGGCAAAGTGCGTGA_Rectum-1_Goblet	Goblet	Rectum	0	0.87099	0	Wang et al., 2020
TTGTAGGGTGGGTCAA_Rectum-1_Goblet	Goblet	Rectum	0	0.753616	0.446181	Wang et al., 2020
TTTACTGTCATGCAAC_Rectum-1_Goblet	Goblet	Rectum	0.714298	0	0	Wang et al., 2020
TTTGTCATCACTGGGC_Rectum-1_Goblet	Goblet	Rectum	0	0	0.821383	Wang et al., 2020
AAACCTGTCCCTAATT_Rectum-2_Goblet	Goblet	Rectum	0	0	0	Wang et al., 2020
AAAGATGCAGTGACAG_Rectum-2_Goblet	Goblet	Rectum	0	0	0	Wang et al., 2020
AAAGCAAGTGGCGAAT_Rectum-2_Goblet	Goblet	Rectum	0	0	0	Wang et al., 2020
AACACGTAGCCCGAAA_Rectum-2_Goblet	Goblet	Rectum	0	0	0.791833	Wang et al., 2020
AACCATGTCCAGTATG_Rectum-2_Goblet	Goblet	Rectum	0	0	0	Wang et al., 2020
AACTCAGCAAGCGATG_Rectum-2_Goblet	Goblet	Rectum	0	0	0	Wang et al., 2020
AACTCAGCATTAGCCA_Rectum-2_Goblet	Goblet	Rectum	0	1.10865	0.700681	Wang et al., 2020
AACTGGTAGAAGCCCA_Rectum-2_Goblet	Goblet	Rectum	0	0	0	Wang et al., 2020
AAGCCGCGTGCAGTAG_Rectum-2_Goblet	Goblet	Rectum	0	0.876029	0	Wang et al., 2020
AAGGTTCCACTAGTAC_Rectum-2_Goblet	Goblet	Rectum	0	0	0.816104	Wang et al., 2020
AAGTCTGGTATATCCG_Rectum-2_Goblet	Goblet	Rectum	0	0	0	Wang et al., 2020
AATCCAGTCACCACCT_Rectum-2_Goblet	Goblet	Rectum	0	0.840499	0	Wang et al., 2020
AATCGGTTCAGAAATG_Rectum-2_Goblet	Goblet	Rectum	0.884706	0	0	Wang et al., 2020
ACAGCCGTCCTCCTAG_Rectum-2_Goblet	Goblet	Rectum	0	0	0	Wang et al., 2020
ACATCAGTCCGGCACA_Rectum-2_Goblet	Goblet	Rectum	0	0	0	Wang et al., 2020
ACCAGTAAGATATACG_Rectum-2_Goblet	Goblet	Rectum	0	0	0	Wang et al., 2020
ACGATACTCTTGCCGT_Rectum-2_Goblet	Goblet	Rectum	0	0	0	Wang et al., 2020
ACGCAGCCATAAGACA_Rectum-2_Goblet	Goblet	Rectum	0	0	0	Wang et al., 2020
ACGCCAGGTCAGAATA_Rectum-2_Goblet	Goblet	Rectum	1.04199	0	0	Wang et al., 2020
ACGGCCAAGTGTTAGA_Rectum-2_Goblet	Goblet	Rectum	0	0.655585	0	Wang et al., 2020
ACGGGTCGTCTTCGTC_Rectum-2_Goblet	Goblet	Rectum	0	0	0	Wang et al., 2020
ACTATCTGTTTGTTGG_Rectum-2_Goblet	Goblet	Rectum	0	0.733843	0	Wang et al., 2020
ACTTTCACAATTGCTG_Rectum-2_Goblet	Goblet	Rectum	0	0	0	Wang et al., 2020
AGAATAGCATTAGCCA_Rectum-2_Goblet	Goblet	Rectum	0	0.860936	0	Wang et al., 2020
AGACGTTTCCTCAACC_Rectum-2_Goblet	Goblet	Rectum	0	0	0	Wang et al., 2020
AGAGTGGCACATGGGA_Rectum-2_Goblet	Goblet	Rectum	0	0	0	Wang et al., 2020
AGATCTGGTACAGCAG_Rectum-2_Goblet	Goblet	Rectum	0	0	0.486206	Wang et al., 2020
AGATCTGTCGTCCGTT_Rectum-2_Goblet	Goblet	Rectum	0	1.75958	0	Wang et al., 2020
AGATTGCCACATCTTT_Rectum-2_Goblet	Goblet	Rectum	0	0	0	Wang et al., 2020
AGCAGCCCACACCGAC_Rectum-2_Goblet	Goblet	Rectum	0.488848	0.488848	0.488848	Wang et al., 2020
AGCGTATCATCTCGCT_Rectum-2_Goblet	Goblet	Rectum	0	1.03154	0	Wang et al., 2020
AGCTTGAAGAAACCGC_Rectum-2_Goblet	Goblet	Rectum	0	0	0	Wang et al., 2020
AGCTTGAGTGTGGTTT_Rectum-2_Goblet	Goblet	Rectum	0	0	1.14538	Wang et al., 2020
AGCTTGATCCTCGCAT_Rectum-2_Goblet	Goblet	Rectum	0.481551	0.481551	0	Wang et al., 2020
AGGCCACTCCTCCTAG_Rectum-2_Goblet	Goblet	Rectum	0	0.697171	0.697171	Wang et al., 2020
AGGGAGTGTTCGAATC_Rectum-2_Goblet	Goblet	Rectum	0.471917	0.471917	0	Wang et al., 2020
AGGGAGTTCTGGAGCC_Rectum-2_Goblet	Goblet	Rectum	0	1.00346	0	Wang et al., 2020
AGGGATGTCGGCGCTA_Rectum-2_Goblet	Goblet	Rectum	0	1.34993	0	Wang et al., 2020
AGGGTGAAGTCTCAAC_Rectum-2_Goblet	Goblet	Rectum	0	0.824211	0	Wang et al., 2020
AGTAGTCAGTGAAGAG_Rectum-2_Goblet	Goblet	Rectum	0	0	1.37478	Wang et al., 2020
AGTCTTTGTCGATTGT_Rectum-2_Goblet	Goblet	Rectum	0	0.499922	0	Wang et al., 2020
AGTGAGGTCCAAAGTC_Rectum-2_Goblet	Goblet	Rectum	0	0.599414	0	Wang et al., 2020
AGTGTCACAGAAGCAC_Rectum-2_Goblet	Goblet	Rectum	0	0.767173	0	Wang et al., 2020
ATAAGAGCACCACGTG_Rectum-2_Goblet	Goblet	Rectum	0	0	0	Wang et al., 2020
ATCACGATCACTTCAT_Rectum-2_Goblet	Goblet	Rectum	0	1.09423	0	Wang et al., 2020
ATCATCTTCTCTTGAT_Rectum-2_Goblet	Goblet	Rectum	0	0	0	Wang et al., 2020
ATCTGCCAGATAGTCA_Rectum-2_Goblet	Goblet	Rectum	0	0.628346	0	Wang et al., 2020
ATCTGCCGTCCGAATT_Rectum-2_Goblet	Goblet	Rectum	0	0.738378	0	Wang et al., 2020
ATGTGTGGTTACTGAC_Rectum-2_Goblet	Goblet	Rectum	0	1.05171	0	Wang et al., 2020
ATTATCCCATTACCTT_Rectum-2_Goblet	Goblet	Rectum	0	0.705471	0	Wang et al., 2020
ATTATCCGTCTAACGT_Rectum-2_Goblet	Goblet	Rectum	0	0	0.900666	Wang et al., 2020
ATTTCTGAGCTAGGCA_Rectum-2_Goblet	Goblet	Rectum	0	1.07238	0	Wang et al., 2020
ATTTCTGTCAGGATCT_Rectum-2_Goblet	Goblet	Rectum	0	0.957881	0	Wang et al., 2020
ATTTCTGTCTTTAGGG_Rectum-2_Goblet	Goblet	Rectum	0	0	0	Wang et al., 2020
CAACCTCCAAGCGATG_Rectum-2_Goblet	Goblet	Rectum	0	0	0	Wang et al., 2020
CAACTAGTCACAACGT_Rectum-2_Goblet	Goblet	Rectum	0	0	0.351248	Wang et al., 2020
CACACAACAAGTAATG_Rectum-2_Goblet	Goblet	Rectum	0	0	0	Wang et al., 2020
CACATAGTCACCCGAG_Rectum-2_Goblet	Goblet	Rectum	0	0	0.5197	Wang et al., 2020
CACATTTGTGAAAGAG_Rectum-2_Goblet	Goblet	Rectum	0	0	0	Wang et al., 2020
CACATTTTCGACCAGC_Rectum-2_Goblet	Goblet	Rectum	0.630969	0.630969	0	Wang et al., 2020
CACTCCATCAAAGACA_Rectum-2_Goblet	Goblet	Rectum	0	0	0	Wang et al., 2020
CAGAGAGCAGGACGTA_Rectum-2_Goblet	Goblet	Rectum	0	1.30818	0.854292	Wang et al., 2020
CAGAGAGTCACTTATC_Rectum-2_Goblet	Goblet	Rectum	0	0	0.55227	Wang et al., 2020
CAGATCATCCGAACGC_Rectum-2_Goblet	Goblet	Rectum	0	0	0	Wang et al., 2020
CAGCAGCCAAAGGTGC_Rectum-2_Goblet	Goblet	Rectum	0	0	0	Wang et al., 2020
CAGCAGCTCGTTTATC_Rectum-2_Goblet	Goblet	Rectum	0	0.805483	0	Wang et al., 2020
CAGCATAAGCTACCGC_Rectum-2_Goblet	Goblet	Rectum	0	0	0	Wang et al., 2020
CAGCATACATCACGAT_Rectum-2_Goblet	Goblet	Rectum	0	0.32686	0.572795	Wang et al., 2020
CAGCGACAGGCGATAC_Rectum-2_Goblet	Goblet	Rectum	0.513938	0	0	Wang et al., 2020
CAGCGACTCGAATGCT_Rectum-2_Goblet	Goblet	Rectum	0	1.01219	0	Wang et al., 2020
CAGCTAATCCGGCACA_Rectum-2_Goblet	Goblet	Rectum	0	0	0	Wang et al., 2020
CAGTAACGTCTCTTTA_Rectum-2_Goblet	Goblet	Rectum	0	0.735877	0	Wang et al., 2020
CATCAAGAGTACGCCC_Rectum-2_Goblet	Goblet	Rectum	0	0.896694	0	Wang et al., 2020
CATCAGACAGCTTAAC_Rectum-2_Goblet	Goblet	Rectum	0	0.911695	1.38055	Wang et al., 2020
CATCGAATCCACTGGG_Rectum-2_Goblet	Goblet	Rectum	0	0	1.05916	Wang et al., 2020
CCAATCCTCACTGGGC_Rectum-2_Goblet	Goblet	Rectum	0	0	0	Wang et al., 2020
CCCAGTTCACTTCGAA_Rectum-2_Goblet	Goblet	Rectum	0	0	0	Wang et al., 2020
CCCTCCTCACCACGTG_Rectum-2_Goblet	Goblet	Rectum	0	0	0	Wang et al., 2020
CCCTCCTCAGACTCGC_Rectum-2_Goblet	Goblet	Rectum	0	1.53679	0	Wang et al., 2020
CCCTCCTGTAGAAAGG_Rectum-2_Goblet	Goblet	Rectum	0	0	0	Wang et al., 2020
CCGTACTGTGAGGGAG_Rectum-2_Goblet	Goblet	Rectum	0	0	0	Wang et al., 2020
CCTACCAAGTGGACGT_Rectum-2_Goblet	Goblet	Rectum	0	0	0	Wang et al., 2020
CCTCAGTCACATTCGA_Rectum-2_Goblet	Goblet	Rectum	0	0.551426	0	Wang et al., 2020
CCTCTGACAAGCCGCT_Rectum-2_Goblet	Goblet	Rectum	0	1.15526	0.735933	Wang et al., 2020
CCTTACGTCCTGTACC_Rectum-2_Goblet	Goblet	Rectum	0	0.876438	0.876438	Wang et al., 2020
CCTTTCTGTTAAAGTG_Rectum-2_Goblet	Goblet	Rectum	0	0	1.24708	Wang et al., 2020
CCTTTCTTCACTTATC_Rectum-2_Goblet	Goblet	Rectum	0	0	0.583692	Wang et al., 2020
CGAATGTCAGTGGGAT_Rectum-2_Goblet	Goblet	Rectum	0	0.849935	0.288837	Wang et al., 2020
CGACTTCTCTGAAAGA_Rectum-2_Goblet	Goblet	Rectum	0	0	0.879891	Wang et al., 2020
CGAGCACCAGATCCAT_Rectum-2_Goblet	Goblet	Rectum	0	1.12531	0	Wang et al., 2020
CGAGCACTCGAACTGT_Rectum-2_Goblet	Goblet	Rectum	0	1.287	0	Wang et al., 2020
CGAGCCAAGAGTACCG_Rectum-2_Goblet	Goblet	Rectum	0	0	0	Wang et al., 2020
CGATGTAAGCAGGTCA_Rectum-2_Goblet	Goblet	Rectum	0	0	0.27426	Wang et al., 2020
CGATTGATCTCGGACG_Rectum-2_Goblet	Goblet	Rectum	0	0	0	Wang et al., 2020
CGCCAAGTCAGTGTTG_Rectum-2_Goblet	Goblet	Rectum	0	0.313875	0	Wang et al., 2020
CGCGGTACAGGATCGA_Rectum-2_Goblet	Goblet	Rectum	1.00025	0	0	Wang et al., 2020
CGCGGTAGTCACTTCC_Rectum-2_Goblet	Goblet	Rectum	0	0.30658	0.30658	Wang et al., 2020
CGCGGTATCTTTACAC_Rectum-2_Goblet	Goblet	Rectum	0	1.03644	0	Wang et al., 2020
CGCTATCGTTCTGTTT_Rectum-2_Goblet	Goblet	Rectum	0	0.579344	0	Wang et al., 2020
CGCTTCAAGGGTCGAT_Rectum-2_Goblet	Goblet	Rectum	0	0	0	Wang et al., 2020
CGGACTGAGATTACCC_Rectum-2_Goblet	Goblet	Rectum	0	0.748562	0	Wang et al., 2020
CGGACTGAGGACGAAA_Rectum-2_Goblet	Goblet	Rectum	0.872041	0.872041	0	Wang et al., 2020
CGGACTGTCTGAGGGA_Rectum-2_Goblet	Goblet	Rectum	0	0.291636	0	Wang et al., 2020
CGGAGCTGTTTAAGCC_Rectum-2_Goblet	Goblet	Rectum	0	0	0	Wang et al., 2020
CGTCCATGTAAAGGAG_Rectum-2_Goblet	Goblet	Rectum	0	1.7497	0	Wang et al., 2020
CGTTAGATCCGTAGTA_Rectum-2_Goblet	Goblet	Rectum	0	0	1.24991	Wang et al., 2020
CGTTCTGGTTGAGTTC_Rectum-2_Goblet	Goblet	Rectum	0	0	0	Wang et al., 2020
CGTTGGGAGAGCTATA_Rectum-2_Goblet	Goblet	Rectum	0	0	0	Wang et al., 2020
CTAAGACAGAGCTGGT_Rectum-2_Goblet	Goblet	Rectum	0	1.23814	0	Wang et al., 2020
CTAAGACAGTTACCCA_Rectum-2_Goblet	Goblet	Rectum	0	0	1.00621	Wang et al., 2020
CTAATGGTCGGCGGTT_Rectum-2_Goblet	Goblet	Rectum	0	0	0	Wang et al., 2020
CTAATGGTCTAACTCT_Rectum-2_Goblet	Goblet	Rectum	0	0	0	Wang et al., 2020
CTACACCCAAACTGTC_Rectum-2_Goblet	Goblet	Rectum	0.657148	0	1.05032	Wang et al., 2020
CTACCCAAGAGGACGG_Rectum-2_Goblet	Goblet	Rectum	0	0	0	Wang et al., 2020
CTACCCATCGTAGGTT_Rectum-2_Goblet	Goblet	Rectum	0	0	0	Wang et al., 2020
CTAGAGTGTAGCACGA_Rectum-2_Goblet	Goblet	Rectum	0	0	0	Wang et al., 2020
CTAGTGAAGAAACCAT_Rectum-2_Goblet	Goblet	Rectum	0	0	0.769466	Wang et al., 2020
CTAGTGACACAACTGT_Rectum-2_Goblet	Goblet	Rectum	0	0	0	Wang et al., 2020
CTCAGAATCCGGGTGT_Rectum-2_Goblet	Goblet	Rectum	0	0	0	Wang et al., 2020
CTCATTAGTTGTCGCG_Rectum-2_Goblet	Goblet	Rectum	0	0	0.969107	Wang et al., 2020
CTCGGGACAGACAAGC_Rectum-2_Goblet	Goblet	Rectum	0	0	0	Wang et al., 2020
CTCGTACTCCACGAAT_Rectum-2_Goblet	Goblet	Rectum	0	0.960736	0.591563	Wang et al., 2020
CTCGTCACATGGTTGT_Rectum-2_Goblet	Goblet	Rectum	0	0	0	Wang et al., 2020
CTGAAGTAGGATATAC_Rectum-2_Goblet	Goblet	Rectum	0	0.815611	0	Wang et al., 2020
CTGAAGTGTATAATGG_Rectum-2_Goblet	Goblet	Rectum	0	0	0	Wang et al., 2020
CTGAAGTGTCAATACC_Rectum-2_Goblet	Goblet	Rectum	0	0	0	Wang et al., 2020
CTGATAGTCCGAACGC_Rectum-2_Goblet	Goblet	Rectum	0	0	1.02536	Wang et al., 2020
CTGATAGTCCTTGGTC_Rectum-2_Goblet	Goblet	Rectum	0.63138	0.63138	0	Wang et al., 2020
CTGATCCTCATCTGTT_Rectum-2_Goblet	Goblet	Rectum	0	0	0.537158	Wang et al., 2020
CTGCGGAAGTAGCGGT_Rectum-2_Goblet	Goblet	Rectum	0	1.33788	0.87775	Wang et al., 2020
CTGCGGATCACCGTAA_Rectum-2_Goblet	Goblet	Rectum	0	0	0	Wang et al., 2020
CTGGTCTTCCTATTCA_Rectum-2_Goblet	Goblet	Rectum	0	0.670213	0	Wang et al., 2020
CTGGTCTTCTTTCCTC_Rectum-2_Goblet	Goblet	Rectum	0	0.932398	0	Wang et al., 2020
CTGTGCTTCTTGCCGT_Rectum-2_Goblet	Goblet	Rectum	0	0.836327	0	Wang et al., 2020
CTTAACTAGCGGATCA_Rectum-2_Goblet	Goblet	Rectum	0	0	0	Wang et al., 2020
CTTCTCTAGAGCTATA_Rectum-2_Goblet	Goblet	Rectum	0	1.42337	0	Wang et al., 2020
GAACATCAGTAGTGCG_Rectum-2_Goblet	Goblet	Rectum	0	0	0	Wang et al., 2020
GAACGGAGTCGCCATG_Rectum-2_Goblet	Goblet	Rectum	0	0	0	Wang et al., 2020
GACAGAGCACGCTTTC_Rectum-2_Goblet	Goblet	Rectum	0	0.708545	0	Wang et al., 2020
GACGCGTAGTGGGATC_Rectum-2_Goblet	Goblet	Rectum	0	0	0	Wang et al., 2020
GACGTGCGTCGGGTCT_Rectum-2_Goblet	Goblet	Rectum	0	0	0	Wang et al., 2020
GACGTGCTCGTAGATC_Rectum-2_Goblet	Goblet	Rectum	0	0	0	Wang et al., 2020
GACTACAAGAGCAATT_Rectum-2_Goblet	Goblet	Rectum	0	0	0	Wang et al., 2020
GACTGCGTCAAACAAG_Rectum-2_Goblet	Goblet	Rectum	0	0.753051	0	Wang et al., 2020
GAGCAGAAGTTACCCA_Rectum-2_Goblet	Goblet	Rectum	0	1.21715	0	Wang et al., 2020
GAGCAGACAGGCAGTA_Rectum-2_Goblet	Goblet	Rectum	0	0	1.13324	Wang et al., 2020
GAGCAGACATTCTCAT_Rectum-2_Goblet	Goblet	Rectum	0	0	0	Wang et al., 2020
GAGGTGACACGAAACG_Rectum-2_Goblet	Goblet	Rectum	0	0	0	Wang et al., 2020
GAGTCCGTCCAAGTAC_Rectum-2_Goblet	Goblet	Rectum	0	1.24031	0	Wang et al., 2020
GATCGATTCTTCGAGA_Rectum-2_Goblet	Goblet	Rectum	0	0	0.629532	Wang et al., 2020
GATCGTATCATAACCG_Rectum-2_Goblet	Goblet	Rectum	0	0	0	Wang et al., 2020
GATGAGGGTCTCCATC_Rectum-2_Goblet	Goblet	Rectum	0	0.675383	0	Wang et al., 2020
GATGAGGGTGACGGTA_Rectum-2_Goblet	Goblet	Rectum	0	0	0	Wang et al., 2020
GATGCTATCGAGGTAG_Rectum-2_Goblet	Goblet	Rectum	0.293863	0	0.293863	Wang et al., 2020
GCACTCTCAGGGTATG_Rectum-2_Goblet	Goblet	Rectum	0	1.25107	0	Wang et al., 2020
GCACTCTGTGACGGTA_Rectum-2_Goblet	Goblet	Rectum	0	0	0	Wang et al., 2020
GCAGCCATCGACAGCC_Rectum-2_Goblet	Goblet	Rectum	0	0.45099	0	Wang et al., 2020
GCATACAAGTTCGCGC_Rectum-2_Goblet	Goblet	Rectum	0	0.67581	0	Wang et al., 2020
GCATGATAGCGTCTAT_Rectum-2_Goblet	Goblet	Rectum	0	0	0	Wang et al., 2020
GCGGGTTAGCGAAGGG_Rectum-2_Goblet	Goblet	Rectum	0	0	0	Wang et al., 2020
GCTGCGACATGTAAGA_Rectum-2_Goblet	Goblet	Rectum	0.761653	0.761653	0	Wang et al., 2020
GCTGCTTTCTTACCGC_Rectum-2_Goblet	Goblet	Rectum	0	0	0	Wang et al., 2020
GCTTCCAAGCGATGAC_Rectum-2_Goblet	Goblet	Rectum	0	0	0	Wang et al., 2020
GCTTCCATCGCCATAA_Rectum-2_Goblet	Goblet	Rectum	0	0	0	Wang et al., 2020
GGAAAGCAGTAATCCC_Rectum-2_Goblet	Goblet	Rectum	0.256724	0.256724	0.256724	Wang et al., 2020
GGAACTTTCAGCTCTC_Rectum-2_Goblet	Goblet	Rectum	0	0.778979	0	Wang et al., 2020
GGACAAGGTTAAGTAG_Rectum-2_Goblet	Goblet	Rectum	0	0.761927	0.45184	Wang et al., 2020
GGACAAGGTTCCACGG_Rectum-2_Goblet	Goblet	Rectum	0	0	0.880056	Wang et al., 2020
GGACAGAAGGTGACCA_Rectum-2_Goblet	Goblet	Rectum	0	0.980517	0	Wang et al., 2020
GGACGTCCAGTACACT_Rectum-2_Goblet	Goblet	Rectum	0	0	0	Wang et al., 2020
GGAGCAAAGACCGGAT_Rectum-2_Goblet	Goblet	Rectum	0	0.809475	0.809475	Wang et al., 2020
GGATGTTTCAACCATG_Rectum-2_Goblet	Goblet	Rectum	0.594477	0	0	Wang et al., 2020
GGATTACAGACTGTAA_Rectum-2_Goblet	Goblet	Rectum	0	0	0	Wang et al., 2020
GGCCGATCAAGCCGCT_Rectum-2_Goblet	Goblet	Rectum	0	0	1.41165	Wang et al., 2020
GGCGACTCATAAAGGT_Rectum-2_Goblet	Goblet	Rectum	0	0	0	Wang et al., 2020
GGCTCGATCTTCCTTC_Rectum-2_Goblet	Goblet	Rectum	0	0	0	Wang et al., 2020
GGCTGGTTCAAACGGG_Rectum-2_Goblet	Goblet	Rectum	0	0.941365	0	Wang et al., 2020
GGGACCTCATGCGCAC_Rectum-2_Goblet	Goblet	Rectum	0	0	1.26004	Wang et al., 2020
GGGATGACACCAGATT_Rectum-2_Goblet	Goblet	Rectum	0	0	1.18295	Wang et al., 2020
GGGCACTAGCCACGCT_Rectum-2_Goblet	Goblet	Rectum	0	0.426962	0	Wang et al., 2020
GGGCATCAGCCCTAAT_Rectum-2_Goblet	Goblet	Rectum	0	0.810791	0	Wang et al., 2020
GGGTTGCAGCTGTCTA_Rectum-2_Goblet	Goblet	Rectum	0	0	0	Wang et al., 2020
GGTATTGAGAGCTATA_Rectum-2_Goblet	Goblet	Rectum	0	1.27202	1.27202	Wang et al., 2020
GGTGAAGGTCTCACCT_Rectum-2_Goblet	Goblet	Rectum	0	0	0	Wang et al., 2020
GGTGAAGTCCTTAATC_Rectum-2_Goblet	Goblet	Rectum	0	0	0	Wang et al., 2020
GGTGTTATCGCACTCT_Rectum-2_Goblet	Goblet	Rectum	0	0.59744	0.59744	Wang et al., 2020
GTAACTGAGGGCATGT_Rectum-2_Goblet	Goblet	Rectum	0	0	0.958574	Wang et al., 2020
GTACGTATCTTAGCCC_Rectum-2_Goblet	Goblet	Rectum	0	1.21298	0	Wang et al., 2020
GTATCTTCATTGCGGC_Rectum-2_Goblet	Goblet	Rectum	0	0	0.815611	Wang et al., 2020
GTATTCTCACAGGTTT_Rectum-2_Goblet	Goblet	Rectum	0.320696	0.758119	0	Wang et al., 2020
GTCCTCACAGATCTGT_Rectum-2_Goblet	Goblet	Rectum	0	0	0	Wang et al., 2020
GTCCTCAGTGAGCGAT_Rectum-2_Goblet	Goblet	Rectum	0	0	0.852204	Wang et al., 2020
GTCGTAATCGTTGCCT_Rectum-2_Goblet	Goblet	Rectum	0.23449	0.842135	0.583774	Wang et al., 2020
GTCTCGTAGTGCTGCC_Rectum-2_Goblet	Goblet	Rectum	0	0	0	Wang et al., 2020
GTCTCGTCATGCATGT_Rectum-2_Goblet	Goblet	Rectum	0	0	0	Wang et al., 2020
GTCTTCGGTGTTTGGT_Rectum-2_Goblet	Goblet	Rectum	0	0	0	Wang et al., 2020
GTGCGGTAGTGCAAGC_Rectum-2_Goblet	Goblet	Rectum	0	0	0	Wang et al., 2020
GTTTCTATCCTTAATC_Rectum-2_Goblet	Goblet	Rectum	0	0	0	Wang et al., 2020
TAAACCGCACCAGCAC_Rectum-2_Goblet	Goblet	Rectum	0	0.715258	0.715258	Wang et al., 2020
TAAGAGAGTCTTGATG_Rectum-2_Goblet	Goblet	Rectum	0	0	0	Wang et al., 2020
TAAGTGCCAAGGTTTC_Rectum-2_Goblet	Goblet	Rectum	0	0	0	Wang et al., 2020
TACAGTGAGAATAGGG_Rectum-2_Goblet	Goblet	Rectum	0	1.06652	0.491693	Wang et al., 2020
TACCTATCAATGGATA_Rectum-2_Goblet	Goblet	Rectum	0	1.40779	1.40779	Wang et al., 2020
TACCTATGTGGCGAAT_Rectum-2_Goblet	Goblet	Rectum	0	0.961658	0.961658	Wang et al., 2020
TACTCATTCAGGTTCA_Rectum-2_Goblet	Goblet	Rectum	0	0	0	Wang et al., 2020
TACTTGTCAAGTACCT_Rectum-2_Goblet	Goblet	Rectum	0	0	0	Wang et al., 2020
TACTTGTCATGGTAGG_Rectum-2_Goblet	Goblet	Rectum	0	0	0	Wang et al., 2020
TACTTGTTCCACTCCA_Rectum-2_Goblet	Goblet	Rectum	0	0	0	Wang et al., 2020
TAGAGCTAGTAGGCCA_Rectum-2_Goblet	Goblet	Rectum	0	0	0	Wang et al., 2020
TAGTTGGGTTCTGAAC_Rectum-2_Goblet	Goblet	Rectum	0	0	1.39123	Wang et al., 2020
TATCAGGGTGACAAAT_Rectum-2_Goblet	Goblet	Rectum	0	0.692947	0	Wang et al., 2020
TCAATCTGTCTGATTG_Rectum-2_Goblet	Goblet	Rectum	0	1.0615	0	Wang et al., 2020
TCACAAGAGAGAACAG_Rectum-2_Goblet	Goblet	Rectum	0	0	0	Wang et al., 2020
TCAGCAACAGTACACT_Rectum-2_Goblet	Goblet	Rectum	1.30572	0	0	Wang et al., 2020
TCAGCAAGTAGCTGCC_Rectum-2_Goblet	Goblet	Rectum	0	1.09968	0.693948	Wang et al., 2020
TCAGCTCCATTCCTCG_Rectum-2_Goblet	Goblet	Rectum	0	0	0.577555	Wang et al., 2020
TCGGGACCATTTGCCC_Rectum-2_Goblet	Goblet	Rectum	0	0	0	Wang et al., 2020
TCGGGACTCATGTCCC_Rectum-2_Goblet	Goblet	Rectum	0	1.53222	0.792758	Wang et al., 2020
TCGGTAAGTAGGCTGA_Rectum-2_Goblet	Goblet	Rectum	0.756395	0	0.756395	Wang et al., 2020
TCTCATACACATCCAA_Rectum-2_Goblet	Goblet	Rectum	0.316408	0.316408	0	Wang et al., 2020
TCTCTAAAGTGGGCTA_Rectum-2_Goblet	Goblet	Rectum	0	0	0	Wang et al., 2020
TCTGGAAAGGGATACC_Rectum-2_Goblet	Goblet	Rectum	0	0	0	Wang et al., 2020
TGACAACCAAGTCATC_Rectum-2_Goblet	Goblet	Rectum	0	0	0	Wang et al., 2020
TGACGGCTCATCACCC_Rectum-2_Goblet	Goblet	Rectum	0	1.35588	0	Wang et al., 2020
TGACTAGGTATCACCA_Rectum-2_Goblet	Goblet	Rectum	0	0	0	Wang et al., 2020
TGCACCTAGCTGAACG_Rectum-2_Goblet	Goblet	Rectum	0	0	0	Wang et al., 2020
TGCCCATGTTATTCTC_Rectum-2_Goblet	Goblet	Rectum	0	0	0.651074	Wang et al., 2020
TGCCCATTCACAGGCC_Rectum-2_Goblet	Goblet	Rectum	0	1.21282	0	Wang et al., 2020
TGCCCTATCTGCAGTA_Rectum-2_Goblet	Goblet	Rectum	0	1.22194	0	Wang et al., 2020
TGCGCAGTCAACACTG_Rectum-2_Goblet	Goblet	Rectum	0	0.724399	0	Wang et al., 2020
TGGACGCCATCGGACC_Rectum-2_Goblet	Goblet	Rectum	0	0	0	Wang et al., 2020
TGGCTGGTCGGTTAAC_Rectum-2_Goblet	Goblet	Rectum	0.281279	0.680299	0	Wang et al., 2020
TGGGAAGAGAAGAAGC_Rectum-2_Goblet	Goblet	Rectum	1.0676	1.0676	0	Wang et al., 2020
TGGGAAGGTCGCCATG_Rectum-2_Goblet	Goblet	Rectum	0	0.761409	0.761409	Wang et al., 2020
TGGTTCCAGTAACCCT_Rectum-2_Goblet	Goblet	Rectum	0	0.826446	0	Wang et al., 2020
TGTCCCACAAGGCTCC_Rectum-2_Goblet	Goblet	Rectum	0	0.958376	0	Wang et al., 2020
TGTGTTTTCATCGCTC_Rectum-2_Goblet	Goblet	Rectum	0	0	0	Wang et al., 2020
TGTGTTTTCCACGTTC_Rectum-2_Goblet	Goblet	Rectum	0	0	0	Wang et al., 2020
TGTTCCGTCCAAACAC_Rectum-2_Goblet	Goblet	Rectum	0	0.894465	0	Wang et al., 2020
TTAGGACGTGCAGGTA_Rectum-2_Goblet	Goblet	Rectum	0	0	0	Wang et al., 2020
TTGAACGCACTTAACG_Rectum-2_Goblet	Goblet	Rectum	0	0	1.02992	Wang et al., 2020
TTGCGTCCAAGCGCTC_Rectum-2_Goblet	Goblet	Rectum	0	0.880634	0	Wang et al., 2020
TTGTAGGGTAGAAAGG_Rectum-2_Goblet	Goblet	Rectum	0	0	0	Wang et al., 2020
TTTCCTCGTCTAAACC_Rectum-2_Goblet	Goblet	Rectum	0	0.798697	0	Wang et al., 2020
AAAGATGCATTGGTAC_Rectum-2_Goblet	Goblet	Rectum	0	0	0	Wang et al., 2020
AACCGCGCACGGCCAT_Rectum-2_Goblet	Goblet	Rectum	0	0	0	Wang et al., 2020
AACTCCCTCAAACCGT_Rectum-2_Goblet	Goblet	Rectum	0	0	0	Wang et al., 2020
ACACCAAGTTAGGGTG_Rectum-2_Goblet	Goblet	Rectum	0	0	0	Wang et al., 2020
ACCTTTACAGATTGCT_Rectum-2_Goblet	Goblet	Rectum	0	1.0734	0	Wang et al., 2020
ACGAGCCAGTATGACA_Rectum-2_Goblet	Goblet	Rectum	0	1.169	0	Wang et al., 2020
ACGGCCATCAATAAGG_Rectum-2_Goblet	Goblet	Rectum	0	1.09995	0	Wang et al., 2020
ACTATCTAGTGATCGG_Rectum-2_Goblet	Goblet	Rectum	0	0	0	Wang et al., 2020
AGATCTGTCTTCCTTC_Rectum-2_Goblet	Goblet	Rectum	0	0.823745	0	Wang et al., 2020
AGCCTAAGTTAGATGA_Rectum-2_Goblet	Goblet	Rectum	0	0	0	Wang et al., 2020
ATCCGAACAACGATGG_Rectum-2_Goblet	Goblet	Rectum	0	0	0.781604	Wang et al., 2020
ATTCTACCATGCTAGT_Rectum-2_Goblet	Goblet	Rectum	0	0	0	Wang et al., 2020
CAAGGCCCACGGTAGA_Rectum-2_Goblet	Goblet	Rectum	0	0	1.22661	Wang et al., 2020
CAAGTTGAGCTAAGAT_Rectum-2_Goblet	Goblet	Rectum	0	0	0	Wang et al., 2020
CACATTTGTAGCAAAT_Rectum-2_Goblet	Goblet	Rectum	0	0	0	Wang et al., 2020
CAGAATCTCTCACATT_Rectum-2_Goblet	Goblet	Rectum	0	1.00379	0	Wang et al., 2020
CATATTCAGTACTTGC_Rectum-2_Goblet	Goblet	Rectum	0	0	0.688431	Wang et al., 2020
CATCGAACAACACGCC_Rectum-2_Goblet	Goblet	Rectum	0	0.866092	0	Wang et al., 2020
CCACTACCACCATGTA_Rectum-2_Goblet	Goblet	Rectum	0	0.98365	0	Wang et al., 2020
CGGGTCAGTCAGGACA_Rectum-2_Goblet	Goblet	Rectum	0	0	0	Wang et al., 2020
CTACGTCAGCACCGCT_Rectum-2_Goblet	Goblet	Rectum	0	0	0	Wang et al., 2020
CTCGAAACACCCTATC_Rectum-2_Goblet	Goblet	Rectum	0	0	0	Wang et al., 2020
CTGCGGACACTAGTAC_Rectum-2_Goblet	Goblet	Rectum	0	0	1.21916	Wang et al., 2020
GAACCTAAGAGACTTA_Rectum-2_Goblet	Goblet	Rectum	0	0	0.921604	Wang et al., 2020
GACGGCTCATATGGTC_Rectum-2_Goblet	Goblet	Rectum	0	0	0	Wang et al., 2020
GCGCGATAGGGTCTCC_Rectum-2_Goblet	Goblet	Rectum	0	0	0	Wang et al., 2020
GGCGACTAGGACATTA_Rectum-2_Goblet	Goblet	Rectum	0	0	0	Wang et al., 2020
GTCTTCGTCACTCTTA_Rectum-2_Goblet	Goblet	Rectum	0	0	0	Wang et al., 2020
GTGTTAGAGGATGTAT_Rectum-2_Goblet	Goblet	Rectum	0	0	1.65529	Wang et al., 2020
TACTCGCAGCTGGAAC_Rectum-2_Goblet	Goblet	Rectum	0	0	0	Wang et al., 2020
TCAGCAAAGCGTTGCC_Rectum-2_Goblet	Goblet	Rectum	0	0	0	Wang et al., 2020
TGCCAAACACTAGTAC_Rectum-2_Goblet	Goblet	Rectum	0	1.02302	0	Wang et al., 2020
TGCTGCTTCGTGGGAA_Rectum-2_Goblet	Goblet	Rectum	0	0	0	Wang et al., 2020
TTCTCCTGTTTACTCT_Rectum-2_Goblet	Goblet	Rectum	0	0	0	Wang et al., 2020
TTTGTCATCACGACTA_Rectum-2_Goblet	Goblet	Rectum	0	0	0	Wang et al., 2020
AAAGTAGAGGGTGTTG_Rectum-1_Paneth-like	Paneth-like	Rectum	0	0.441773	1.32901	Wang et al., 2020
AACTTTCCAATGTAAG_Rectum-1_Paneth-like	Paneth-like	Rectum	0	0.988604	0.988604	Wang et al., 2020
AAGTCTGTCACGATGT_Rectum-1_Paneth-like	Paneth-like	Rectum	0	1.03177	0	Wang et al., 2020
AATCCAGGTCACACGC_Rectum-1_Paneth-like	Paneth-like	Rectum	0	0	0.793952	Wang et al., 2020
ACATACGTCCGCAAGC_Rectum-1_Paneth-like	Paneth-like	Rectum	0.504715	1.19325	0.504715	Wang et al., 2020
ACCCACTCATGTTCCC_Rectum-1_Paneth-like	Paneth-like	Rectum	0.477635	1.04267	0	Wang et al., 2020
ACCGTAAAGAAAGTGG_Rectum-1_Paneth-like	Paneth-like	Rectum	0	0.956234	0.726543	Wang et al., 2020
ACGCCGAGTTTGGGCC_Rectum-1_Paneth-like	Paneth-like	Rectum	0.446708	0	0.754391	Wang et al., 2020
ACGGGTCGTGAAGGCT_Rectum-1_Paneth-like	Paneth-like	Rectum	0	0	0.930069	Wang et al., 2020
ACTATCTCAGTAACGG_Rectum-1_Paneth-like	Paneth-like	Rectum	0	0.51032	1.09777	Wang et al., 2020
ACTGAGTAGAGTCTGG_Rectum-1_Paneth-like	Paneth-like	Rectum	0	0.986771	0.75222	Wang et al., 2020
ACTGATGGTCCAGTTA_Rectum-1_Paneth-like	Paneth-like	Rectum	0	0	1.08261	Wang et al., 2020
AGAGCGACATTCGACA_Rectum-1_Paneth-like	Paneth-like	Rectum	0.435498	0.969717	0.737865	Wang et al., 2020
AGCCTAAAGGAATGGA_Rectum-1_Paneth-like	Paneth-like	Rectum	0	0.953775	0	Wang et al., 2020
AGCTCCTTCCAGTAGT_Rectum-1_Paneth-like	Paneth-like	Rectum	0	0.566989	0.926598	Wang et al., 2020
ATCCGAAGTAGAGGAA_Rectum-1_Paneth-like	Paneth-like	Rectum	0	1.3569	0.892844	Wang et al., 2020
ATTCTACGTTTGTTTC_Rectum-1_Paneth-like	Paneth-like	Rectum	0.537987	0.304744	0.726985	Wang et al., 2020
ATTGGTGAGGTAGCTG_Rectum-1_Paneth-like	Paneth-like	Rectum	0	0.89902	1.1587	Wang et al., 2020
ATTGGTGGTAGCTGCC_Rectum-1_Paneth-like	Paneth-like	Rectum	0.897081	1.36222	1.36222	Wang et al., 2020
CAAGATCAGCGTTGCC_Rectum-1_Paneth-like	Paneth-like	Rectum	0.532471	1.13443	0.532471	Wang et al., 2020
CAAGATCTCTTGAGAC_Rectum-1_Paneth-like	Paneth-like	Rectum	0	1.59561	0.83744	Wang et al., 2020
CAGCCGAGTGCAACGA_Rectum-1_Paneth-like	Paneth-like	Rectum	0.714378	0.941714	0.714378	Wang et al., 2020
CATGCCTAGACAGACC_Rectum-1_Paneth-like	Paneth-like	Rectum	0	1.08219	0.90152	Wang et al., 2020
CATGGCGTCGCGTTTC_Rectum-1_Paneth-like	Paneth-like	Rectum	0	0.480701	0	Wang et al., 2020
CCAGCGACAAGCCTAT_Rectum-1_Paneth-like	Paneth-like	Rectum	0.442071	0	0.442071	Wang et al., 2020
CCATGTCGTCTAGTGT_Rectum-1_Paneth-like	Paneth-like	Rectum	0	0.864459	1.1186	Wang et al., 2020
CCCATACAGATGTTAG_Rectum-1_Paneth-like	Paneth-like	Rectum	0.453905	0.453905	1.61366	Wang et al., 2020
CCGGGATAGGGCATGT_Rectum-1_Paneth-like	Paneth-like	Rectum	0	0	0.980101	Wang et al., 2020
CCGTACTCACAAGCCC_Rectum-1_Paneth-like	Paneth-like	Rectum	0	0.292375	0	Wang et al., 2020
CCTCAGTCAGCGTCCA_Rectum-1_Paneth-like	Paneth-like	Rectum	0	1.25321	1.79228	Wang et al., 2020
CGAGAAGTCAAAGACA_Rectum-1_Paneth-like	Paneth-like	Rectum	0	1.02674	0.639734	Wang et al., 2020
CGCGTTTAGACTTGAA_Rectum-1_Paneth-like	Paneth-like	Rectum	0	0.762262	0.762262	Wang et al., 2020
CGGAGTCTCTTCGAGA_Rectum-1_Paneth-like	Paneth-like	Rectum	0	0	0.888734	Wang et al., 2020
CGTAGGCCAGACGTAG_Rectum-1_Paneth-like	Paneth-like	Rectum	0	0.532994	0.532994	Wang et al., 2020
CGTAGGCCAGCTGGCT_Rectum-1_Paneth-like	Paneth-like	Rectum	0	0.922927	0	Wang et al., 2020
CGTCACTCAGGTCCAC_Rectum-1_Paneth-like	Paneth-like	Rectum	0.566066	0	0	Wang et al., 2020
CGTCACTGTAGCAAAT_Rectum-1_Paneth-like	Paneth-like	Rectum	0.443226	1.332	0.443226	Wang et al., 2020
CGTCCATAGCTCCTTC_Rectum-1_Paneth-like	Paneth-like	Rectum	0	1.16403	0.903625	Wang et al., 2020
CGTGTCTAGGCATGTG_Rectum-1_Paneth-like	Paneth-like	Rectum	0.944235	0	0.944235	Wang et al., 2020
CTACATTTCTGATACG_Rectum-1_Paneth-like	Paneth-like	Rectum	0	1.06854	1.75403	Wang et al., 2020
CTCTACGCAGCCTTTC_Rectum-1_Paneth-like	Paneth-like	Rectum	0.933287	0	0.571785	Wang et al., 2020
CTGATCCTCTTGCAAG_Rectum-1_Paneth-like	Paneth-like	Rectum	0	0	0.856663	Wang et al., 2020
CTGCTGTGTTCTGTTT_Rectum-1_Paneth-like	Paneth-like	Rectum	0	0.97694	1.63721	Wang et al., 2020
CTTACCGGTACCATCA_Rectum-1_Paneth-like	Paneth-like	Rectum	0.599877	0.599877	1.45572	Wang et al., 2020
CTTAGGAGTGATGTCT_Rectum-1_Paneth-like	Paneth-like	Rectum	0	0.50939	1.60656	Wang et al., 2020
GACACGCCAGCTTCGG_Rectum-1_Paneth-like	Paneth-like	Rectum	0.674366	0.893711	0.392984	Wang et al., 2020
GATCGATCATCGGACC_Rectum-1_Paneth-like	Paneth-like	Rectum	0	0.928029	0.568015	Wang et al., 2020
GATGAAAAGTTATCGC_Rectum-1_Paneth-like	Paneth-like	Rectum	0.496803	0.496803	1.27364	Wang et al., 2020
GCCTCTAGTCCAGTTA_Rectum-1_Paneth-like	Paneth-like	Rectum	0	0	1.32781	Wang et al., 2020
GCTGCTTTCCCGGATG_Rectum-1_Paneth-like	Paneth-like	Rectum	0	0.701449	1.39872	Wang et al., 2020
GCTGGGTTCGTAGGTT_Rectum-1_Paneth-like	Paneth-like	Rectum	0	1.81484	1.48766	Wang et al., 2020
GGAACTTTCTAACTCT_Rectum-1_Paneth-like	Paneth-like	Rectum	1.17371	0.912007	1.6989	Wang et al., 2020
GGACAAGAGAATCTCC_Rectum-1_Paneth-like	Paneth-like	Rectum	0	0.532544	0	Wang et al., 2020
GGATGTTTCCGCATAA_Rectum-1_Paneth-like	Paneth-like	Rectum	0	0.557386	0.913167	Wang et al., 2020
GGCTCGACACTGTGTA_Rectum-1_Paneth-like	Paneth-like	Rectum	0	0.812217	0.486399	Wang et al., 2020
GGGAATGGTGTAATGA_Rectum-1_Paneth-like	Paneth-like	Rectum	0	0.411076	0.411076	Wang et al., 2020
GGGAGATAGCCAGAAC_Rectum-1_Paneth-like	Paneth-like	Rectum	0	0	0.810549	Wang et al., 2020
GGGATGAGTGCACCAC_Rectum-1_Paneth-like	Paneth-like	Rectum	0.432703	0.432703	0	Wang et al., 2020
GGGATGATCTATCCCG_Rectum-1_Paneth-like	Paneth-like	Rectum	0	0	0	Wang et al., 2020
GGTATTGCAGGTGGAT_Rectum-1_Paneth-like	Paneth-like	Rectum	0	0.740695	0.740695	Wang et al., 2020
TACGGTATCCACGAAT_Rectum-1_Paneth-like	Paneth-like	Rectum	0.799269	0.477449	0	Wang et al., 2020
TAGAGCTGTGGCGAAT_Rectum-1_Paneth-like	Paneth-like	Rectum	0	0.519922	0.519922	Wang et al., 2020
TAGGCATCACGGTTTA_Rectum-1_Paneth-like	Paneth-like	Rectum	0	1.24309	0.972367	Wang et al., 2020
TCACAAGCAAGGTGTG_Rectum-1_Paneth-like	Paneth-like	Rectum	0	1.41291	1.05248	Wang et al., 2020
TCAGATGCAGGCGATA_Rectum-1_Paneth-like	Paneth-like	Rectum	0	0	0	Wang et al., 2020
TCAGCTCAGGAATGGA_Rectum-1_Paneth-like	Paneth-like	Rectum	0	0.679627	1.36594	Wang et al., 2020
TCCACACCACCTCGTT_Rectum-1_Paneth-like	Paneth-like	Rectum	0	0.937874	0.77284	Wang et al., 2020
TCGTACCAGAGATGAG_Rectum-1_Paneth-like	Paneth-like	Rectum	0.519342	0.519342	0	Wang et al., 2020
TCTTCGGCATCAGTCA_Rectum-1_Paneth-like	Paneth-like	Rectum	0.433905	0.433905	0.433905	Wang et al., 2020
TGCGCAGGTTCCACGG_Rectum-1_Paneth-like	Paneth-like	Rectum	0.444046	1.17434	0.750475	Wang et al., 2020
TGCGGGTAGTGAACGC_Rectum-1_Paneth-like	Paneth-like	Rectum	0	0	0.509496	Wang et al., 2020
TGGGCGTAGGCAAAGA_Rectum-1_Paneth-like	Paneth-like	Rectum	0	0.755437	1.18083	Wang et al., 2020
TGGTTCCGTGCATCTA_Rectum-1_Paneth-like	Paneth-like	Rectum	0.503547	0.836883	1.08645	Wang et al., 2020
TGTGTTTAGAACTGTA_Rectum-1_Paneth-like	Paneth-like	Rectum	0.875457	0	1.98786	Wang et al., 2020
TGTTCCGCAGGGTACA_Rectum-1_Paneth-like	Paneth-like	Rectum	1.04693	0.480136	1.04693	Wang et al., 2020
TTAGGCACAGCATACT_Rectum-1_Paneth-like	Paneth-like	Rectum	0	0.888144	1.14611	Wang et al., 2020
AACACGTTCCGAATGT_Rectum-1_Paneth-like	Paneth-like	Rectum	0	0.9563	0	Wang et al., 2020
AACACGTTCCGCTGTT_Rectum-1_Paneth-like	Paneth-like	Rectum	1.02611	1.02611	1.02611	Wang et al., 2020
AACGTTGTCCTCTAGC_Rectum-1_Paneth-like	Paneth-like	Rectum	0	0.58605	0.58605	Wang et al., 2020
AAGCCGCCAACTGCTA_Rectum-1_Paneth-like	Paneth-like	Rectum	0.242488	0.60062	0.437501	Wang et al., 2020
AATCCAGTCTTCGGTC_Rectum-1_Paneth-like	Paneth-like	Rectum	0.414655	0.414655	0	Wang et al., 2020
ACACCAAAGGTGATAT_Rectum-1_Paneth-like	Paneth-like	Rectum	0	0	1.81469	Wang et al., 2020
ACAGCCGCAGCCTGTG_Rectum-1_Paneth-like	Paneth-like	Rectum	0	0.974827	1.16345	Wang et al., 2020
ACAGCTACACGGATAG_Rectum-1_Paneth-like	Paneth-like	Rectum	0.483116	1.05199	0	Wang et al., 2020
ACATACGAGCTAGTGG_Rectum-1_Paneth-like	Paneth-like	Rectum	0.866411	0.524243	1.12088	Wang et al., 2020
ACGTCAACAGATGGGT_Rectum-1_Paneth-like	Paneth-like	Rectum	0	0.641177	1.0287	Wang et al., 2020
AGATTGCCAAGCCGCT_Rectum-1_Paneth-like	Paneth-like	Rectum	0	0	0.749915	Wang et al., 2020
AGATTGCCATCTACGA_Rectum-1_Paneth-like	Paneth-like	Rectum	0	0	0.925908	Wang et al., 2020
AGCGTATCAACGATCT_Rectum-1_Paneth-like	Paneth-like	Rectum	0.44111	1.16867	0.244682	Wang et al., 2020
AGCGTATTCTGCGGCA_Rectum-1_Paneth-like	Paneth-like	Rectum	0	0	0.915452	Wang et al., 2020
AGCTCCTAGAAACGCC_Rectum-1_Paneth-like	Paneth-like	Rectum	0	0.784993	1.02554	Wang et al., 2020
AGCTCTCTCATGTGGT_Rectum-1_Paneth-like	Paneth-like	Rectum	0	0.410375	1.10841	Wang et al., 2020
AGCTCTCTCCACTCCA_Rectum-1_Paneth-like	Paneth-like	Rectum	0.289409	0	0.289409	Wang et al., 2020
AGGCCACGTAAACACA_Rectum-1_Paneth-like	Paneth-like	Rectum	0	1.61954	0	Wang et al., 2020
AGGCCGTCATGTCGAT_Rectum-1_Paneth-like	Paneth-like	Rectum	0	1.55598	0.428038	Wang et al., 2020
AGTGAGGTCGCAAACT_Rectum-1_Paneth-like	Paneth-like	Rectum	1.07024	1.07024	0	Wang et al., 2020
ATCCACCTCCATGCTC_Rectum-1_Paneth-like	Paneth-like	Rectum	0	0	1.69062	Wang et al., 2020
ATCCGAAAGAACAATC_Rectum-1_Paneth-like	Paneth-like	Rectum	0.303867	0.725259	1.1412	Wang et al., 2020
ATCTACTAGTGGTAGC_Rectum-1_Paneth-like	Paneth-like	Rectum	0	0.555733	1.17238	Wang et al., 2020
ATTATCCTCCCTTGCA_Rectum-1_Paneth-like	Paneth-like	Rectum	0	0.898114	0.898114	Wang et al., 2020
ATTGGACGTATATGAG_Rectum-1_Paneth-like	Paneth-like	Rectum	0.291004	0.291004	1.21325	Wang et al., 2020
CACACTCAGACTGTAA_Rectum-1_Paneth-like	Paneth-like	Rectum	0	0.911399	0	Wang et al., 2020
CACACTCCAAGTTGTC_Rectum-1_Paneth-like	Paneth-like	Rectum	0	0.876738	0.876738	Wang et al., 2020
CACCACTGTCGGGTCT_Rectum-1_Paneth-like	Paneth-like	Rectum	0	0.987651	0.987651	Wang et al., 2020
CACCACTTCGGTGTCG_Rectum-1_Paneth-like	Paneth-like	Rectum	0	1.02321	1.02321	Wang et al., 2020
CAGCATATCGACGGAA_Rectum-1_Paneth-like	Paneth-like	Rectum	0	0	0	Wang et al., 2020
CATCGAACAGGCTCAC_Rectum-1_Paneth-like	Paneth-like	Rectum	0	0.481055	0	Wang et al., 2020
CCACTACTCGCCATAA_Rectum-1_Paneth-like	Paneth-like	Rectum	0	0.479456	0	Wang et al., 2020
CCGTGGAGTACTCGCG_Rectum-1_Paneth-like	Paneth-like	Rectum	0	1.23796	1.04255	Wang et al., 2020
CCTTACGCAATGGAAT_Rectum-1_Paneth-like	Paneth-like	Rectum	0	0	0.810167	Wang et al., 2020
CCTTTCTGTCTCTTTA_Rectum-1_Paneth-like	Paneth-like	Rectum	0.236086	0.725195	0.587147	Wang et al., 2020
CGAGAAGGTAGGGTAC_Rectum-1_Paneth-like	Paneth-like	Rectum	0	0	1.52797	Wang et al., 2020
CGGAGTCGTATAAACG_Rectum-1_Paneth-like	Paneth-like	Rectum	0	1.03038	0	Wang et al., 2020
CGGCTAGCATCGGTTA_Rectum-1_Paneth-like	Paneth-like	Rectum	0	1.0191	0.634112	Wang et al., 2020
CGTAGCGCAATGTAAG_Rectum-1_Paneth-like	Paneth-like	Rectum	0	0.475944	0.475944	Wang et al., 2020
CGTCAGGAGAACTCGG_Rectum-1_Paneth-like	Paneth-like	Rectum	0	0.754421	0.754421	Wang et al., 2020
CGTGTCTTCGAGGTAG_Rectum-1_Paneth-like	Paneth-like	Rectum	0.494073	0.494073	0.823278	Wang et al., 2020
CGTTCTGAGTGCGTGA_Rectum-1_Paneth-like	Paneth-like	Rectum	0.682035	0	0	Wang et al., 2020
CGTTCTGGTTTCGCTC_Rectum-1_Paneth-like	Paneth-like	Rectum	0.717574	0.717574	0.421816	Wang et al., 2020
CTACCCAGTGTAACGG_Rectum-1_Paneth-like	Paneth-like	Rectum	0	0.966577	0	Wang et al., 2020
CTACGTCAGGATGTAT_Rectum-1_Paneth-like	Paneth-like	Rectum	0.197717	0.362721	0.628326	Wang et al., 2020
CTAGTGAGTTCCACGG_Rectum-1_Paneth-like	Paneth-like	Rectum	0	1.36914	1.59113	Wang et al., 2020
CTCGTCATCACGACTA_Rectum-1_Paneth-like	Paneth-like	Rectum	0.386039	1.56217	0.386039	Wang et al., 2020
CTGAAGTGTCCTGCTT_Rectum-1_Paneth-like	Paneth-like	Rectum	0	0.780545	0.464571	Wang et al., 2020
CTGCGGACAGACAAAT_Rectum-1_Paneth-like	Paneth-like	Rectum	0.318123	0.753131	0	Wang et al., 2020
CTTACCGAGGTGATTA_Rectum-1_Paneth-like	Paneth-like	Rectum	0.766	0	0.454619	Wang et al., 2020
GAAACTCAGCGAAGGG_Rectum-1_Paneth-like	Paneth-like	Rectum	0	1.0268	0	Wang et al., 2020
GAAGCAGTCGACGGAA_Rectum-1_Paneth-like	Paneth-like	Rectum	0.37441	0.646195	0.37441	Wang et al., 2020
GAATGAAGTCGCATCG_Rectum-1_Paneth-like	Paneth-like	Rectum	0.428541	1.30158	0.428541	Wang et al., 2020
GACACGCTCTTTACGT_Rectum-1_Paneth-like	Paneth-like	Rectum	0.335595	1.09656	0.335595	Wang et al., 2020
GACAGAGGTGCACCAC_Rectum-1_Paneth-like	Paneth-like	Rectum	0.766185	0.766185	0	Wang et al., 2020
GACCAATCATGCAACT_Rectum-1_Paneth-like	Paneth-like	Rectum	0.328148	0.937496	0.574808	Wang et al., 2020
GAGTCCGAGATAGCAT_Rectum-1_Paneth-like	Paneth-like	Rectum	0.420996	1.12944	0.420996	Wang et al., 2020
GATCAGTAGCACACAG_Rectum-1_Paneth-like	Paneth-like	Rectum	0	0.52957	0.52957	Wang et al., 2020
GATCAGTTCACGACTA_Rectum-1_Paneth-like	Paneth-like	Rectum	0	0.706588	0.414446	Wang et al., 2020
GATCGCGAGATGTTAG_Rectum-1_Paneth-like	Paneth-like	Rectum	0	0.790514	0.471418	Wang et al., 2020
GATTCAGTCCGTTGCT_Rectum-1_Paneth-like	Paneth-like	Rectum	0	0.928492	0.928492	Wang et al., 2020
GCCAAATGTCTACCTC_Rectum-1_Paneth-like	Paneth-like	Rectum	0	1.07751	1.07751	Wang et al., 2020
GCCTCTATCAGTTCGA_Rectum-1_Paneth-like	Paneth-like	Rectum	0.371162	1.30739	1.02879	Wang et al., 2020
GCTCTGTTCACCGGGT_Rectum-1_Paneth-like	Paneth-like	Rectum	0	0.921391	0.921391	Wang et al., 2020
GCTGCAGTCGCGATCG_Rectum-1_Paneth-like	Paneth-like	Rectum	0	0	1.62833	Wang et al., 2020
GCTGGGTTCGTATCAG_Rectum-1_Paneth-like	Paneth-like	Rectum	0	0.417801	0.711594	Wang et al., 2020
GGAGCAACAAACGTGG_Rectum-1_Paneth-like	Paneth-like	Rectum	0	0	0	Wang et al., 2020
GGGACCTAGATGTTAG_Rectum-1_Paneth-like	Paneth-like	Rectum	0.248347	0.248347	0.879429	Wang et al., 2020
GGGACCTTCTCACATT_Rectum-1_Paneth-like	Paneth-like	Rectum	0	0.496614	0.278824	Wang et al., 2020
GGGTTGCCAGGACCCT_Rectum-1_Paneth-like	Paneth-like	Rectum	0	0.657237	0.657237	Wang et al., 2020
GGTGTTACAATGGATA_Rectum-1_Paneth-like	Paneth-like	Rectum	0	0.884832	0.884832	Wang et al., 2020
GTACGTAGTGTTGGGA_Rectum-1_Paneth-like	Paneth-like	Rectum	0.334903	1.09495	0	Wang et al., 2020
GTATTCTCACTGTGTA_Rectum-1_Paneth-like	Paneth-like	Rectum	0	0.628673	1.01169	Wang et al., 2020
GTATTCTTCAGTGCAT_Rectum-1_Paneth-like	Paneth-like	Rectum	0.431849	0.732467	1.1507	Wang et al., 2020
GTATTCTTCTGTCTCG_Rectum-1_Paneth-like	Paneth-like	Rectum	0	0.958574	0.958574	Wang et al., 2020
GTCAAGTGTGCCTGCA_Rectum-1_Paneth-like	Paneth-like	Rectum	0	0.877873	0	Wang et al., 2020
GTCGTAATCTCAAACG_Rectum-1_Paneth-like	Paneth-like	Rectum	0	1.39584	1.18747	Wang et al., 2020
GTGCGGTGTGACTACT_Rectum-1_Paneth-like	Paneth-like	Rectum	0	0	0.516162	Wang et al., 2020
TACAGTGAGGCCCTTG_Rectum-1_Paneth-like	Paneth-like	Rectum	0	0.400592	0	Wang et al., 2020
TACAGTGCATTCCTCG_Rectum-1_Paneth-like	Paneth-like	Rectum	0	0	1.35781	Wang et al., 2020
TATCAGGCATTGAGCT_Rectum-1_Paneth-like	Paneth-like	Rectum	0.344729	1.24405	0	Wang et al., 2020
TCACAAGAGACTAAGT_Rectum-1_Paneth-like	Paneth-like	Rectum	0.482902	0.482902	0	Wang et al., 2020
TCAGCAAGTATTACCG_Rectum-1_Paneth-like	Paneth-like	Rectum	0	0.945099	1.28697	Wang et al., 2020
TCCCGATGTCGAGATG_Rectum-1_Paneth-like	Paneth-like	Rectum	0	0.871455	0	Wang et al., 2020
TCGCGTTGTAGCGTCC_Rectum-1_Paneth-like	Paneth-like	Rectum	0	1.17179	0.368492	Wang et al., 2020
TCTATTGTCTCCAGGG_Rectum-1_Paneth-like	Paneth-like	Rectum	0.255065	1.00915	0	Wang et al., 2020
TGACAACGTGTTCTTT_Rectum-1_Paneth-like	Paneth-like	Rectum	0	0.653808	0	Wang et al., 2020
TGAGCCGGTCAATACC_Rectum-1_Paneth-like	Paneth-like	Rectum	0.266438	0.266438	0.476614	Wang et al., 2020
TGGCCAGTCGAGGTAG_Rectum-1_Paneth-like	Paneth-like	Rectum	0	1.1248	0	Wang et al., 2020
TGGCTGGCATGTAGTC_Rectum-1_Paneth-like	Paneth-like	Rectum	0	0	0.490291	Wang et al., 2020
TGTATTCGTAGTACCT_Rectum-1_Paneth-like	Paneth-like	Rectum	0.5626	0.5626	1.18347	Wang et al., 2020
TTAGGCAAGGGCATGT_Rectum-1_Paneth-like	Paneth-like	Rectum	0	0	0.414376	Wang et al., 2020
TTCTCAATCGCGTAGC_Rectum-1_Paneth-like	Paneth-like	Rectum	0	0.844451	0.508834	Wang et al., 2020
ACACCAACAAATCCGT_Rectum-2_Paneth-like	Paneth-like	Rectum	0.435671	0.435671	0	Wang et al., 2020
ACGAGCCAGCCACCTG_Rectum-2_Paneth-like	Paneth-like	Rectum	0	0	1.54146	Wang et al., 2020
ACGATGTCACATTCGA_Rectum-2_Paneth-like	Paneth-like	Rectum	0	1.06589	0.491323	Wang et al., 2020
ACTGAGTGTTAAGATG_Rectum-2_Paneth-like	Paneth-like	Rectum	0	0.824427	1.43543	Wang et al., 2020
AGGTCCGCAGGGTTAG_Rectum-2_Paneth-like	Paneth-like	Rectum	0	0.857444	0	Wang et al., 2020
ATTATCCCAAGTTAAG_Rectum-2_Paneth-like	Paneth-like	Rectum	0	0	1.19687	Wang et al., 2020
ATTGGACAGCCTATGT_Rectum-2_Paneth-like	Paneth-like	Rectum	0	0.443726	0.443726	Wang et al., 2020
CAGTAACGTCCGTTAA_Rectum-2_Paneth-like	Paneth-like	Rectum	0	0.599211	0.599211	Wang et al., 2020
CATTATCAGTTCCACA_Rectum-2_Paneth-like	Paneth-like	Rectum	0	0.445858	0.445858	Wang et al., 2020
CGATTGACATTAACCG_Rectum-2_Paneth-like	Paneth-like	Rectum	0	0	0.89113	Wang et al., 2020
CGGACGTGTCGATTGT_Rectum-2_Paneth-like	Paneth-like	Rectum	0.423894	0.423894	0.720665	Wang et al., 2020
CTAGCCTAGGAGTAGA_Rectum-2_Paneth-like	Paneth-like	Rectum	0	0.538283	0.886296	Wang et al., 2020
GACGCGTTCTACGAGT_Rectum-2_Paneth-like	Paneth-like	Rectum	0	0	0	Wang et al., 2020
GACTAACGTCCATGAT_Rectum-2_Paneth-like	Paneth-like	Rectum	0	0	0.955069	Wang et al., 2020
GATGAAAAGACGCAAC_Rectum-2_Paneth-like	Paneth-like	Rectum	0	0	0.918245	Wang et al., 2020
GCCTCTAGTAAACGCG_Rectum-2_Paneth-like	Paneth-like	Rectum	0	0.473008	0.473008	Wang et al., 2020
GGAACTTAGCCCTAAT_Rectum-2_Paneth-like	Paneth-like	Rectum	0	0	0.987334	Wang et al., 2020
GGAGCAAAGGTGACCA_Rectum-2_Paneth-like	Paneth-like	Rectum	0	0.324145	0.324145	Wang et al., 2020
GTGTGCGTCCGTACAA_Rectum-2_Paneth-like	Paneth-like	Rectum	0.45618	0.45618	0.768287	Wang et al., 2020
TAAGAGAAGAATTGTG_Rectum-2_Paneth-like	Paneth-like	Rectum	0	0	2.05705	Wang et al., 2020
TAAGCGTAGCAGGCTA_Rectum-2_Paneth-like	Paneth-like	Rectum	0.490684	0	1.06481	Wang et al., 2020
TACTCATGTTGAGGTG_Rectum-2_Paneth-like	Paneth-like	Rectum	0	0.634154	0	Wang et al., 2020
AACGTTGTCATCTGTT_Rectum-2_Paneth-like	Paneth-like	Rectum	0.398618	0.682858	0.682858	Wang et al., 2020
AAGGAGCGTCATGCAT_Rectum-2_Paneth-like	Paneth-like	Rectum	0	0.781765	0.465407	Wang et al., 2020
ACACCCTCAGGCGATA_Rectum-2_Paneth-like	Paneth-like	Rectum	0	0.686857	0	Wang et al., 2020
ACACTGACACGGCCAT_Rectum-2_Paneth-like	Paneth-like	Rectum	0	0.670167	0.670167	Wang et al., 2020
ACATCAGGTACCTACA_Rectum-2_Paneth-like	Paneth-like	Rectum	0	1.17038	0	Wang et al., 2020
ACCAGTAAGTCTCAAC_Rectum-2_Paneth-like	Paneth-like	Rectum	0	0	0	Wang et al., 2020
ACCAGTAGTCAGAGGT_Rectum-2_Paneth-like	Paneth-like	Rectum	0	0	0.337355	Wang et al., 2020
ACCTTTATCCGCATAA_Rectum-2_Paneth-like	Paneth-like	Rectum	0	0	0	Wang et al., 2020
ACGAGCCGTCTACCTC_Rectum-2_Paneth-like	Paneth-like	Rectum	0	0	0	Wang et al., 2020
AGAGCGATCCTAAGTG_Rectum-2_Paneth-like	Paneth-like	Rectum	0	0.938797	0	Wang et al., 2020
AGAGCTTCAAGAGGCT_Rectum-2_Paneth-like	Paneth-like	Rectum	0	0	0.462754	Wang et al., 2020
AGCCTAAAGGCTACGA_Rectum-2_Paneth-like	Paneth-like	Rectum	0	0	0	Wang et al., 2020
AGCGGTCGTAGCAAAT_Rectum-2_Paneth-like	Paneth-like	Rectum	0	0.55529	1.17166	Wang et al., 2020
AGCGGTCTCCATTCTA_Rectum-2_Paneth-like	Paneth-like	Rectum	0	0	0	Wang et al., 2020
AGGGAGTCATGTAAGA_Rectum-2_Paneth-like	Paneth-like	Rectum	0	1.2711	0	Wang et al., 2020
AGGGTGAAGCCACCTG_Rectum-2_Paneth-like	Paneth-like	Rectum	0	0	1.0348	Wang et al., 2020
AGGTCATTCTACTTAC_Rectum-2_Paneth-like	Paneth-like	Rectum	0	0.942957	0.715418	Wang et al., 2020
AGTGTCACACCTATCC_Rectum-2_Paneth-like	Paneth-like	Rectum	0	0	0	Wang et al., 2020
ATCATCTGTGTGAATA_Rectum-2_Paneth-like	Paneth-like	Rectum	0	0.777419	1.51018	Wang et al., 2020
ATCTACTAGCTGCAAG_Rectum-2_Paneth-like	Paneth-like	Rectum	0	0	0	Wang et al., 2020
ATTATCCGTCTGATTG_Rectum-2_Paneth-like	Paneth-like	Rectum	0.37397	1.0346	0.37397	Wang et al., 2020
ATTGGTGAGCATGGCA_Rectum-2_Paneth-like	Paneth-like	Rectum	0	0.967486	0.43423	Wang et al., 2020
CAACCTCCAATGAAAC_Rectum-2_Paneth-like	Paneth-like	Rectum	0	0	0	Wang et al., 2020
CACACTCTCCCTAACC_Rectum-2_Paneth-like	Paneth-like	Rectum	0	0.915272	0.915272	Wang et al., 2020
CAGATCACAATAGAGT_Rectum-2_Paneth-like	Paneth-like	Rectum	0	0	1.23536	Wang et al., 2020
CATCCACTCACGGTTA_Rectum-2_Paneth-like	Paneth-like	Rectum	0	0	0.943276	Wang et al., 2020
CCAATCCTCGCCAAAT_Rectum-2_Paneth-like	Paneth-like	Rectum	0	0	0.876275	Wang et al., 2020
CCACTACAGTACGCGA_Rectum-2_Paneth-like	Paneth-like	Rectum	0	0.785318	0	Wang et al., 2020
CCACTACGTCAGTGGA_Rectum-2_Paneth-like	Paneth-like	Rectum	0	0	1.14508	Wang et al., 2020
CCATGTCCAAGAAAGG_Rectum-2_Paneth-like	Paneth-like	Rectum	0	1.06006	0.814348	Wang et al., 2020
CCGGTAGTCGCGTTTC_Rectum-2_Paneth-like	Paneth-like	Rectum	0	0.922059	0	Wang et al., 2020
CCTAGCTCATTAACCG_Rectum-2_Paneth-like	Paneth-like	Rectum	0	0	0	Wang et al., 2020
CCTTACGCAAGCGAGT_Rectum-2_Paneth-like	Paneth-like	Rectum	0	0	0	Wang et al., 2020
CGAATGTGTTCCCGAG_Rectum-2_Paneth-like	Paneth-like	Rectum	0	0	0	Wang et al., 2020
CGATCGGCACAAGTAA_Rectum-2_Paneth-like	Paneth-like	Rectum	0.865932	0	0	Wang et al., 2020
CGATCGGGTTCTGTTT_Rectum-2_Paneth-like	Paneth-like	Rectum	0	0.626983	1.00938	Wang et al., 2020
CGCGGTAAGACACGAC_Rectum-2_Paneth-like	Paneth-like	Rectum	0	0.717668	0.717668	Wang et al., 2020
CGCTGGAGTCCAAGTT_Rectum-2_Paneth-like	Paneth-like	Rectum	0.539399	0.539399	0.887871	Wang et al., 2020
CGCTGGATCGCGCCAA_Rectum-2_Paneth-like	Paneth-like	Rectum	0	0	0.609297	Wang et al., 2020
CGGAGTCGTGACAAAT_Rectum-2_Paneth-like	Paneth-like	Rectum	0.657282	0.657282	0	Wang et al., 2020
CGGCTAGGTGGTCTCG_Rectum-2_Paneth-like	Paneth-like	Rectum	0	0	0.524863	Wang et al., 2020
CGGTTAAGTCTCAACA_Rectum-2_Paneth-like	Paneth-like	Rectum	0	0.519452	0.519452	Wang et al., 2020
CGTAGCGTCCCAACGG_Rectum-2_Paneth-like	Paneth-like	Rectum	0	1.58176	0	Wang et al., 2020
CGTCTACAGACGACGT_Rectum-2_Paneth-like	Paneth-like	Rectum	0	0	0	Wang et al., 2020
CGTGTAAAGTGGTCCC_Rectum-2_Paneth-like	Paneth-like	Rectum	0	0	1.04382	Wang et al., 2020
CTACACCAGTTCGCGC_Rectum-2_Paneth-like	Paneth-like	Rectum	0	0	1.15616	Wang et al., 2020
CTCACACAGCGGATCA_Rectum-2_Paneth-like	Paneth-like	Rectum	0.741337	0.549562	0	Wang et al., 2020
CTCATTATCAGTTTGG_Rectum-2_Paneth-like	Paneth-like	Rectum	0	1.5621	1.42087	Wang et al., 2020
CTCGGAGTCTCGCTTG_Rectum-2_Paneth-like	Paneth-like	Rectum	0	0.505366	0	Wang et al., 2020
CTCGGGAGTCGGCTCA_Rectum-2_Paneth-like	Paneth-like	Rectum	0	0	0.692947	Wang et al., 2020
CTGAAGTAGTGCCAGA_Rectum-2_Paneth-like	Paneth-like	Rectum	0	0	0	Wang et al., 2020
CTGGTCTTCCCATTTA_Rectum-2_Paneth-like	Paneth-like	Rectum	0.491175	0	0	Wang et al., 2020
CTTAACTTCCACGTTC_Rectum-2_Paneth-like	Paneth-like	Rectum	0	0.420439	0.715525	Wang et al., 2020
CTTTGCGGTCATGCCG_Rectum-2_Paneth-like	Paneth-like	Rectum	0	0	0	Wang et al., 2020
GAACCTACACGTTGGC_Rectum-2_Paneth-like	Paneth-like	Rectum	0	0	0	Wang et al., 2020
GAACCTATCGCCAGCA_Rectum-2_Paneth-like	Paneth-like	Rectum	0	0.660229	0	Wang et al., 2020
GACCAATCAGGTGGAT_Rectum-2_Paneth-like	Paneth-like	Rectum	0	0	0	Wang et al., 2020
GACGGCTTCAGCATGT_Rectum-2_Paneth-like	Paneth-like	Rectum	0	0	0.53346	Wang et al., 2020
GATCGCGGTCCGTCAG_Rectum-2_Paneth-like	Paneth-like	Rectum	0	0.803469	0	Wang et al., 2020
GATCTAGGTCATATGC_Rectum-2_Paneth-like	Paneth-like	Rectum	0	0	1.00665	Wang et al., 2020
GATGAAACACATGGGA_Rectum-2_Paneth-like	Paneth-like	Rectum	0	0.50534	0.50534	Wang et al., 2020
GCACATACACTGTCGG_Rectum-2_Paneth-like	Paneth-like	Rectum	0	0.530966	0.530966	Wang et al., 2020
GCATACAGTTCGGCAC_Rectum-2_Paneth-like	Paneth-like	Rectum	0.46769	0	0	Wang et al., 2020
GCATGCGAGGAGTAGA_Rectum-2_Paneth-like	Paneth-like	Rectum	0	0	0	Wang et al., 2020
GCATGTATCTTTACAC_Rectum-2_Paneth-like	Paneth-like	Rectum	0	0.629204	0	Wang et al., 2020
GCCAAATCATCTCCCA_Rectum-2_Paneth-like	Paneth-like	Rectum	0	0.45443	1.00277	Wang et al., 2020
GCCTCTACACGAAAGC_Rectum-2_Paneth-like	Paneth-like	Rectum	1.19454	0	0	Wang et al., 2020
GCGAGAAGTCCAACTA_Rectum-2_Paneth-like	Paneth-like	Rectum	0	1.10559	0.794173	Wang et al., 2020
GCGCCAATCCATTCTA_Rectum-2_Paneth-like	Paneth-like	Rectum	0	1.71062	0	Wang et al., 2020
GCGCGATAGAGGTAGA_Rectum-2_Paneth-like	Paneth-like	Rectum	0	1.1429	0.726543	Wang et al., 2020
GCTTGAACAAACGCGA_Rectum-2_Paneth-like	Paneth-like	Rectum	0	0	0.981038	Wang et al., 2020
GGAAAGCTCACGCGGT_Rectum-2_Paneth-like	Paneth-like	Rectum	0	0	0	Wang et al., 2020
GGACAGACAATAGCAA_Rectum-2_Paneth-like	Paneth-like	Rectum	0	0	0.738749	Wang et al., 2020
GGGAATGGTTATTCTC_Rectum-2_Paneth-like	Paneth-like	Rectum	0	1.15211	0.964563	Wang et al., 2020
GTACGTACATGTTGAC_Rectum-2_Paneth-like	Paneth-like	Rectum	0	0.98017	0	Wang et al., 2020
GTAGGCCCACGACGAA_Rectum-2_Paneth-like	Paneth-like	Rectum	0	0	0.777006	Wang et al., 2020
GTAGGCCTCGATGAGG_Rectum-2_Paneth-like	Paneth-like	Rectum	0	0.656209	0.380992	Wang et al., 2020
GTATCTTAGGCTAGAC_Rectum-2_Paneth-like	Paneth-like	Rectum	0	0	0.381389	Wang et al., 2020
GTCACAAGTTCGCGAC_Rectum-2_Paneth-like	Paneth-like	Rectum	0.207347	0.653178	0.378997	Wang et al., 2020
GTGCGGTCATCATCCC_Rectum-2_Paneth-like	Paneth-like	Rectum	0	0	0	Wang et al., 2020
TACACGAGTGATGCCC_Rectum-2_Paneth-like	Paneth-like	Rectum	0	0.650153	1.04087	Wang et al., 2020
TACAGTGGTCATCCCT_Rectum-2_Paneth-like	Paneth-like	Rectum	0	0	0	Wang et al., 2020
TACCTATCATAGACTC_Rectum-2_Paneth-like	Paneth-like	Rectum	0	0	0.612918	Wang et al., 2020
TACGGGCTCGCCCTTA_Rectum-2_Paneth-like	Paneth-like	Rectum	0	0.708048	0.708048	Wang et al., 2020
TAGACCACATCGTCGG_Rectum-2_Paneth-like	Paneth-like	Rectum	0	0	0	Wang et al., 2020
TAGAGCTCACACGCTG_Rectum-2_Paneth-like	Paneth-like	Rectum	0.435074	0.435074	0	Wang et al., 2020
TAGTGGTGTTCATGGT_Rectum-2_Paneth-like	Paneth-like	Rectum	0	0.59241	0.961908	Wang et al., 2020
TCAGATGAGTGCTGCC_Rectum-2_Paneth-like	Paneth-like	Rectum	0	0.970123	0	Wang et al., 2020
TCAGGATGTACCGCTG_Rectum-2_Paneth-like	Paneth-like	Rectum	0	1.01588	0	Wang et al., 2020
TCATTTGGTACTCGCG_Rectum-2_Paneth-like	Paneth-like	Rectum	0.893824	0	0.893824	Wang et al., 2020
TCGGGACCACAGACTT_Rectum-2_Paneth-like	Paneth-like	Rectum	0	0	0	Wang et al., 2020
TCTCTAAGTCTCTCTG_Rectum-2_Paneth-like	Paneth-like	Rectum	0.457774	0	1.36168	Wang et al., 2020
TCTCTAATCCACGAAT_Rectum-2_Paneth-like	Paneth-like	Rectum	0	0	1.30181	Wang et al., 2020
TCTTTCCTCCGTAGGC_Rectum-2_Paneth-like	Paneth-like	Rectum	0	0.386871	0.386871	Wang et al., 2020
TGAGGGACACAACTGT_Rectum-2_Paneth-like	Paneth-like	Rectum	0	0.870667	0.870667	Wang et al., 2020
TGCACCTGTCATGCAT_Rectum-2_Paneth-like	Paneth-like	Rectum	0.546911	0	0	Wang et al., 2020
TGCGCAGGTCAACATC_Rectum-2_Paneth-like	Paneth-like	Rectum	0	0.775612	0.329764	Wang et al., 2020
TGGCTGGAGAGTACCG_Rectum-2_Paneth-like	Paneth-like	Rectum	0.373857	0.373857	0.858657	Wang et al., 2020
TGTATTCCAACGATCT_Rectum-2_Paneth-like	Paneth-like	Rectum	0	0.681118	0	Wang et al., 2020
TGTGGTAGTAGAAGGA_Rectum-2_Paneth-like	Paneth-like	Rectum	0	0	0.824571	Wang et al., 2020
TGTTCCGGTAAGGATT_Rectum-2_Paneth-like	Paneth-like	Rectum	0	0.405949	0.405949	Wang et al., 2020
TTAGGACCAGGATTGG_Rectum-2_Paneth-like	Paneth-like	Rectum	0.479245	0	0.479245	Wang et al., 2020
TTAGGACTCGGTGTCG_Rectum-2_Paneth-like	Paneth-like	Rectum	0	0	1.28852	Wang et al., 2020
TTAGGCAGTTCCGGCA_Rectum-2_Paneth-like	Paneth-like	Rectum	0	0	0.564557	Wang et al., 2020
TTCCCAGAGACCTTTG_Rectum-2_Paneth-like	Paneth-like	Rectum	0.278667	0.675036	0.278667	Wang et al., 2020
TTCCCAGTCGAACGGA_Rectum-2_Paneth-like	Paneth-like	Rectum	0	0.553273	0.553273	Wang et al., 2020
TTCTACAAGGACACCA_Rectum-2_Paneth-like	Paneth-like	Rectum	0.513911	0.513911	0	Wang et al., 2020
TTGTAGGTCTATCCCG_Rectum-2_Paneth-like	Paneth-like	Rectum	0	0.56423	0	Wang et al., 2020
ACACTGAAGAACAACT_Rectum-1_Enteriendocrine	Enteriendocrine	Rectum	0	0.250378	0.250378	Wang et al., 2020
ACGCAGCTCGTCACGG_Rectum-1_Enteriendocrine	Enteriendocrine	Rectum	0	0	0.715952	Wang et al., 2020
ACGGGCTGTCGCGAAA_Rectum-1_Enteriendocrine	Enteriendocrine	Rectum	1.2986	0	0.846765	Wang et al., 2020
ACTTACTGTTCCACAA_Rectum-1_Enteriendocrine	Enteriendocrine	Rectum	0	0	0	Wang et al., 2020
CACTCCACATCCCATC_Rectum-1_Enteriendocrine	Enteriendocrine	Rectum	0	0.680492	1.36725	Wang et al., 2020
CAGAATCCAAGTTGTC_Rectum-1_Enteriendocrine	Enteriendocrine	Rectum	0	0	0	Wang et al., 2020
CAGCGACCAAGTAGTA_Rectum-1_Enteriendocrine	Enteriendocrine	Rectum	0.28446	0.686694	0.28446	Wang et al., 2020
CATGGCGCAGGGTATG_Rectum-1_Enteriendocrine	Enteriendocrine	Rectum	0.4206	0.4206	0.4206	Wang et al., 2020
CCGGGATTCAGCGATT_Rectum-1_Enteriendocrine	Enteriendocrine	Rectum	0	0	1.03727	Wang et al., 2020
CCTTACGAGGAGTCTG_Rectum-1_Enteriendocrine	Enteriendocrine	Rectum	0.358482	0.498793	0	Wang et al., 2020
CGATCGGCAGATAATG_Rectum-1_Enteriendocrine	Enteriendocrine	Rectum	0	0.727998	0	Wang et al., 2020
CGGAGCTGTTAAGACA_Rectum-1_Enteriendocrine	Enteriendocrine	Rectum	0.687889	1.0916	0.687889	Wang et al., 2020
CGGCTAGCAGTAAGAT_Rectum-1_Enteriendocrine	Enteriendocrine	Rectum	0	1.93148	0	Wang et al., 2020
CGTCTACGTAGCCTAT_Rectum-1_Enteriendocrine	Enteriendocrine	Rectum	0.718422	0.718422	1.13217	Wang et al., 2020
CGTTCTGTCACATGCA_Rectum-1_Enteriendocrine	Enteriendocrine	Rectum	0	0.680684	0	Wang et al., 2020
CTAATGGCACCATGTA_Rectum-1_Enteriendocrine	Enteriendocrine	Rectum	0	0.424113	0	Wang et al., 2020
CTGTGCTCACATAACC_Rectum-1_Enteriendocrine	Enteriendocrine	Rectum	0	0.801465	0.801465	Wang et al., 2020
GACGGCTCAAGAAGAG_Rectum-1_Enteriendocrine	Enteriendocrine	Rectum	0	0.275767	0.491693	Wang et al., 2020
GCAGCCACAGCGTTCG_Rectum-1_Enteriendocrine	Enteriendocrine	Rectum	0	0.433293	0.433293	Wang et al., 2020
GCAGCCACATACCATG_Rectum-1_Enteriendocrine	Enteriendocrine	Rectum	0	1.51133	0.778214	Wang et al., 2020
GCAGTTACAGGACCCT_Rectum-1_Enteriendocrine	Enteriendocrine	Rectum	0.707109	0	0.933021	Wang et al., 2020
GCTGCTTGTATGAAAC_Rectum-1_Enteriendocrine	Enteriendocrine	Rectum	0.745348	1.16762	1.46361	Wang et al., 2020
GTATCTTAGAGGTACC_Rectum-1_Enteriendocrine	Enteriendocrine	Rectum	0	1.05756	1.05756	Wang et al., 2020
GTCTTCGAGTTGTAGA_Rectum-1_Enteriendocrine	Enteriendocrine	Rectum	0.298439	1.00751	0	Wang et al., 2020
GTTAAGCCATATGAGA_Rectum-1_Enteriendocrine	Enteriendocrine	Rectum	0	1.2761	0	Wang et al., 2020
TAGACCACATCCGCGA_Rectum-1_Enteriendocrine	Enteriendocrine	Rectum	0	0.971652	1.45503	Wang et al., 2020
TCGCGTTTCAGCGATT_Rectum-1_Enteriendocrine	Enteriendocrine	Rectum	0.744941	0	0	Wang et al., 2020
TGAGCATCACGGCCAT_Rectum-1_Enteriendocrine	Enteriendocrine	Rectum	0	0.968803	0	Wang et al., 2020
TGGCCAGAGTCGTACT_Rectum-1_Enteriendocrine	Enteriendocrine	Rectum	0	0	0	Wang et al., 2020
TGGCTGGAGATGTTAG_Rectum-1_Enteriendocrine	Enteriendocrine	Rectum	0	0.967334	0.59634	Wang et al., 2020
TTGCGTCTCCCGGATG_Rectum-1_Enteriendocrine	Enteriendocrine	Rectum	0	0	0	Wang et al., 2020
AACCGCGCAGTCAGCC_Rectum-2_Enteriendocrine	Enteriendocrine	Rectum	0	0	0	Wang et al., 2020
ACAGCTATCTTACCGC_Rectum-2_Enteriendocrine	Enteriendocrine	Rectum	0	0.337366	0.589177	Wang et al., 2020
ACCCACTGTCCGTTAA_Rectum-2_Enteriendocrine	Enteriendocrine	Rectum	0	0	0	Wang et al., 2020
ACCCACTGTCGGCATC_Rectum-2_Enteriendocrine	Enteriendocrine	Rectum	0	0	1.04271	Wang et al., 2020
ACGAGGAGTAGTACCT_Rectum-2_Enteriendocrine	Enteriendocrine	Rectum	0	0	1.20425	Wang et al., 2020
AGCCTAACAATAGCAA_Rectum-2_Enteriendocrine	Enteriendocrine	Rectum	0	0.927567	1.72009	Wang et al., 2020
ATCCGAAAGTAAGTAC_Rectum-2_Enteriendocrine	Enteriendocrine	Rectum	0	1.17207	2.49678	Wang et al., 2020
ATGGGAGCACATGTGT_Rectum-2_Enteriendocrine	Enteriendocrine	Rectum	0.39652	0.39652	0	Wang et al., 2020
CAACCTCCACTGTCGG_Rectum-2_Enteriendocrine	Enteriendocrine	Rectum	0	1.49614	1.00511	Wang et al., 2020
CAACTAGCAGACGCTC_Rectum-2_Enteriendocrine	Enteriendocrine	Rectum	0	1.2789	0	Wang et al., 2020
CACATTTGTGCACCAC_Rectum-2_Enteriendocrine	Enteriendocrine	Rectum	0	0	0	Wang et al., 2020
CAGCTAATCGTGGACC_Rectum-2_Enteriendocrine	Enteriendocrine	Rectum	0	1.04093	1.04093	Wang et al., 2020
CATGACAGTCTCACCT_Rectum-2_Enteriendocrine	Enteriendocrine	Rectum	0	0	1.22118	Wang et al., 2020
CCGTACTTCTACTCAT_Rectum-2_Enteriendocrine	Enteriendocrine	Rectum	0	0	0	Wang et al., 2020
CCTCTGATCTTAGAGC_Rectum-2_Enteriendocrine	Enteriendocrine	Rectum	0	1.36284	0	Wang et al., 2020
CGAGCACCATGGTCTA_Rectum-2_Enteriendocrine	Enteriendocrine	Rectum	0	0.390034	0	Wang et al., 2020
CGATTGACAATCGGTT_Rectum-2_Enteriendocrine	Enteriendocrine	Rectum	0	0	0	Wang et al., 2020
CGTTGGGGTAGGGACT_Rectum-2_Enteriendocrine	Enteriendocrine	Rectum	0	1.00467	0	Wang et al., 2020
GAAACTCAGTTCGATC_Rectum-2_Enteriendocrine	Enteriendocrine	Rectum	0	1.05855	1.89409	Wang et al., 2020
GATCTAGCAAGGACAC_Rectum-2_Enteriendocrine	Enteriendocrine	Rectum	0	1.2154	0	Wang et al., 2020
GATTCAGTCGCTAGCG_Rectum-2_Enteriendocrine	Enteriendocrine	Rectum	0	0	1.13754	Wang et al., 2020
GCGAGAAAGTACGCGA_Rectum-2_Enteriendocrine	Enteriendocrine	Rectum	0	0	0	Wang et al., 2020
GGACGTCGTAAGTGGC_Rectum-2_Enteriendocrine	Enteriendocrine	Rectum	0	1.19792	0	Wang et al., 2020
GGTGTTATCATAACCG_Rectum-2_Enteriendocrine	Enteriendocrine	Rectum	0	0.690309	2.19217	Wang et al., 2020
GTATCTTCAACAACCT_Rectum-2_Enteriendocrine	Enteriendocrine	Rectum	0	0.617763	1.48594	Wang et al., 2020
GTCAAGTTCCAAACTG_Rectum-2_Enteriendocrine	Enteriendocrine	Rectum	0	0.55796	0	Wang et al., 2020
GTCACGGCAGGATTGG_Rectum-2_Enteriendocrine	Enteriendocrine	Rectum	0	0.84959	0	Wang et al., 2020
GTGCGGTCAGCCTTTC_Rectum-2_Enteriendocrine	Enteriendocrine	Rectum	0	0	1.20967	Wang et al., 2020
GTTCATTAGCGATATA_Rectum-2_Enteriendocrine	Enteriendocrine	Rectum	0	0	0	Wang et al., 2020
TACAGTGCAAGTCTGT_Rectum-2_Enteriendocrine	Enteriendocrine	Rectum	0	0	0	Wang et al., 2020
TCATTTGTCTATGTGG_Rectum-2_Enteriendocrine	Enteriendocrine	Rectum	0	0.852821	0.852821	Wang et al., 2020
TCCACACAGTGATCGG_Rectum-2_Enteriendocrine	Enteriendocrine	Rectum	0	0	0	Wang et al., 2020
TCCCGATGTACTCGCG_Rectum-2_Enteriendocrine	Enteriendocrine	Rectum	0	1.12869	1.12869	Wang et al., 2020
TTCTCAAGTAGATTAG_Rectum-2_Enteriendocrine	Enteriendocrine	Rectum	0	1.17546	1.17546	Wang et al., 2020
TTTCCTCTCACGAAGG_Rectum-2_Enteriendocrine	Enteriendocrine	Rectum	0	1.06911	0	Wang et al., 2020
AAACCTGTCTCTGTCG_Rectum-1_Progenitor	Progenitor	Rectum	0.565573	0	0.565573	Wang et al., 2020
AAACGGGTCATTGCGA_Rectum-1_Progenitor	Progenitor	Rectum	0.580728	1.21254	0	Wang et al., 2020
AAACGGGTCTCTTGAT_Rectum-1_Progenitor	Progenitor	Rectum	0.558792	1.17732	0	Wang et al., 2020
AAAGATGAGCGACGTA_Rectum-1_Progenitor	Progenitor	Rectum	0	1.24743	0	Wang et al., 2020
AAAGCAAAGCCCAATT_Rectum-1_Progenitor	Progenitor	Rectum	0.549407	0.797676	0.397534	Wang et al., 2020
AAAGCAACAGTTAACC_Rectum-1_Progenitor	Progenitor	Rectum	0	0.792031	0.472462	Wang et al., 2020
AAAGTAGAGAGTCTGG_Rectum-1_Progenitor	Progenitor	Rectum	0	0.495798	0.495798	Wang et al., 2020
AAAGTAGCACCCAGTG_Rectum-1_Progenitor	Progenitor	Rectum	0	1.33172	0.443086	Wang et al., 2020
AAAGTAGGTCGATTGT_Rectum-1_Progenitor	Progenitor	Rectum	0.68177	0	0	Wang et al., 2020
AAAGTAGGTGAAAGAG_Rectum-1_Progenitor	Progenitor	Rectum	0	1.03038	0.642413	Wang et al., 2020
AAATGCCAGCCCAACC_Rectum-1_Progenitor	Progenitor	Rectum	0	0.422775	0.581817	Wang et al., 2020
AACACGTGTAGCTCCG_Rectum-1_Progenitor	Progenitor	Rectum	0	1.11768	1.11768	Wang et al., 2020
AACACGTTCTTATCTG_Rectum-1_Progenitor	Progenitor	Rectum	0	0.58982	1.227	Wang et al., 2020
AACCATGGTACCGCTG_Rectum-1_Progenitor	Progenitor	Rectum	0	1.32365	0	Wang et al., 2020
AACCATGTCCACTCCA_Rectum-1_Progenitor	Progenitor	Rectum	0.751953	0.445051	0.445051	Wang et al., 2020
AACCGCGAGCTCTCGG_Rectum-1_Progenitor	Progenitor	Rectum	0	0.885626	0	Wang et al., 2020
AACCGCGCATCACGTA_Rectum-1_Progenitor	Progenitor	Rectum	0	0.934239	0.708127	Wang et al., 2020
AACCGCGTCATCTGCC_Rectum-1_Progenitor	Progenitor	Rectum	0	0.457667	0	Wang et al., 2020
AACGTTGAGGACGAAA_Rectum-1_Progenitor	Progenitor	Rectum	0	0	0.412728	Wang et al., 2020
AACGTTGCAAATCCGT_Rectum-1_Progenitor	Progenitor	Rectum	1.00478	1.00478	0	Wang et al., 2020
AACGTTGCAAGAGTCG_Rectum-1_Progenitor	Progenitor	Rectum	0.361119	0	0.361119	Wang et al., 2020
AACTCAGAGCGTCTAT_Rectum-1_Progenitor	Progenitor	Rectum	0.664437	0	0	Wang et al., 2020
AACTCAGGTAGGGACT_Rectum-1_Progenitor	Progenitor	Rectum	0.376492	1.0398	0.376492	Wang et al., 2020
AACTCAGTCGCTTGTC_Rectum-1_Progenitor	Progenitor	Rectum	0	0	0.34666	Wang et al., 2020
AACTCCCAGATTACCC_Rectum-1_Progenitor	Progenitor	Rectum	0	0	0.413733	Wang et al., 2020
AACTCCCGTAACGTTC_Rectum-1_Progenitor	Progenitor	Rectum	0	1.42063	0.716166	Wang et al., 2020
AACTCCCGTAGGGACT_Rectum-1_Progenitor	Progenitor	Rectum	0.435151	0	0.435151	Wang et al., 2020
AACTCCCTCCTGCTTG_Rectum-1_Progenitor	Progenitor	Rectum	0	1.06246	0.239408	Wang et al., 2020
AACTCCCTCCTTAATC_Rectum-1_Progenitor	Progenitor	Rectum	0.313112	0.313112	0.313112	Wang et al., 2020
AACTCTTAGTCTCCTC_Rectum-1_Progenitor	Progenitor	Rectum	0.292978	0.994018	0.292978	Wang et al., 2020
AACTGGTCATTATCTC_Rectum-1_Progenitor	Progenitor	Rectum	0	0	0.491866	Wang et al., 2020
AACTTTCAGCTCCTTC_Rectum-1_Progenitor	Progenitor	Rectum	0.538996	0.538996	0	Wang et al., 2020
AACTTTCCACATAACC_Rectum-1_Progenitor	Progenitor	Rectum	0.496501	0	0.496501	Wang et al., 2020
AACTTTCGTAGCCTCG_Rectum-1_Progenitor	Progenitor	Rectum	0	0.726819	0	Wang et al., 2020
AACTTTCGTCACAAGG_Rectum-1_Progenitor	Progenitor	Rectum	0.282752	0.835993	0.282752	Wang et al., 2020
AACTTTCGTGACTCAT_Rectum-1_Progenitor	Progenitor	Rectum	0	1.13278	0.71888	Wang et al., 2020
AAGACCTAGGGCTTCC_Rectum-1_Progenitor	Progenitor	Rectum	0.505144	0.505144	0.68604	Wang et al., 2020
AAGCCGCGTAAGGATT_Rectum-1_Progenitor	Progenitor	Rectum	0.934364	0.708231	0	Wang et al., 2020
AAGGAGCAGCGATAGC_Rectum-1_Progenitor	Progenitor	Rectum	0.261504	0.786423	0.261504	Wang et al., 2020
AAGGAGCGTAATCACC_Rectum-1_Progenitor	Progenitor	Rectum	0	0	0.791239	Wang et al., 2020
AAGGAGCTCCAGAGGA_Rectum-1_Progenitor	Progenitor	Rectum	0.369995	0.85151	0	Wang et al., 2020
AAGGAGCTCCGGGTGT_Rectum-1_Progenitor	Progenitor	Rectum	0	0.804287	0.804287	Wang et al., 2020
AAGGTTCCACCGCTAG_Rectum-1_Progenitor	Progenitor	Rectum	0.507146	0.842037	0	Wang et al., 2020
AAGTCTGAGTACGCCC_Rectum-1_Progenitor	Progenitor	Rectum	0.616074	1.26834	0	Wang et al., 2020
AAGTCTGGTATCACCA_Rectum-1_Progenitor	Progenitor	Rectum	0	0.461971	0.461971	Wang et al., 2020
AAGTCTGGTTCGGGCT_Rectum-1_Progenitor	Progenitor	Rectum	0.358579	1.14946	0.621968	Wang et al., 2020
AATCCAGCAAGTCTAC_Rectum-1_Progenitor	Progenitor	Rectum	0	0	0.696615	Wang et al., 2020
ACACCAAAGTAGGTGC_Rectum-1_Progenitor	Progenitor	Rectum	0	0.400869	1.0894	Wang et al., 2020
ACACCAACAAGGTTCT_Rectum-1_Progenitor	Progenitor	Rectum	0.375833	1.18815	0.375833	Wang et al., 2020
ACACCAAGTACAAGTA_Rectum-1_Progenitor	Progenitor	Rectum	0	1.0714	0	Wang et al., 2020
ACACCAAGTATATGGA_Rectum-1_Progenitor	Progenitor	Rectum	0	0	0	Wang et al., 2020
ACACCAAGTTAAGATG_Rectum-1_Progenitor	Progenitor	Rectum	0	0	0	Wang et al., 2020
ACACCCTAGCCAGTAG_Rectum-1_Progenitor	Progenitor	Rectum	0	0.98297	0.98297	Wang et al., 2020
ACACCCTTCCGGGTGT_Rectum-1_Progenitor	Progenitor	Rectum	1.00281	0	0.454451	Wang et al., 2020
ACACCGGAGCTACCGC_Rectum-1_Progenitor	Progenitor	Rectum	0	1.11199	0	Wang et al., 2020
ACACCGGCAGCTCCGA_Rectum-1_Progenitor	Progenitor	Rectum	0	1.04386	0.478334	Wang et al., 2020
ACACTGAAGGCTCTTA_Rectum-1_Progenitor	Progenitor	Rectum	0	0.96931	0.435267	Wang et al., 2020
ACACTGAGTAAATACG_Rectum-1_Progenitor	Progenitor	Rectum	0.52862	0.65689	0.208798	Wang et al., 2020
ACAGCCGAGCCCAGCT_Rectum-1_Progenitor	Progenitor	Rectum	0.562308	0.920057	0	Wang et al., 2020
ACAGCCGGTACGAAAT_Rectum-1_Progenitor	Progenitor	Rectum	0	0.394854	0.897109	Wang et al., 2020
ACAGCTACACATTAGC_Rectum-1_Progenitor	Progenitor	Rectum	0.516094	0.854815	0.516094	Wang et al., 2020
ACAGCTACATAAAGGT_Rectum-1_Progenitor	Progenitor	Rectum	0	0	0	Wang et al., 2020
ACATACGAGTGGGATC_Rectum-1_Progenitor	Progenitor	Rectum	0.682543	0.682543	0.398408	Wang et al., 2020
ACATACGGTCAAAGAT_Rectum-1_Progenitor	Progenitor	Rectum	0	0	0.510719	Wang et al., 2020
ACATACGGTGCGCTTG_Rectum-1_Progenitor	Progenitor	Rectum	0.503624	0.503624	0	Wang et al., 2020
ACATACGGTGTGACCC_Rectum-1_Progenitor	Progenitor	Rectum	0	0.517802	0.857249	Wang et al., 2020
ACATGGTAGTTCGATC_Rectum-1_Progenitor	Progenitor	Rectum	0.490831	0.81861	0.490831	Wang et al., 2020
ACATGGTGTCCCTACT_Rectum-1_Progenitor	Progenitor	Rectum	1.03208	1.03208	0	Wang et al., 2020
ACATGGTTCATCTGCC_Rectum-1_Progenitor	Progenitor	Rectum	0.859363	0	0	Wang et al., 2020
ACCAGTAGTGAAATCA_Rectum-1_Progenitor	Progenitor	Rectum	0	1.01942	0.464066	Wang et al., 2020
ACCCACTGTACATCCA_Rectum-1_Progenitor	Progenitor	Rectum	0.279837	0.677395	0.9611	Wang et al., 2020
ACCCACTGTCCGTTAA_Rectum-1_Progenitor	Progenitor	Rectum	0.278176	0.278176	0	Wang et al., 2020
ACCGTAACAGGATCGA_Rectum-1_Progenitor	Progenitor	Rectum	0	0	0	Wang et al., 2020
ACCGTAACAGTTCCCT_Rectum-1_Progenitor	Progenitor	Rectum	0.512565	0.512565	0	Wang et al., 2020
ACCGTAATCCCATTAT_Rectum-1_Progenitor	Progenitor	Rectum	0.424314	0	0.424314	Wang et al., 2020
ACCTTTACAACTGCTA_Rectum-1_Progenitor	Progenitor	Rectum	0	0.327725	0.771691	Wang et al., 2020
ACCTTTACAGCTTCGG_Rectum-1_Progenitor	Progenitor	Rectum	0	0.774034	0	Wang et al., 2020
ACCTTTAGTACGAAAT_Rectum-1_Progenitor	Progenitor	Rectum	0	0	0.483259	Wang et al., 2020
ACCTTTATCGACAGCC_Rectum-1_Progenitor	Progenitor	Rectum	0.357776	0.357776	0.357776	Wang et al., 2020
ACCTTTATCTGGCGAC_Rectum-1_Progenitor	Progenitor	Rectum	0.568479	0	0	Wang et al., 2020
ACGAGCCAGTTGAGAT_Rectum-1_Progenitor	Progenitor	Rectum	0.623128	0.623128	0	Wang et al., 2020
ACGAGCCCAAGTACCT_Rectum-1_Progenitor	Progenitor	Rectum	0.445797	0.753051	0	Wang et al., 2020
ACGAGCCCAATCCAAC_Rectum-1_Progenitor	Progenitor	Rectum	0	1.24931	0	Wang et al., 2020
ACGAGCCCATCAGTAC_Rectum-1_Progenitor	Progenitor	Rectum	0	0	0	Wang et al., 2020
ACGAGGAAGCCATCGC_Rectum-1_Progenitor	Progenitor	Rectum	0	0.898416	0	Wang et al., 2020
ACGAGGATCCCTCTTT_Rectum-1_Progenitor	Progenitor	Rectum	0	0.404136	0	Wang et al., 2020
ACGATACGTATAGTAG_Rectum-1_Progenitor	Progenitor	Rectum	0	0.806351	0.602391	Wang et al., 2020
ACGATACTCAAACGGG_Rectum-1_Progenitor	Progenitor	Rectum	0	1.17697	0	Wang et al., 2020
ACGATGTAGATGTGTA_Rectum-1_Progenitor	Progenitor	Rectum	0	0.432095	0.432095	Wang et al., 2020
ACGCAGCAGGATTCGG_Rectum-1_Progenitor	Progenitor	Rectum	0.451425	0.997555	0	Wang et al., 2020
ACGCAGCGTCTTGATG_Rectum-1_Progenitor	Progenitor	Rectum	0.708127	0.708127	0.708127	Wang et al., 2020
ACGCAGCGTGCGGTAA_Rectum-1_Progenitor	Progenitor	Rectum	0.338832	0.960586	0.338832	Wang et al., 2020
ACGCAGCTCTCGCTTG_Rectum-1_Progenitor	Progenitor	Rectum	0.350105	0.984647	0.350105	Wang et al., 2020
ACGCCAGAGCTAGCCC_Rectum-1_Progenitor	Progenitor	Rectum	0.434978	0.737097	0.737097	Wang et al., 2020
ACGCCGATCAACACCA_Rectum-1_Progenitor	Progenitor	Rectum	0.276265	0.276265	0	Wang et al., 2020
ACGCCGATCTTTACAC_Rectum-1_Progenitor	Progenitor	Rectum	0.439583	0	0	Wang et al., 2020
ACGGAGAAGCTGGAAC_Rectum-1_Progenitor	Progenitor	Rectum	0	0.491274	0	Wang et al., 2020
ACGGAGACACATCCAA_Rectum-1_Progenitor	Progenitor	Rectum	0	0.92279	0.92279	Wang et al., 2020
ACGGCCAAGCACCGTC_Rectum-1_Progenitor	Progenitor	Rectum	0	0.410853	0	Wang et al., 2020
ACGGGCTAGAACAACT_Rectum-1_Progenitor	Progenitor	Rectum	0	0.534804	0.881379	Wang et al., 2020
ACGGGTCAGCTAGTTC_Rectum-1_Progenitor	Progenitor	Rectum	0.302008	0.53365	0.302008	Wang et al., 2020
ACGGGTCAGTCCCACG_Rectum-1_Progenitor	Progenitor	Rectum	0	1.14275	0.427778	Wang et al., 2020
ACGGGTCTCAACGGCC_Rectum-1_Progenitor	Progenitor	Rectum	0.782602	1.21619	0.465981	Wang et al., 2020
ACGTCAACAGGTCCAC_Rectum-1_Progenitor	Progenitor	Rectum	0	0.420663	0	Wang et al., 2020
ACGTCAATCCGCGCAA_Rectum-1_Progenitor	Progenitor	Rectum	0	0.885877	0.885877	Wang et al., 2020
ACGTCAATCCGTAGGC_Rectum-1_Progenitor	Progenitor	Rectum	0	1.7194	0	Wang et al., 2020
ACTATCTCACCGATAT_Rectum-1_Progenitor	Progenitor	Rectum	0	0.873014	0	Wang et al., 2020
ACTATCTCAGCCTTTC_Rectum-1_Progenitor	Progenitor	Rectum	0.497636	0	0.828402	Wang et al., 2020
ACTATCTGTCAAGCGA_Rectum-1_Progenitor	Progenitor	Rectum	0.850588	1.30347	0.369497	Wang et al., 2020
ACTGAACAGTCGCCGT_Rectum-1_Progenitor	Progenitor	Rectum	0.453068	0	1.35213	Wang et al., 2020
ACTGAACGTGCTGTAT_Rectum-1_Progenitor	Progenitor	Rectum	0	0.596449	0	Wang et al., 2020
ACTGAACTCTGATTCT_Rectum-1_Progenitor	Progenitor	Rectum	0	0	1.21481	Wang et al., 2020
ACTGAGTAGATCCTGT_Rectum-1_Progenitor	Progenitor	Rectum	0	0	0	Wang et al., 2020
ACTGAGTCAAAGAATC_Rectum-1_Progenitor	Progenitor	Rectum	0.477519	0.79937	0.477519	Wang et al., 2020
ACTGAGTCACCACCAG_Rectum-1_Progenitor	Progenitor	Rectum	0.849054	0	0	Wang et al., 2020
ACTGAGTCATTCCTGC_Rectum-1_Progenitor	Progenitor	Rectum	0.44604	0.753408	0.753408	Wang et al., 2020
ACTGAGTGTCGTCTTC_Rectum-1_Progenitor	Progenitor	Rectum	0	0.963108	0	Wang et al., 2020
ACTGAGTGTGTTTGGT_Rectum-1_Progenitor	Progenitor	Rectum	0.27949	0.828475	0	Wang et al., 2020
ACTGATGAGATCCCGC_Rectum-1_Progenitor	Progenitor	Rectum	0.235717	0.426334	0	Wang et al., 2020
ACTGATGAGGGCTCTC_Rectum-1_Progenitor	Progenitor	Rectum	0	1.35258	0	Wang et al., 2020
ACTGATGCACGAAAGC_Rectum-1_Progenitor	Progenitor	Rectum	0.540279	0	0	Wang et al., 2020
ACTGATGGTTGGACCC_Rectum-1_Progenitor	Progenitor	Rectum	0	0.606705	0	Wang et al., 2020
ACTGATGTCCCAGGTG_Rectum-1_Progenitor	Progenitor	Rectum	0	0	0.573233	Wang et al., 2020
ACTGCTCGTAAATGAC_Rectum-1_Progenitor	Progenitor	Rectum	0.527355	0.870828	0	Wang et al., 2020
ACTGCTCTCGGTTCGG_Rectum-1_Progenitor	Progenitor	Rectum	0	0.467846	0.467846	Wang et al., 2020
ACTGTCCGTAGCACGA_Rectum-1_Progenitor	Progenitor	Rectum	0.252616	0.890746	0.252616	Wang et al., 2020
ACTTACTGTAAATGAC_Rectum-1_Progenitor	Progenitor	Rectum	0	0	0	Wang et al., 2020
ACTTGTTAGAAACCGC_Rectum-1_Progenitor	Progenitor	Rectum	0	0.420475	0.420475	Wang et al., 2020
ACTTTCAAGACAGAGA_Rectum-1_Progenitor	Progenitor	Rectum	0.941985	0.941985	0.578036	Wang et al., 2020
ACTTTCACAGTTAACC_Rectum-1_Progenitor	Progenitor	Rectum	0	0.501612	0	Wang et al., 2020
ACTTTCAGTCACTTCC_Rectum-1_Progenitor	Progenitor	Rectum	0.357246	0.917432	0.497181	Wang et al., 2020
ACTTTCAGTTCCGTCT_Rectum-1_Progenitor	Progenitor	Rectum	0	0.783021	0	Wang et al., 2020
AGAATAGAGCCCAACC_Rectum-1_Progenitor	Progenitor	Rectum	0.416108	1.27543	0	Wang et al., 2020
AGAATAGGTCTGATCA_Rectum-1_Progenitor	Progenitor	Rectum	0	0.762231	0.998637	Wang et al., 2020
AGAATAGGTTCACGGC_Rectum-1_Progenitor	Progenitor	Rectum	0	0.958178	0	Wang et al., 2020
AGACGTTAGCAATATG_Rectum-1_Progenitor	Progenitor	Rectum	0.550461	0.903451	0	Wang et al., 2020
AGACGTTAGTGTACTC_Rectum-1_Progenitor	Progenitor	Rectum	0.536862	0.536862	0.536862	Wang et al., 2020
AGACGTTGTACCTACA_Rectum-1_Progenitor	Progenitor	Rectum	0.52801	0.52801	0	Wang et al., 2020
AGACGTTGTGGGTCAA_Rectum-1_Progenitor	Progenitor	Rectum	0	0.495021	0	Wang et al., 2020
AGACGTTGTTGGGACA_Rectum-1_Progenitor	Progenitor	Rectum	0	0.917297	0	Wang et al., 2020
AGAGCGACACGCGAAA_Rectum-1_Progenitor	Progenitor	Rectum	0	0.536656	0	Wang et al., 2020
AGAGCGACATACTCTT_Rectum-1_Progenitor	Progenitor	Rectum	0	1.19526	0	Wang et al., 2020
AGAGCGAGTCGGCACT_Rectum-1_Progenitor	Progenitor	Rectum	0	0.745522	0.745522	Wang et al., 2020
AGAGCTTAGGCGTACA_Rectum-1_Progenitor	Progenitor	Rectum	0	0.317909	0	Wang et al., 2020
AGAGCTTCAGCTGGCT_Rectum-1_Progenitor	Progenitor	Rectum	0	0.571584	0.571584	Wang et al., 2020
AGAGCTTGTTCACCTC_Rectum-1_Progenitor	Progenitor	Rectum	0.490217	1.26149	0.490217	Wang et al., 2020
AGAGTGGCATAGGATA_Rectum-1_Progenitor	Progenitor	Rectum	0	0.525088	0	Wang et al., 2020
AGCAGCCTCAGTTTGG_Rectum-1_Progenitor	Progenitor	Rectum	0	0.740753	0	Wang et al., 2020
AGCATACGTACTCTCC_Rectum-1_Progenitor	Progenitor	Rectum	0	0.930208	0	Wang et al., 2020
AGCATACGTTATCCGA_Rectum-1_Progenitor	Progenitor	Rectum	0	0.571516	0.571516	Wang et al., 2020
AGCATACTCCACTCCA_Rectum-1_Progenitor	Progenitor	Rectum	0	0.696312	0	Wang et al., 2020
[truncated: 25,174 more rows]
