# Supplementary material for: Cross-tissue transcriptome-wide association studies identify susceptibility genes shared between schizophrenia and inflammatory bowel disease
Source: Commun Biol. 2022 Jan 20;5:80. doi: 10.1038/s42003-022-03031-6 (PMC8776955; doi:10.1038/s42003-022-03031-6)
Supplement: Supplementary file 9 — Suppl Data 18 [file 42003_2022_3031_MOESM9_ESM.xlsx]

## Sheet: Figure 5a conditioned pvalues
phenotype	gene	tissue	P	tissuegroup	conditioned
CD.sumstats.info04	AKAP5	GBJ	1	gbj23	TRUE
CD.sumstats.info04	BCL2	GBJ	0.842594	gbj23	TRUE
CD.sumstats.info04	BCL2L1	GBJ	0.123015	gbj23	TRUE
CD.sumstats.info04	CABIN1	GBJ	1	gbj23	TRUE
CD.sumstats.info04	CALM3	GBJ	0.029045	gbj23	TRUE
CD.sumstats.info04	CAMK4	GBJ	0.721476	gbj23	TRUE
CD.sumstats.info04	CASP3	GBJ	0.526436	gbj23	TRUE
CD.sumstats.info04	CHP1	GBJ	1	gbj23	TRUE
CD.sumstats.info04	CREBBP	GBJ	1	gbj23	TRUE
CD.sumstats.info04	CSNK1A1	GBJ	0.0106893	gbj23	TRUE
CD.sumstats.info04	CSNK2A1	GBJ	1	gbj23	TRUE
CD.sumstats.info04	EP300	GBJ	2.90878e-14	gbj23	TRUE
CD.sumstats.info04	FKBP1A	GBJ	0.0414755	gbj23	TRUE
CD.sumstats.info04	FKBP8	GBJ	0.597436	gbj23	TRUE
CD.sumstats.info04	GSK3B	GBJ	0.325969	gbj23	TRUE
CD.sumstats.info04	KPNA2	GBJ		gbj23	TRUE
CD.sumstats.info04	KPNB1	GBJ	0.300483	gbj23	TRUE
CD.sumstats.info04	MAP3K1	GBJ	0.503019	gbj23	TRUE
CD.sumstats.info04	MAP3K8	GBJ	2.34841e-09	gbj23	TRUE
CD.sumstats.info04	MAPK14	GBJ	0.389381	gbj23	TRUE
CD.sumstats.info04	MAPK3	GBJ	0.00188063	gbj23	TRUE
CD.sumstats.info04	MAPK8	GBJ	0.18471	gbj23	TRUE
CD.sumstats.info04	MAPK9	GBJ	1	gbj23	TRUE
CD.sumstats.info04	MEF2D	GBJ	0.121868	gbj23	TRUE
CD.sumstats.info04	NFATC1	GBJ	0.589745	gbj23	TRUE
CD.sumstats.info04	NFATC2	GBJ		gbj23	TRUE
CD.sumstats.info04	NFATC3	GBJ	0.490024	gbj23	TRUE
CD.sumstats.info04	NUP214	GBJ	1	gbj23	TRUE
CD.sumstats.info04	PIM1	GBJ	0.243134	gbj23	TRUE
CD.sumstats.info04	PPP3CA	GBJ	1.04987e-09	gbj23	TRUE
CD.sumstats.info04	PPP3CB	GBJ		gbj23	TRUE
CD.sumstats.info04	PPP3R1	GBJ	0.286597	gbj23	TRUE
CD.sumstats.info04	PRKACA	GBJ		gbj23	TRUE
CD.sumstats.info04	PRKCA	GBJ	1	gbj23	TRUE
CD.sumstats.info04	PRKCB	GBJ	0.00137596	gbj23	TRUE
CD.sumstats.info04	PRKCD	GBJ	0.304991	gbj23	TRUE
CD.sumstats.info04	PRKCE	GBJ	1	gbj23	TRUE
CD.sumstats.info04	PRKCG	GBJ	0.437798	gbj23	TRUE
CD.sumstats.info04	PRKCH	GBJ	0.381646	gbj23	TRUE
CD.sumstats.info04	PRKCQ	GBJ	0.203982	gbj23	TRUE
CD.sumstats.info04	PRKCZ	GBJ	0.0558815	gbj23	TRUE
CD.sumstats.info04	RAN	GBJ	1	gbj23	TRUE
CD.sumstats.info04	RCAN1	GBJ	0.00857092	gbj23	TRUE
CD.sumstats.info04	RCAN2	GBJ		gbj23	TRUE
CD.sumstats.info04	SFN	GBJ	0.671114	gbj23	TRUE
CD.sumstats.info04	XPO1	GBJ	0.000636339	gbj23	TRUE
CD.sumstats.info04	YWHAB	GBJ	0.372553	gbj23	TRUE
CD.sumstats.info04	YWHAE	GBJ	0.351975	gbj23	TRUE
CD.sumstats.info04	YWHAG	GBJ	1	gbj23	TRUE
CD.sumstats.info04	YWHAH	GBJ	0.155404	gbj23	TRUE
CD.sumstats.info04	YWHAQ	GBJ	0.521607	gbj23	TRUE
CD.sumstats.info04	YWHAZ	GBJ	0.0758922	gbj23	TRUE
SCZ.info.0.6.maf.0.01	AKAP5	GBJ	0.552749	gbj23	TRUE
SCZ.info.0.6.maf.0.01	BCL2	GBJ	0.24076	gbj23	TRUE
SCZ.info.0.6.maf.0.01	BCL2L1	GBJ	0.180205	gbj23	TRUE
SCZ.info.0.6.maf.0.01	CABIN1	GBJ	0.674069	gbj23	TRUE
SCZ.info.0.6.maf.0.01	CALM3	GBJ	0.266827	gbj23	TRUE
SCZ.info.0.6.maf.0.01	CAMK4	GBJ	0.0973938	gbj23	TRUE
SCZ.info.0.6.maf.0.01	CASP3	GBJ	0.729436	gbj23	TRUE
SCZ.info.0.6.maf.0.01	CHP1	GBJ	0.481842	gbj23	TRUE
SCZ.info.0.6.maf.0.01	CREBBP	GBJ	0.544136	gbj23	TRUE
SCZ.info.0.6.maf.0.01	CSNK1A1	GBJ	0.017786	gbj23	TRUE
SCZ.info.0.6.maf.0.01	CSNK2A1	GBJ	1	gbj23	TRUE
SCZ.info.0.6.maf.0.01	EP300	GBJ	0.155409	gbj23	TRUE
SCZ.info.0.6.maf.0.01	FKBP1A	GBJ	0.55929	gbj23	TRUE
SCZ.info.0.6.maf.0.01	FKBP8	GBJ	0.32388	gbj23	TRUE
SCZ.info.0.6.maf.0.01	GSK3B	GBJ	0.309028	gbj23	TRUE
SCZ.info.0.6.maf.0.01	KPNA2	GBJ	0.320362	gbj23	TRUE
SCZ.info.0.6.maf.0.01	KPNB1	GBJ	0.687062	gbj23	TRUE
SCZ.info.0.6.maf.0.01	MAP3K1	GBJ	0.36297	gbj23	TRUE
SCZ.info.0.6.maf.0.01	MAP3K8	GBJ	1	gbj23	TRUE
SCZ.info.0.6.maf.0.01	MAPK14	GBJ	0.734611	gbj23	TRUE
SCZ.info.0.6.maf.0.01	MAPK3	GBJ	3.77757e-08	gbj23	TRUE
SCZ.info.0.6.maf.0.01	MAPK8	GBJ	0.00854972	gbj23	TRUE
SCZ.info.0.6.maf.0.01	MAPK9	GBJ	0.550454	gbj23	TRUE
SCZ.info.0.6.maf.0.01	MEF2D	GBJ	0.089724	gbj23	TRUE
SCZ.info.0.6.maf.0.01	NFATC1	GBJ	0.341901	gbj23	TRUE
SCZ.info.0.6.maf.0.01	NFATC2	GBJ		gbj23	TRUE
SCZ.info.0.6.maf.0.01	NFATC3	GBJ	0.441926	gbj23	TRUE
SCZ.info.0.6.maf.0.01	NUP214	GBJ	0.00513698	gbj23	TRUE
SCZ.info.0.6.maf.0.01	PIM1	GBJ	1	gbj23	TRUE
SCZ.info.0.6.maf.0.01	PPP3CA	GBJ	7.78618e-05	gbj23	TRUE
SCZ.info.0.6.maf.0.01	PPP3CB	GBJ		gbj23	TRUE
SCZ.info.0.6.maf.0.01	PPP3R1	GBJ	0.0778878	gbj23	TRUE
SCZ.info.0.6.maf.0.01	PRKACA	GBJ	0.245374	gbj23	TRUE
SCZ.info.0.6.maf.0.01	PRKCA	GBJ	1	gbj23	TRUE
SCZ.info.0.6.maf.0.01	PRKCB	GBJ	1	gbj23	TRUE
SCZ.info.0.6.maf.0.01	PRKCD	GBJ	0.0810834	gbj23	TRUE
SCZ.info.0.6.maf.0.01	PRKCE	GBJ	0.793091	gbj23	TRUE
SCZ.info.0.6.maf.0.01	PRKCG	GBJ	1	gbj23	TRUE
SCZ.info.0.6.maf.0.01	PRKCH	GBJ	0.0145323	gbj23	TRUE
SCZ.info.0.6.maf.0.01	PRKCQ	GBJ	0.0279844	gbj23	TRUE
SCZ.info.0.6.maf.0.01	PRKCZ	GBJ	9.66449e-13	gbj23	TRUE
SCZ.info.0.6.maf.0.01	RAN	GBJ	0.52575	gbj23	TRUE
SCZ.info.0.6.maf.0.01	RCAN1	GBJ	0.496564	gbj23	TRUE
SCZ.info.0.6.maf.0.01	RCAN2	GBJ	1	gbj23	TRUE
SCZ.info.0.6.maf.0.01	SFN	GBJ	0.62248	gbj23	TRUE
SCZ.info.0.6.maf.0.01	XPO1	GBJ	0.000690624	gbj23	TRUE
SCZ.info.0.6.maf.0.01	YWHAB	GBJ	0.00195452	gbj23	TRUE
SCZ.info.0.6.maf.0.01	YWHAE	GBJ	0.342542	gbj23	TRUE
SCZ.info.0.6.maf.0.01	YWHAG	GBJ	1	gbj23	TRUE
SCZ.info.0.6.maf.0.01	YWHAH	GBJ	0.214945	gbj23	TRUE
SCZ.info.0.6.maf.0.01	YWHAQ	GBJ	0.265078	gbj23	TRUE
SCZ.info.0.6.maf.0.01	YWHAZ	GBJ	0.329265	gbj23	TRUE
UC.sumstats.info04	AKAP5	GBJ	1	gbj23	TRUE
UC.sumstats.info04	BCL2	GBJ	1	gbj23	TRUE
UC.sumstats.info04	BCL2L1	GBJ	0.573769	gbj23	TRUE
UC.sumstats.info04	CABIN1	GBJ	1	gbj23	TRUE
UC.sumstats.info04	CALM3	GBJ	0.0765911	gbj23	TRUE
UC.sumstats.info04	CAMK4	GBJ	0.662867	gbj23	TRUE
UC.sumstats.info04	CASP3	GBJ	1	gbj23	TRUE
UC.sumstats.info04	CHP1	GBJ	0.034607	gbj23	TRUE
UC.sumstats.info04	CREBBP	GBJ	0.482826	gbj23	TRUE
UC.sumstats.info04	CSNK1A1	GBJ	2.25763e-06	gbj23	TRUE
UC.sumstats.info04	CSNK2A1	GBJ	1	gbj23	TRUE
UC.sumstats.info04	EP300	GBJ	0.520751	gbj23	TRUE
UC.sumstats.info04	FKBP1A	GBJ	1	gbj23	TRUE
UC.sumstats.info04	FKBP8	GBJ	0.0168327	gbj23	TRUE
UC.sumstats.info04	GSK3B	GBJ	1	gbj23	TRUE
UC.sumstats.info04	KPNA2	GBJ		gbj23	TRUE
UC.sumstats.info04	KPNB1	GBJ	0.197015	gbj23	TRUE
UC.sumstats.info04	MAP3K1	GBJ	1	gbj23	TRUE
UC.sumstats.info04	MAP3K8	GBJ	0.000637621	gbj23	TRUE
UC.sumstats.info04	MAPK14	GBJ	0.36427	gbj23	TRUE
UC.sumstats.info04	MAPK3	GBJ	5.4623e-14	gbj23	TRUE
UC.sumstats.info04	MAPK8	GBJ	1	gbj23	TRUE
UC.sumstats.info04	MAPK9	GBJ	0.698612	gbj23	TRUE
UC.sumstats.info04	MEF2D	GBJ	0.379154	gbj23	TRUE
UC.sumstats.info04	NFATC1	GBJ	1	gbj23	TRUE
UC.sumstats.info04	NFATC2	GBJ		gbj23	TRUE
UC.sumstats.info04	NFATC3	GBJ	0.00296661	gbj23	TRUE
UC.sumstats.info04	NUP214	GBJ	1	gbj23	TRUE
UC.sumstats.info04	PIM1	GBJ	0.109552	gbj23	TRUE
UC.sumstats.info04	PPP3CA	GBJ	2.23952e-05	gbj23	TRUE
UC.sumstats.info04	PPP3CB	GBJ		gbj23	TRUE
UC.sumstats.info04	PPP3R1	GBJ	0.340691	gbj23	TRUE
UC.sumstats.info04	PRKACA	GBJ		gbj23	TRUE
UC.sumstats.info04	PRKCA	GBJ	1	gbj23	TRUE
UC.sumstats.info04	PRKCB	GBJ	0.000252724	gbj23	TRUE
UC.sumstats.info04	PRKCD	GBJ	2.69784e-14	gbj23	TRUE
UC.sumstats.info04	PRKCE	GBJ	1	gbj23	TRUE
UC.sumstats.info04	PRKCG	GBJ	0.305073	gbj23	TRUE
UC.sumstats.info04	PRKCH	GBJ	0.514024	gbj23	TRUE
UC.sumstats.info04	PRKCQ	GBJ	0.381872	gbj23	TRUE
UC.sumstats.info04	PRKCZ	GBJ	0.00209528	gbj23	TRUE
UC.sumstats.info04	RAN	GBJ	0.668935	gbj23	TRUE
UC.sumstats.info04	RCAN1	GBJ	0.534994	gbj23	TRUE
UC.sumstats.info04	RCAN2	GBJ		gbj23	TRUE
UC.sumstats.info04	SFN	GBJ	0.760162	gbj23	TRUE
UC.sumstats.info04	XPO1	GBJ	0.0037437	gbj23	TRUE
UC.sumstats.info04	YWHAB	GBJ	0.171413	gbj23	TRUE
UC.sumstats.info04	YWHAE	GBJ	1	gbj23	TRUE
UC.sumstats.info04	YWHAG	GBJ	0.150097	gbj23	TRUE
UC.sumstats.info04	YWHAH	GBJ	0.648634	gbj23	TRUE
UC.sumstats.info04	YWHAQ	GBJ	0.024138	gbj23	TRUE
UC.sumstats.info04	YWHAZ	GBJ	0.0683989	gbj23	TRUE

## Sheet: Figure 5a unconditioned pvalues
phenotype	gene	tissue	P	tissuegroup	conditioned
CD.sumstats.info04	AKAP5	GBJ	0.0248305	gbj23	FALSE
CD.sumstats.info04	BCL2	GBJ	0.411996	gbj23	FALSE
CD.sumstats.info04	BCL2L1	GBJ	4.89592e-06	gbj23	FALSE
CD.sumstats.info04	CABIN1	GBJ	1	gbj23	FALSE
CD.sumstats.info04	CALM3	GBJ	0.230269	gbj23	FALSE
CD.sumstats.info04	CAMK4	GBJ	0.0167247	gbj23	FALSE
CD.sumstats.info04	CASP3	GBJ	0.305495	gbj23	FALSE
CD.sumstats.info04	CHP1	GBJ	0.754432	gbj23	FALSE
CD.sumstats.info04	CREBBP	GBJ	1	gbj23	FALSE
CD.sumstats.info04	CSNK1A1	GBJ	0.000230512	gbj23	FALSE
CD.sumstats.info04	CSNK2A1	GBJ	1	gbj23	FALSE
CD.sumstats.info04	EP300	GBJ	2.31458e-06	gbj23	FALSE
CD.sumstats.info04	FKBP1A	GBJ	0.0116176	gbj23	FALSE
CD.sumstats.info04	FKBP8	GBJ	0.701	gbj23	FALSE
CD.sumstats.info04	GSK3B	GBJ	0.201384	gbj23	FALSE
CD.sumstats.info04	KPNA2	GBJ		gbj23	FALSE
CD.sumstats.info04	KPNB1	GBJ	0.552991	gbj23	FALSE
CD.sumstats.info04	MAP3K1	GBJ	0.0503756	gbj23	FALSE
CD.sumstats.info04	MAP3K8	GBJ	6.49242e-10	gbj23	FALSE
CD.sumstats.info04	MAPK14	GBJ	0.0343595	gbj23	FALSE
CD.sumstats.info04	MAPK3	GBJ	0.231773	gbj23	FALSE
CD.sumstats.info04	MAPK8	GBJ	0.174458	gbj23	FALSE
CD.sumstats.info04	MAPK9	GBJ	1	gbj23	FALSE
CD.sumstats.info04	MEF2D	GBJ	0.195029	gbj23	FALSE
CD.sumstats.info04	NFATC1	GBJ	0.678733	gbj23	FALSE
CD.sumstats.info04	NFATC2	GBJ		gbj23	FALSE
CD.sumstats.info04	NFATC3	GBJ	1	gbj23	FALSE
CD.sumstats.info04	NUP214	GBJ	0.693805	gbj23	FALSE
CD.sumstats.info04	PIM1	GBJ	0.525966	gbj23	FALSE
CD.sumstats.info04	PPP3CA	GBJ	7.70495e-13	gbj23	FALSE
CD.sumstats.info04	PPP3CB	GBJ		gbj23	FALSE
CD.sumstats.info04	PPP3R1	GBJ	0.563945	gbj23	FALSE
CD.sumstats.info04	PRKACA	GBJ		gbj23	FALSE
CD.sumstats.info04	PRKCA	GBJ	0.191012	gbj23	FALSE
CD.sumstats.info04	PRKCB	GBJ	0.000152543	gbj23	FALSE
CD.sumstats.info04	PRKCD	GBJ	0.0112129	gbj23	FALSE
CD.sumstats.info04	PRKCE	GBJ	1	gbj23	FALSE
CD.sumstats.info04	PRKCG	GBJ	9.02059e-05	gbj23	FALSE
CD.sumstats.info04	PRKCH	GBJ	0.298363	gbj23	FALSE
CD.sumstats.info04	PRKCQ	GBJ	0.437146	gbj23	FALSE
CD.sumstats.info04	PRKCZ	GBJ	0.332529	gbj23	FALSE
CD.sumstats.info04	RAN	GBJ	1	gbj23	FALSE
CD.sumstats.info04	RCAN1	GBJ	0.00505791	gbj23	FALSE
CD.sumstats.info04	RCAN2	GBJ		gbj23	FALSE
CD.sumstats.info04	SFN	GBJ	0.629683	gbj23	FALSE
CD.sumstats.info04	XPO1	GBJ	0.0212858	gbj23	FALSE
CD.sumstats.info04	YWHAB	GBJ	0.180631	gbj23	FALSE
CD.sumstats.info04	YWHAE	GBJ	0.621168	gbj23	FALSE
CD.sumstats.info04	YWHAG	GBJ	0.124613	gbj23	FALSE
CD.sumstats.info04	YWHAH	GBJ	0.0535754	gbj23	FALSE
CD.sumstats.info04	YWHAQ	GBJ	0.128482	gbj23	FALSE
CD.sumstats.info04	YWHAZ	GBJ	0.0514218	gbj23	FALSE
SCZ.info.0.6.maf.0.01	AKAP5	GBJ	0.37989	gbj23	FALSE
SCZ.info.0.6.maf.0.01	BCL2	GBJ	0.0606867	gbj23	FALSE
SCZ.info.0.6.maf.0.01	BCL2L1	GBJ	0.239423	gbj23	FALSE
SCZ.info.0.6.maf.0.01	CABIN1	GBJ	0.653154	gbj23	FALSE
SCZ.info.0.6.maf.0.01	CALM3	GBJ	1	gbj23	FALSE
SCZ.info.0.6.maf.0.01	CAMK4	GBJ	0.0148604	gbj23	FALSE
SCZ.info.0.6.maf.0.01	CASP3	GBJ	0.586774	gbj23	FALSE
SCZ.info.0.6.maf.0.01	CHP1	GBJ	0.687567	gbj23	FALSE
SCZ.info.0.6.maf.0.01	CREBBP	GBJ	0.556512	gbj23	FALSE
SCZ.info.0.6.maf.0.01	CSNK1A1	GBJ	0.0289479	gbj23	FALSE
SCZ.info.0.6.maf.0.01	CSNK2A1	GBJ	1	gbj23	FALSE
SCZ.info.0.6.maf.0.01	EP300	GBJ	0.000252629	gbj23	FALSE
SCZ.info.0.6.maf.0.01	FKBP1A	GBJ	0.0567523	gbj23	FALSE
SCZ.info.0.6.maf.0.01	FKBP8	GBJ	0.140041	gbj23	FALSE
SCZ.info.0.6.maf.0.01	GSK3B	GBJ	0.557146	gbj23	FALSE
SCZ.info.0.6.maf.0.01	KPNA2	GBJ	0.301422	gbj23	FALSE
SCZ.info.0.6.maf.0.01	KPNB1	GBJ	1	gbj23	FALSE
SCZ.info.0.6.maf.0.01	MAP3K1	GBJ	0.598061	gbj23	FALSE
SCZ.info.0.6.maf.0.01	MAP3K8	GBJ	0.762784	gbj23	FALSE
SCZ.info.0.6.maf.0.01	MAPK14	GBJ	1	gbj23	FALSE
SCZ.info.0.6.maf.0.01	MAPK3	GBJ	7.75869e-08	gbj23	FALSE
SCZ.info.0.6.maf.0.01	MAPK8	GBJ	0.0190303	gbj23	FALSE
SCZ.info.0.6.maf.0.01	MAPK9	GBJ	0.786983	gbj23	FALSE
SCZ.info.0.6.maf.0.01	MEF2D	GBJ	0.197574	gbj23	FALSE
SCZ.info.0.6.maf.0.01	NFATC1	GBJ	0.280229	gbj23	FALSE
SCZ.info.0.6.maf.0.01	NFATC2	GBJ		gbj23	FALSE
SCZ.info.0.6.maf.0.01	NFATC3	GBJ	0.000100218	gbj23	FALSE
SCZ.info.0.6.maf.0.01	NUP214	GBJ	0.003594	gbj23	FALSE
SCZ.info.0.6.maf.0.01	PIM1	GBJ	0.757492	gbj23	FALSE
SCZ.info.0.6.maf.0.01	PPP3CA	GBJ	7.68874e-05	gbj23	FALSE
SCZ.info.0.6.maf.0.01	PPP3CB	GBJ		gbj23	FALSE
SCZ.info.0.6.maf.0.01	PPP3R1	GBJ	0.0908845	gbj23	FALSE
SCZ.info.0.6.maf.0.01	PRKACA	GBJ	0.549157	gbj23	FALSE
SCZ.info.0.6.maf.0.01	PRKCA	GBJ	1	gbj23	FALSE
SCZ.info.0.6.maf.0.01	PRKCB	GBJ	1	gbj23	FALSE
SCZ.info.0.6.maf.0.01	PRKCD	GBJ	2.65898e-13	gbj23	FALSE
SCZ.info.0.6.maf.0.01	PRKCE	GBJ	1	gbj23	FALSE
SCZ.info.0.6.maf.0.01	PRKCG	GBJ	1	gbj23	FALSE
SCZ.info.0.6.maf.0.01	PRKCH	GBJ	0.033586	gbj23	FALSE
SCZ.info.0.6.maf.0.01	PRKCQ	GBJ	0.0277497	gbj23	FALSE
SCZ.info.0.6.maf.0.01	PRKCZ	GBJ	0.0448099	gbj23	FALSE
SCZ.info.0.6.maf.0.01	RAN	GBJ	0.299958	gbj23	FALSE
SCZ.info.0.6.maf.0.01	RCAN1	GBJ	1	gbj23	FALSE
SCZ.info.0.6.maf.0.01	RCAN2	GBJ	0.610327	gbj23	FALSE
SCZ.info.0.6.maf.0.01	SFN	GBJ	0.209143	gbj23	FALSE
SCZ.info.0.6.maf.0.01	XPO1	GBJ	0.00242214	gbj23	FALSE
SCZ.info.0.6.maf.0.01	YWHAB	GBJ	0.00485699	gbj23	FALSE
SCZ.info.0.6.maf.0.01	YWHAE	GBJ	0.159167	gbj23	FALSE
SCZ.info.0.6.maf.0.01	YWHAG	GBJ	0.933479	gbj23	FALSE
SCZ.info.0.6.maf.0.01	YWHAH	GBJ	0.013752	gbj23	FALSE
SCZ.info.0.6.maf.0.01	YWHAQ	GBJ	0.267766	gbj23	FALSE
SCZ.info.0.6.maf.0.01	YWHAZ	GBJ	0.375257	gbj23	FALSE
UC.sumstats.info04	AKAP5	GBJ	1	gbj23	FALSE
UC.sumstats.info04	BCL2	GBJ	0.624793	gbj23	FALSE
UC.sumstats.info04	BCL2L1	GBJ	0.00587833	gbj23	FALSE
UC.sumstats.info04	CABIN1	GBJ	1	gbj23	FALSE
UC.sumstats.info04	CALM3	GBJ	0.0142798	gbj23	FALSE
UC.sumstats.info04	CAMK4	GBJ	0.0437825	gbj23	FALSE
UC.sumstats.info04	CASP3	GBJ	1	gbj23	FALSE
UC.sumstats.info04	CHP1	GBJ	8.72763e-05	gbj23	FALSE
UC.sumstats.info04	CREBBP	GBJ	0.51297	gbj23	FALSE
UC.sumstats.info04	CSNK1A1	GBJ	9.54618e-10	gbj23	FALSE
UC.sumstats.info04	CSNK2A1	GBJ	1	gbj23	FALSE
UC.sumstats.info04	EP300	GBJ	0.131194	gbj23	FALSE
UC.sumstats.info04	FKBP1A	GBJ	1	gbj23	FALSE
UC.sumstats.info04	FKBP8	GBJ	0.156154	gbj23	FALSE
UC.sumstats.info04	GSK3B	GBJ	1	gbj23	FALSE
UC.sumstats.info04	KPNA2	GBJ		gbj23	FALSE
UC.sumstats.info04	KPNB1	GBJ	0.636505	gbj23	FALSE
UC.sumstats.info04	MAP3K1	GBJ	0.705722	gbj23	FALSE
UC.sumstats.info04	MAP3K8	GBJ	0.000316133	gbj23	FALSE
UC.sumstats.info04	MAPK14	GBJ	0.0697961	gbj23	FALSE
UC.sumstats.info04	MAPK3	GBJ	0.00251759	gbj23	FALSE
UC.sumstats.info04	MAPK8	GBJ	1	gbj23	FALSE
UC.sumstats.info04	MAPK9	GBJ	1	gbj23	FALSE
UC.sumstats.info04	MEF2D	GBJ	0.32712	gbj23	FALSE
UC.sumstats.info04	NFATC1	GBJ	1	gbj23	FALSE
UC.sumstats.info04	NFATC2	GBJ		gbj23	FALSE
UC.sumstats.info04	NFATC3	GBJ	0.024119	gbj23	FALSE
UC.sumstats.info04	NUP214	GBJ	1	gbj23	FALSE
UC.sumstats.info04	PIM1	GBJ	1	gbj23	FALSE
UC.sumstats.info04	PPP3CA	GBJ	1.25552e-06	gbj23	FALSE
UC.sumstats.info04	PPP3CB	GBJ		gbj23	FALSE
UC.sumstats.info04	PPP3R1	GBJ	0.0597981	gbj23	FALSE
UC.sumstats.info04	PRKACA	GBJ		gbj23	FALSE
UC.sumstats.info04	PRKCA	GBJ	1	gbj23	FALSE
UC.sumstats.info04	PRKCB	GBJ	8.53913e-06	gbj23	FALSE
UC.sumstats.info04	PRKCD	GBJ	0.695956	gbj23	FALSE
UC.sumstats.info04	PRKCE	GBJ	1	gbj23	FALSE
UC.sumstats.info04	PRKCG	GBJ	0.0151346	gbj23	FALSE
UC.sumstats.info04	PRKCH	GBJ	0.273483	gbj23	FALSE
UC.sumstats.info04	PRKCQ	GBJ	0.403193	gbj23	FALSE
UC.sumstats.info04	PRKCZ	GBJ	0.106965	gbj23	FALSE
UC.sumstats.info04	RAN	GBJ	0.00380676	gbj23	FALSE
UC.sumstats.info04	RCAN1	GBJ	0.186292	gbj23	FALSE
UC.sumstats.info04	RCAN2	GBJ		gbj23	FALSE
UC.sumstats.info04	SFN	GBJ	1	gbj23	FALSE
UC.sumstats.info04	XPO1	GBJ	0.258706	gbj23	FALSE
UC.sumstats.info04	YWHAB	GBJ	1	gbj23	FALSE
UC.sumstats.info04	YWHAE	GBJ	1	gbj23	FALSE
UC.sumstats.info04	YWHAG	GBJ	0.702605	gbj23	FALSE
UC.sumstats.info04	YWHAH	GBJ	0.0985829	gbj23	FALSE
UC.sumstats.info04	YWHAQ	GBJ	0.00038673	gbj23	FALSE
UC.sumstats.info04	YWHAZ	GBJ	0.0458378	gbj23	FALSE

## Sheet: Figure 5a gene connections
Gene 1	Gene 2	Weight	Network group	Network
PPP3CB	CALM3	0.00500715	Co-localization	Johnson-Shoemaker-2003
PPP3CB	MEF2D	0.0157412	Co-localization	Johnson-Shoemaker-2003
PRKCE	PPP3CB	0.00449228	Co-localization	Johnson-Shoemaker-2003
PRKCG	PRKCE	0.00949702	Co-localization	Johnson-Shoemaker-2003
PPP3CA	PPP3CB	0.00482655	Co-localization	Johnson-Shoemaker-2003
PPP3CA	PRKCG	0.0103617	Co-localization	Johnson-Shoemaker-2003
BCL2L1	PIM1	0.0109386	Co-localization	Johnson-Shoemaker-2003
BCL2L1	PRKCD	0.00973248	Co-localization	Johnson-Shoemaker-2003
YWHAH	CALM3	0.00222326	Co-localization	Johnson-Shoemaker-2003
YWHAH	PPP3CB	0.00245731	Co-localization	Johnson-Shoemaker-2003
YWHAH	PRKCE	0.00221228	Co-localization	Johnson-Shoemaker-2003
YWHAH	PRKCG	0.00558451	Co-localization	Johnson-Shoemaker-2003
YWHAH	PPP3CA	0.00200446	Co-localization	Johnson-Shoemaker-2003
PRKCB	PRKCE	0.00529109	Co-localization	Johnson-Shoemaker-2003
PRKCB	PPP3CA	0.006151	Co-localization	Johnson-Shoemaker-2003
PRKCB	YWHAH	0.00306384	Co-localization	Johnson-Shoemaker-2003
MAPK9	YWHAH	0.00381585	Co-localization	Johnson-Shoemaker-2003
YWHAB	PRKCE	0.00990559	Co-localization	Johnson-Shoemaker-2003
YWHAB	PPP3CA	0.0107082	Co-localization	Johnson-Shoemaker-2003
YWHAB	YWHAH	0.0063687	Co-localization	Johnson-Shoemaker-2003
PRKCA	YWHAH	0.00539584	Co-localization	Johnson-Shoemaker-2003
EP300	CREBBP	0.0376229	Co-localization	Johnson-Shoemaker-2003
YWHAE	CALM3	0.00875213	Co-localization	Johnson-Shoemaker-2003
MAPK14	CASP3	0.0126273	Co-localization	Johnson-Shoemaker-2003
XPO1	KPNB1	0.00433251	Co-localization	Johnson-Shoemaker-2003
BCL2L1	BAD	0.237227	Co-localization	Chen-Huang-2014
MAPK3	MAP3K1	0.101125	Co-localization	Chen-Huang-2014
MAPK8	MAP3K1	0.142439	Co-localization	Chen-Huang-2014
MAPK8	BCL2L1	0.0901442	Co-localization	Chen-Huang-2014
GSK3B	PRKCB	0.170489	Co-localization	Chen-Huang-2014
GSK3B	PRKCZ	0.0914423	Co-localization	Chen-Huang-2014
MEF2D	CABIN1	0.216524	Pathway	NCI_NATURE
CAMK4	CABIN1	0.236502	Pathway	NCI_NATURE
CAMK4	MEF2D	0.194314	Pathway	NCI_NATURE
NR4A1	MEF2D	0.261057	Pathway	NCI_NATURE
NUP214	KPNA2	0.1746	Pathway	NCI_NATURE
PPP3CA	PPP3CB	0.192852	Pathway	NCI_NATURE
PRKCD	BAD	0.0809031	Pathway	NCI_NATURE
BCL2	FKBP8	0.32886	Pathway	NCI_NATURE
BCL2	NR4A1	0.157355	Pathway	NCI_NATURE
KPNB1	KPNA2	0.290699	Pathway	NCI_NATURE
MAP3K1	NFATC3	0.0983202	Pathway	NCI_NATURE
CSNK1A1	NFATC3	0.234201	Pathway	NCI_NATURE
CSNK1A1	MAP3K1	0.0662824	Pathway	NCI_NATURE
RAN	NUP214	0.104348	Pathway	NCI_NATURE
YWHAQ	CABIN1	0.386248	Pathway	NCI_NATURE
YWHAQ	CAMK4	0.34663	Pathway	NCI_NATURE
MAPK3	PRKCD	0.0853801	Pathway	NCI_NATURE
CSNK2A1	MAPK3	0.318162	Pathway	NCI_NATURE
MAPK9	NFATC3	0.279556	Pathway	NCI_NATURE
CREBBP	BCL2	0.057837	Pathway	NCI_NATURE
MAPK8	PRKCQ	0.0188393	Pathway	NCI_NATURE
MAPK8	PRKCB	0.0426392	Pathway	NCI_NATURE
MAPK8	PRKCZ	0.0193186	Pathway	NCI_NATURE
MAPK8	MAPK3	0.0519279	Pathway	NCI_NATURE
MAPK8	CSNK2A1	0.0745997	Pathway	NCI_NATURE
NFATC1	PPP3CB	0.0789522	Pathway	NCI_NATURE
NFATC1	KPNA2	0.0920676	Pathway	NCI_NATURE
NFATC1	NUP214	0.075226	Pathway	NCI_NATURE
NFATC1	PPP3CA	0.0968929	Pathway	NCI_NATURE
NFATC1	KPNB1	0.125247	Pathway	NCI_NATURE
NFATC1	RAN	0.0550233	Pathway	NCI_NATURE
NFATC1	MAPK3	0.0937285	Pathway	NCI_NATURE
NFATC1	CSNK2A1	0.13465	Pathway	NCI_NATURE
NFATC1	MAPK9	0.0944645	Pathway	NCI_NATURE
NFATC1	MAPK8	0.0219766	Pathway	NCI_NATURE
GSK3B	CSNK1A1	0.106452	Pathway	NCI_NATURE
GSK3B	NFATC1	0.0533577	Pathway	NCI_NATURE
CASP3	BAD	0.0778795	Pathway	NCI_NATURE
CASP3	PRKCD	0.0316854	Pathway	NCI_NATURE
CASP3	BCL2	0.0444008	Pathway	NCI_NATURE
YWHAZ	BAD	0.0749148	Pathway	NCI_NATURE
PRKACA	CSNK1A1	0.0477916	Pathway	NCI_NATURE
PRKACA	GSK3B	0.0322226	Pathway	NCI_NATURE
MAPK14	MAP3K1	0.0222288	Pathway	NCI_NATURE
MAPK14	CSNK1A1	0.0529494	Pathway	NCI_NATURE
MAPK14	NFATC1	0.0265402	Pathway	NCI_NATURE
MAPK14	GSK3B	0.0357002	Pathway	NCI_NATURE
MAPK14	PRKACA	0.0160276	Pathway	NCI_NATURE
NFATC2	CABIN1	0.0589503	Pathway	NCI_NATURE
NFATC2	MEF2D	0.0484347	Pathway	NCI_NATURE
NFATC2	MAP3K8	0.180791	Pathway	NCI_NATURE
NFATC2	NR4A1	0.0710749	Pathway	NCI_NATURE
NFATC2	NUP214	0.0433732	Pathway	NCI_NATURE
NFATC2	CSNK1A1	0.045629	Pathway	NCI_NATURE
NFATC2	RAN	0.0317249	Pathway	NCI_NATURE
NFATC2	GSK3B	0.0307645	Pathway	NCI_NATURE
NFATC2	CASP3	0.0200552	Pathway	NCI_NATURE
NFATC2	PRKACA	0.0138117	Pathway	NCI_NATURE
NFATC2	MAPK14	0.0153023	Pathway	NCI_NATURE
XPO1	NUP214	0.0993245	Pathway	NCI_NATURE
XPO1	RAN	0.0726498	Pathway	NCI_NATURE
XPO1	NFATC1	0.0523744	Pathway	NCI_NATURE
XPO1	NFATC2	0.0301976	Pathway	NCI_NATURE
MEF2D	CABIN1	0.0540727	Pathway	Wu-Stein-2010
PRKCH	CABIN1	0.0359008	Pathway	Wu-Stein-2010
CAMK4	CABIN1	0.0763721	Pathway	Wu-Stein-2010
CAMK4	MEF2D	0.0524269	Pathway	Wu-Stein-2010
NFATC3	CHP1	0.0430651	Pathway	Wu-Stein-2010
NFATC3	PPP3R1	0.0318399	Pathway	Wu-Stein-2010
BAD	CHP1	0.058531	Pathway	Wu-Stein-2010
BAD	PPP3R1	0.0432745	Pathway	Wu-Stein-2010
PPP3CB	PPP3R1	0.0654108	Pathway	Wu-Stein-2010
PPP3CB	NFATC3	0.027068	Pathway	Wu-Stein-2010
PPP3CB	BAD	0.0367889	Pathway	Wu-Stein-2010
YWHAG	BAD	0.0141352	Pathway	Wu-Stein-2010
PRKCE	CABIN1	0.0255835	Pathway	Wu-Stein-2010
PRKCG	CABIN1	0.0192475	Pathway	Wu-Stein-2010
NUP214	KPNA2	0.0250274	Pathway	Wu-Stein-2010
PPP3CA	PPP3R1	0.0654108	Pathway	Wu-Stein-2010
PPP3CA	NFATC3	0.027068	Pathway	Wu-Stein-2010
PPP3CA	BAD	0.0367889	Pathway	Wu-Stein-2010
PPP3CA	PPP3CB	0.0556076	Pathway	Wu-Stein-2010
PRKCD	CABIN1	0.025076	Pathway	Wu-Stein-2010
PRKCD	BAD	0.0139389	Pathway	Wu-Stein-2010
BCL2	FKBP8	0.304717	Pathway	Wu-Stein-2010
BCL2	BAD	0.0175367	Pathway	Wu-Stein-2010
BCL2	NR4A1	0.0571377	Pathway	Wu-Stein-2010
KPNB1	KPNA2	0.0414202	Pathway	Wu-Stein-2010
KPNB1	NUP214	0.0153861	Pathway	Wu-Stein-2010
MAP3K1	NFATC3	0.0107851	Pathway	Wu-Stein-2010
MAP3K1	PRKCD	0.00839484	Pathway	Wu-Stein-2010
PRKCQ	CABIN1	0.0339994	Pathway	Wu-Stein-2010
PRKCQ	NFATC3	0.0139053	Pathway	Wu-Stein-2010
BCL2L1	BAD	0.0251406	Pathway	Wu-Stein-2010
BCL2L1	BCL2	0.0181144	Pathway	Wu-Stein-2010
YWHAH	BAD	0.0183203	Pathway	Wu-Stein-2010
PRKCB	CABIN1	0.0142402	Pathway	Wu-Stein-2010
PRKCB	MAP3K1	0.00476727	Pathway	Wu-Stein-2010
CSNK1A1	NFATC3	0.00895743	Pathway	Wu-Stein-2010
CSNK1A1	YWHAG	0.00707046	Pathway	Wu-Stein-2010
CSNK1A1	MAP3K1	0.0073321	Pathway	Wu-Stein-2010
CSNK1A1	YWHAH	0.00916387	Pathway	Wu-Stein-2010
PRKCZ	NFATC3	0.00804453	Pathway	Wu-Stein-2010
RAN	YWHAG	0.0110436	Pathway	Wu-Stein-2010
RAN	KPNA2	0.0316378	Pathway	Wu-Stein-2010
RAN	NUP214	0.0117523	Pathway	Wu-Stein-2010
RAN	KPNB1	0.0194499	Pathway	Wu-Stein-2010
RAN	YWHAH	0.0143133	Pathway	Wu-Stein-2010
SFN	BAD	0.0197566	Pathway	Wu-Stein-2010
SFN	CSNK1A1	0.00988228	Pathway	Wu-Stein-2010
SFN	RAN	0.0154354	Pathway	Wu-Stein-2010
YWHAQ	CABIN1	0.033636	Pathway	Wu-Stein-2010
YWHAQ	MEF2D	0.02309	Pathway	Wu-Stein-2010
YWHAQ	CAMK4	0.0326122	Pathway	Wu-Stein-2010
YWHAQ	NFATC3	0.0137567	Pathway	Wu-Stein-2010
YWHAQ	BAD	0.0186971	Pathway	Wu-Stein-2010
YWHAQ	CSNK1A1	0.00935231	Pathway	Wu-Stein-2010
YWHAQ	RAN	0.0146077	Pathway	Wu-Stein-2010
MAPK3	MEF2D	0.00773146	Pathway	Wu-Stein-2010
MAPK3	PRKCH	0.0051332	Pathway	Wu-Stein-2010
MAPK3	BAD	0.00626055	Pathway	Wu-Stein-2010
MAPK3	PRKCE	0.003658	Pathway	Wu-Stein-2010
MAPK3	PRKCD	0.00358543	Pathway	Wu-Stein-2010
MAPK3	BCL2	0.00451087	Pathway	Wu-Stein-2010
MAPK3	MAP3K1	0.00377048	Pathway	Wu-Stein-2010
MAPK3	PRKCQ	0.00486133	Pathway	Wu-Stein-2010
MAPK3	BCL2L1	0.00646679	Pathway	Wu-Stein-2010
MAPK3	YWHAH	0.00471245	Pathway	Wu-Stein-2010
MAPK3	PRKCB	0.0020361	Pathway	Wu-Stein-2010
CSNK2A1	CSNK1A1	0.0107352	Pathway	Wu-Stein-2010
CSNK2A1	MAPK3	0.00552049	Pathway	Wu-Stein-2010
MAPK9	NFATC3	0.0123822	Pathway	Wu-Stein-2010
MAPK9	BAD	0.0168289	Pathway	Wu-Stein-2010
MAPK9	BCL2	0.0121257	Pathway	Wu-Stein-2010
YWHAB	PPP3R1	0.029188	Pathway	Wu-Stein-2010
YWHAB	BAD	0.0164161	Pathway	Wu-Stein-2010
YWHAB	CSNK1A1	0.00821138	Pathway	Wu-Stein-2010
YWHAB	RAN	0.0128256	Pathway	Wu-Stein-2010
CREBBP	CABIN1	0.0163843	Pathway	Wu-Stein-2010
CREBBP	MEF2D	0.0112473	Pathway	Wu-Stein-2010
CREBBP	CSNK1A1	0.00455559	Pathway	Wu-Stein-2010
MAPK8	BAD	0.00825813	Pathway	Wu-Stein-2010
MAPK8	BCL2	0.00595018	Pathway	Wu-Stein-2010
MAPK8	MAP3K1	0.00497354	Pathway	Wu-Stein-2010
MAPK8	PRKCQ	0.00641246	Pathway	Wu-Stein-2010
MAPK8	PRKCB	0.00268577	Pathway	Wu-Stein-2010
MAPK8	PRKCZ	0.00370975	Pathway	Wu-Stein-2010
MAPK8	MAPK3	0.0021242	Pathway	Wu-Stein-2010
MAPK8	CSNK2A1	0.00728194	Pathway	Wu-Stein-2010
PRKCA	CABIN1	0.0192972	Pathway	Wu-Stein-2010
PRKCA	YWHAG	0.00622971	Pathway	Wu-Stein-2010
PRKCA	YWHAH	0.00807419	Pathway	Wu-Stein-2010
PRKCA	SFN	0.00870718	Pathway	Wu-Stein-2010
PRKCA	YWHAQ	0.00824023	Pathway	Wu-Stein-2010
PRKCA	MAPK3	0.00275917	Pathway	Wu-Stein-2010
PRKCA	YWHAB	0.00723496	Pathway	Wu-Stein-2010
NFATC1	CHP1	0.0315552	Pathway	Wu-Stein-2010
NFATC1	MEF2D	0.0162044	Pathway	Wu-Stein-2010
NFATC1	PPP3R1	0.0233301	Pathway	Wu-Stein-2010
NFATC1	NFATC3	0.00965434	Pathway	Wu-Stein-2010
NFATC1	PIM1	0.0650809	Pathway	Wu-Stein-2010
NFATC1	PPP3CB	0.0198336	Pathway	Wu-Stein-2010
NFATC1	KPNA2	0.0218315	Pathway	Wu-Stein-2010
NFATC1	PPP3CA	0.0198336	Pathway	Wu-Stein-2010
NFATC1	KPNB1	0.0134214	Pathway	Wu-Stein-2010
NFATC1	PRKCQ	0.0101889	Pathway	Wu-Stein-2010
NFATC1	PRKCZ	0.00589448	Pathway	Wu-Stein-2010
NFATC1	YWHAQ	0.01008	Pathway	Wu-Stein-2010
NFATC1	MAPK3	0.00337518	Pathway	Wu-Stein-2010
NFATC1	CSNK2A1	0.0115704	Pathway	Wu-Stein-2010
NFATC1	MAPK9	0.0090728	Pathway	Wu-Stein-2010
NFATC1	MAPK8	0.00445211	Pathway	Wu-Stein-2010
EP300	CABIN1	0.0157825	Pathway	Wu-Stein-2010
EP300	MEF2D	0.0108342	Pathway	Wu-Stein-2010
EP300	CSNK2A1	0.0077359	Pathway	Wu-Stein-2010
EP300	CREBBP	0.00328281	Pathway	Wu-Stein-2010
EP300	NFATC1	0.00472966	Pathway	Wu-Stein-2010
GSK3B	CSNK1A1	0.00572956	Pathway	Wu-Stein-2010
GSK3B	CSNK2A1	0.0101005	Pathway	Wu-Stein-2010
GSK3B	NFATC1	0.00617534	Pathway	Wu-Stein-2010
CASP3	BAD	0.00914737	Pathway	Wu-Stein-2010
CASP3	PRKCD	0.00523873	Pathway	Wu-Stein-2010
CASP3	BCL2	0.0065909	Pathway	Wu-Stein-2010
CASP3	MAP3K1	0.0055091	Pathway	Wu-Stein-2010
CASP3	PRKCQ	0.00710295	Pathway	Wu-Stein-2010
YWHAZ	BAD	0.0257599	Pathway	Wu-Stein-2010
YWHAZ	BCL2L1	0.0266085	Pathway	Wu-Stein-2010
YWHAZ	CSNK1A1	0.0128851	Pathway	Wu-Stein-2010
YWHAZ	RAN	0.0201257	Pathway	Wu-Stein-2010
YWHAZ	PRKCA	0.011353	Pathway	Wu-Stein-2010
YWHAE	BAD	0.0113602	Pathway	Wu-Stein-2010
YWHAE	YWHAG	0.00659767	Pathway	Wu-Stein-2010
YWHAE	CSNK1A1	0.00568241	Pathway	Wu-Stein-2010
YWHAE	RAN	0.00887552	Pathway	Wu-Stein-2010
YWHAE	PRKCA	0.00500671	Pathway	Wu-Stein-2010
PRKACA	AKAP5	0.188645	Pathway	Wu-Stein-2010
PRKACA	BAD	0.00827493	Pathway	Wu-Stein-2010
PRKACA	YWHAG	0.00480582	Pathway	Wu-Stein-2010
PRKACA	PRKCG	0.00363756	Pathway	Wu-Stein-2010
PRKACA	BCL2L1	0.00854754	Pathway	Wu-Stein-2010
PRKACA	PRKCB	0.00269123	Pathway	Wu-Stein-2010
PRKACA	CSNK1A1	0.00413913	Pathway	Wu-Stein-2010
PRKACA	CREBBP	0.00309645	Pathway	Wu-Stein-2010
PRKACA	NFATC1	0.00446117	Pathway	Wu-Stein-2010
PRKACA	EP300	0.00298271	Pathway	Wu-Stein-2010
PRKACA	GSK3B	0.00389441	Pathway	Wu-Stein-2010
PRKACA	YWHAZ	0.00875808	Pathway	Wu-Stein-2010
PRKACA	YWHAE	0.00386236	Pathway	Wu-Stein-2010
MAPK14	MEF2D	0.00574018	Pathway	Wu-Stein-2010
MAPK14	PRKCH	0.00381111	Pathway	Wu-Stein-2010
MAPK14	BAD	0.00464811	Pathway	Wu-Stein-2010
MAPK14	PRKCE	0.00271586	Pathway	Wu-Stein-2010
MAPK14	PRKCD	0.00266198	Pathway	Wu-Stein-2010
MAPK14	BCL2	0.00334907	Pathway	Wu-Stein-2010
MAPK14	MAP3K1	0.00279937	Pathway	Wu-Stein-2010
MAPK14	PRKCQ	0.00360926	Pathway	Wu-Stein-2010
MAPK14	BCL2L1	0.00480123	Pathway	Wu-Stein-2010
MAPK14	YWHAH	0.00349873	Pathway	Wu-Stein-2010
MAPK14	CSNK1A1	0.00232499	Pathway	Wu-Stein-2010
MAPK14	SFN	0.00377302	Pathway	Wu-Stein-2010
MAPK14	MAPK3	0.00119561	Pathway	Wu-Stein-2010
MAPK14	CSNK2A1	0.00409866	Pathway	Wu-Stein-2010
MAPK14	CREBBP	0.00173931	Pathway	Wu-Stein-2010
MAPK14	MAPK8	0.0015771	Pathway	Wu-Stein-2010
MAPK14	NFATC1	0.00250588	Pathway	Wu-Stein-2010
MAPK14	EP300	0.00167542	Pathway	Wu-Stein-2010
MAPK14	GSK3B	0.00218753	Pathway	Wu-Stein-2010
MAPK14	CASP3	0.00174692	Pathway	Wu-Stein-2010
MAPK14	YWHAZ	0.0049195	Pathway	Wu-Stein-2010
MAPK14	PRKACA	0.00158031	Pathway	Wu-Stein-2010
NFATC2	CABIN1	0.0281742	Pathway	Wu-Stein-2010
NFATC2	MEF2D	0.0193407	Pathway	Wu-Stein-2010
NFATC2	MAP3K8	0.028256	Pathway	Wu-Stein-2010
NFATC2	NFATC3	0.0115229	Pathway	Wu-Stein-2010
NFATC2	PPP3CB	0.0236723	Pathway	Wu-Stein-2010
NFATC2	PPP3CA	0.0236723	Pathway	Wu-Stein-2010
NFATC2	PRKCQ	0.0121609	Pathway	Wu-Stein-2010
NFATC2	CSNK1A1	0.00783371	Pathway	Wu-Stein-2010
NFATC2	PRKCZ	0.00703533	Pathway	Wu-Stein-2010
NFATC2	YWHAQ	0.0120309	Pathway	Wu-Stein-2010
NFATC2	MAPK9	0.0108288	Pathway	Wu-Stein-2010
NFATC2	CREBBP	0.00586034	Pathway	Wu-Stein-2010
NFATC2	MAPK8	0.0053138	Pathway	Wu-Stein-2010
NFATC2	NFATC1	0.00844319	Pathway	Wu-Stein-2010
NFATC2	EP300	0.00564506	Pathway	Wu-Stein-2010
NFATC2	GSK3B	0.00737055	Pathway	Wu-Stein-2010
NFATC2	CASP3	0.00588599	Pathway	Wu-Stein-2010
NFATC2	PRKACA	0.00532461	Pathway	Wu-Stein-2010
NFATC2	MAPK14	0.00299088	Pathway	Wu-Stein-2010
XPO1	YWHAG	0.00730933	Pathway	Wu-Stein-2010
XPO1	NUP214	0.00777838	Pathway	Wu-Stein-2010
XPO1	YWHAH	0.00947346	Pathway	Wu-Stein-2010
XPO1	RAN	0.00983287	Pathway	Wu-Stein-2010
XPO1	SFN	0.0102161	Pathway	Wu-Stein-2010
XPO1	YWHAQ	0.00966828	Pathway	Wu-Stein-2010
XPO1	YWHAB	0.00848879	Pathway	Wu-Stein-2010
XPO1	YWHAZ	0.0133204	Pathway	Wu-Stein-2010
XPO1	YWHAE	0.00587438	Pathway	Wu-Stein-2010
XPO1	MAPK14	0.00240354	Pathway	Wu-Stein-2010
PPP3R1	AKAP5	0.119699	Pathway	IMID
PPP3R1	CABIN1	0.185432	Pathway	IMID
BAD	PPP3R1	0.0513307	Pathway	IMID
BCL2	BAD	0.0789484	Pathway	IMID
BCL2L1	BAD	0.0987022	Pathway	IMID
YWHAH	BAD	0.058116	Pathway	IMID
FKBP1A	PPP3R1	0.131081	Pathway	IMID
MAPK8	MAP3K1	0.398206	Pathway	IMID
PRKCA	AKAP5	0.0907678	Pathway	IMID
NFATC1	YWHAH	0.138809	Pathway	IMID
CASP3	PPP3R1	0.0392838	Pathway	IMID
PRKACA	AKAP5	0.0687044	Pathway	IMID
PRKACA	CREBBP	0.0179727	Pathway	IMID
PRKACA	NFATC1	0.070371	Pathway	IMID
NFATC1	CSNK1A1	0.140572	Physical Interactions	Gabriel-Baumgrass-2016
NFATC1	CREBBP	0.140572	Physical Interactions	Gabriel-Baumgrass-2016
EP300	NFATC1	0.0923211	Physical Interactions	Gabriel-Baumgrass-2016
GSK3B	NFATC1	0.0923211	Physical Interactions	Gabriel-Baumgrass-2016
NFATC2	CABIN1	0.0831456	Physical Interactions	Gabriel-Baumgrass-2016
NFATC2	YWHAG	0.0831456	Physical Interactions	Gabriel-Baumgrass-2016
NFATC2	YWHAQ	0.0831456	Physical Interactions	Gabriel-Baumgrass-2016
NFATC2	YWHAB	0.0831456	Physical Interactions	Gabriel-Baumgrass-2016
NFATC2	NFATC1	0.0011592	Physical Interactions	Gabriel-Baumgrass-2016
NFATC2	EP300	0.0436638	Physical Interactions	Gabriel-Baumgrass-2016
NFATC2	GSK3B	0.0436638	Physical Interactions	Gabriel-Baumgrass-2016
NFATC2	YWHAZ	0.0831456	Physical Interactions	Gabriel-Baumgrass-2016
NFATC2	YWHAE	0.0831456	Physical Interactions	Gabriel-Baumgrass-2016
PPP3R1	RCAN2	0.0851357	Physical Interactions	Huttlin-Gygi-2015
PPP3CB	RCAN2	0.1051	Physical Interactions	Huttlin-Gygi-2015
PPP3CA	RCAN2	0.0570077	Physical Interactions	Huttlin-Gygi-2015
PPP3CA	RCAN1	0.228428	Physical Interactions	Huttlin-Gygi-2015
PPP3CA	PPP3R1	0.125106	Physical Interactions	Huttlin-Gygi-2015
BCL2L1	BAD	0.593599	Physical Interactions	Huttlin-Gygi-2015
BCL2L1	BCL2	0.392152	Physical Interactions	Huttlin-Gygi-2015
CSNK1A1	NFATC3	0.531403	Physical Interactions	Huttlin-Gygi-2015
SFN	YWHAG	0.198469	Physical Interactions	Huttlin-Gygi-2015
YWHAQ	SFN	0.209251	Physical Interactions	Huttlin-Gygi-2015
MAPK8	MAPK9	0.12828	Physical Interactions	Huttlin-Gygi-2015
GSK3B	RCAN2	0.111735	Physical Interactions	Huttlin-Gygi-2015
YWHAZ	SFN	0.10115	Physical Interactions	Huttlin-Gygi-2015
MAPK14	MEF2D	0.189601	Physical Interactions	Huttlin-Gygi-2015
PRKCQ	PRKCD	0.707107	Physical Interactions	Varjosalo-Superti-Furga-2013
PRKCB	PRKCD	0.707107	Physical Interactions	Varjosalo-Superti-Furga-2013
PRKACA	AKAP5	0.13974	Physical Interactions	Varjosalo-Superti-Furga-2013
YWHAE	BAD	0.116933	Physical Interactions	Gloeckner-Ueffing-2007
YWHAE	YWHAG	0.0548992	Physical Interactions	Gloeckner-Ueffing-2007
YWHAE	YWHAH	0.0548992	Physical Interactions	Gloeckner-Ueffing-2007
YWHAE	CSNK1A1	0.116933	Physical Interactions	Gloeckner-Ueffing-2007
YWHAE	YWHAQ	0.0548992	Physical Interactions	Gloeckner-Ueffing-2007
YWHAE	YWHAB	0.0495125	Physical Interactions	Gloeckner-Ueffing-2007
YWHAE	YWHAZ	0.0358222	Physical Interactions	Gloeckner-Ueffing-2007
YWHAH	YWHAG	0.239139	Physical Interactions	Wan-Emili-2015
RAN	KPNB1	0.0365023	Physical Interactions	Wan-Emili-2015
YWHAB	YWHAG	0.117758	Physical Interactions	Wan-Emili-2015
YWHAB	YWHAH	0.198809	Physical Interactions	Wan-Emili-2015
YWHAZ	YWHAG	0.144979	Physical Interactions	Wan-Emili-2015
YWHAZ	YWHAH	0.244766	Physical Interactions	Wan-Emili-2015
YWHAZ	YWHAB	0.120529	Physical Interactions	Wan-Emili-2015
YWHAE	YWHAG	0.0662337	Physical Interactions	Wan-Emili-2015
YWHAE	YWHAH	0.111821	Physical Interactions	Wan-Emili-2015
YWHAE	YWHAB	0.0550636	Physical Interactions	Wan-Emili-2015
YWHAE	YWHAZ	0.0677922	Physical Interactions	Wan-Emili-2015
MAPK14	YWHAE	0.16255	Physical Interactions	Wan-Emili-2015
XPO1	RAN	0.0197544	Physical Interactions	Wan-Emili-2015
MEF2D	CABIN1	0.135495	Physical Interactions	IREF-HPRD
PPP3CB	CABIN1	0.123575	Physical Interactions	IREF-HPRD
PPP3CA	RCAN2	0.366884	Physical Interactions	IREF-HPRD
PPP3CA	RCAN1	0.115319	Physical Interactions	IREF-HPRD
PPP3CA	FKBP8	0.198189	Physical Interactions	IREF-HPRD
PPP3CA	CABIN1	0.0639671	Physical Interactions	IREF-HPRD
PPP3CA	PPP3R1	0.0823617	Physical Interactions	IREF-HPRD
BCL2	FKBP8	0.0791011	Physical Interactions	IREF-HPRD
BCL2	NR4A1	0.0129003	Physical Interactions	IREF-HPRD
BCL2	PPP3CA	0.0126626	Physical Interactions	IREF-HPRD
CSNK1A1	NFATC3	0.123592	Physical Interactions	IREF-HPRD
PRKCZ	PPP3CA	0.0168453	Physical Interactions	IREF-HPRD
FKBP1A	PPP3CA	0.0505118	Physical Interactions	IREF-HPRD
YWHAQ	CABIN1	0.0255098	Physical Interactions	IREF-HPRD
YWHAQ	MEF2D	0.0268002	Physical Interactions	IREF-HPRD
YWHAQ	CSNK1A1	0.0117888	Physical Interactions	IREF-HPRD
MAPK3	RCAN1	0.0374117	Physical Interactions	IREF-HPRD
MAPK3	PRKCE	0.00654009	Physical Interactions	IREF-HPRD
MAPK3	BCL2	0.00410799	Physical Interactions	IREF-HPRD
MAPK3	KPNB1	0.0167994	Physical Interactions	IREF-HPRD
MAPK3	PRKCZ	0.00546494	Physical Interactions	IREF-HPRD
CSNK2A1	YWHAQ	0.00286726	Physical Interactions	IREF-HPRD
MAPK9	NFATC3	0.0918144	Physical Interactions	IREF-HPRD
YWHAB	PRKCG	0.00467799	Physical Interactions	IREF-HPRD
YWHAB	PRKCZ	0.00426503	Physical Interactions	IREF-HPRD
YWHAB	CSNK2A1	0.00182037	Physical Interactions	IREF-HPRD
CREBBP	CAMK4	0.0167015	Physical Interactions	IREF-HPRD
CREBBP	KPNB1	0.0101871	Physical Interactions	IREF-HPRD
CREBBP	YWHAH	0.00339643	Physical Interactions	IREF-HPRD
CREBBP	CSNK2A1	0.00141442	Physical Interactions	IREF-HPRD
MAPK8	BCL2	0.00615852	Physical Interactions	IREF-HPRD
MAPK8	MAPK3	0.00500588	Physical Interactions	IREF-HPRD
PRKCA	BCL2	0.00277455	Physical Interactions	IREF-HPRD
PRKCA	PRKCZ	0.00369103	Physical Interactions	IREF-HPRD
NFATC1	PPP3R1	0.251073	Physical Interactions	IREF-HPRD
NFATC1	PIM1	0.153841	Physical Interactions	IREF-HPRD
NFATC1	PRKCA	0.0211916	Physical Interactions	IREF-HPRD
EP300	MEF2D	0.0126786	Physical Interactions	IREF-HPRD
EP300	NR4A1	0.00609789	Physical Interactions	IREF-HPRD
EP300	KPNB1	0.00976945	Physical Interactions	IREF-HPRD
EP300	RAN	0.00378481	Physical Interactions	IREF-HPRD
EP300	CREBBP	0.00117751	Physical Interactions	IREF-HPRD
EP300	NFATC1	0.0182464	Physical Interactions	IREF-HPRD
GSK3B	RCAN1	0.0494162	Physical Interactions	IREF-HPRD
GSK3B	PRKCB	0.00609212	Physical Interactions	IREF-HPRD
GSK3B	PRKCZ	0.0072185	Physical Interactions	IREF-HPRD
CASP3	PPP3CA	0.00912844	Physical Interactions	IREF-HPRD
CASP3	BCL2	0.00364333	Physical Interactions	IREF-HPRD
CASP3	KPNB1	0.0148992	Physical Interactions	IREF-HPRD
CASP3	PRKCQ	0.0113569	Physical Interactions	IREF-HPRD
CASP3	PRKCZ	0.00484679	Physical Interactions	IREF-HPRD
YWHAE	PRKCG	0.00873934	Physical Interactions	IREF-HPRD
YWHAE	YWHAH	0.00816625	Physical Interactions	IREF-HPRD
YWHAE	YWHAB	0.00379951	Physical Interactions	IREF-HPRD
YWHAE	CASP3	0.00431777	Physical Interactions	IREF-HPRD
PRKACA	BCL2	0.00288649	Physical Interactions	IREF-HPRD
PRKACA	GSK3B	0.0030991	Physical Interactions	IREF-HPRD
MAPK14	FKBP8	0.0758997	Physical Interactions	IREF-HPRD
MAPK14	BCL2	0.00484934	Physical Interactions	IREF-HPRD
MAPK14	MAPK3	0.00394173	Physical Interactions	IREF-HPRD
MAPK14	MAPK8	0.00590927	Physical Interactions	IREF-HPRD
MAPK14	NFATC1	0.0370386	Physical Interactions	IREF-HPRD
NFATC2	MEF2D	0.0857165	Physical Interactions	IREF-HPRD
NFATC2	PPP3R1	0.105051	Physical Interactions	IREF-HPRD
NFATC2	PPP3CB	0.0781754	Physical Interactions	IREF-HPRD
NFATC2	PRKCZ	0.021486	Physical Interactions	IREF-HPRD
NFATC2	YWHAQ	0.0161379	Physical Interactions	IREF-HPRD
NFATC2	CREBBP	0.00796085	Physical Interactions	IREF-HPRD
NFATC2	EP300	0.00763447	Physical Interactions	IREF-HPRD
XPO1	NUP214	0.0249388	Physical Interactions	IREF-HPRD
XPO1	RAN	0.0110303	Physical Interactions	IREF-HPRD
MAPK14	FKBP8	1	Physical Interactions	Stelzl-Wanker-2005
XPO1	CHP1	0.0310685	Physical Interactions	Kırlı-Görlich-2015
XPO1	MEF2D	0.0310685	Physical Interactions	Kırlı-Görlich-2015
XPO1	MAP3K8	0.0310685	Physical Interactions	Kırlı-Görlich-2015
XPO1	NR4A1	0.0310685	Physical Interactions	Kırlı-Görlich-2015
XPO1	YWHAG	0.0310685	Physical Interactions	Kırlı-Görlich-2015
XPO1	MAP3K1	0.0310685	Physical Interactions	Kırlı-Görlich-2015
XPO1	CSNK1A1	0.0310685	Physical Interactions	Kırlı-Görlich-2015
XPO1	CSNK2A1	0.0310685	Physical Interactions	Kırlı-Görlich-2015
XPO1	GSK3B	0.0310685	Physical Interactions	Kırlı-Görlich-2015
XPO1	PRKACA	0.0310685	Physical Interactions	Kırlı-Görlich-2015
PPP3CA	PPP3R1	0.707107	Physical Interactions	Yu-Vidal-2011
YWHAB	PRKCG	0.267088	Physical Interactions	Brajenovic-Drewes-2004
YWHAH	YWHAG	0.0364829	Physical Interactions	Kristensen-Foster-2012
YWHAQ	YWHAG	0.0419161	Physical Interactions	Kristensen-Foster-2012
YWHAQ	YWHAH	0.0346947	Physical Interactions	Kristensen-Foster-2012
YWHAB	YWHAQ	0.0526163	Physical Interactions	Kristensen-Foster-2012
YWHAZ	YWHAG	0.0370929	Physical Interactions	Kristensen-Foster-2012
YWHAZ	YWHAH	0.0307024	Physical Interactions	Kristensen-Foster-2012
YWHAZ	SFN	0.0719534	Physical Interactions	Kristensen-Foster-2012
YWHAZ	YWHAQ	0.0352748	Physical Interactions	Kristensen-Foster-2012
YWHAE	YWHAH	0.0263977	Physical Interactions	Kristensen-Foster-2012
YWHAE	YWHAZ	0.0268391	Physical Interactions	Kristensen-Foster-2012
XPO1	YWHAH	0.0352486	Physical Interactions	Kristensen-Foster-2012
XPO1	YWHAE	0.0308132	Physical Interactions	Kristensen-Foster-2012
PPP3CA	PPP3R1	0.765367	Physical Interactions	Rolland-Vidal-2014
BCL2L1	BAD	0.842676	Physical Interactions	Rolland-Vidal-2014
BCL2L1	BAD	0.410788	Physical Interactions	Wang-Yang-2011
YWHAH	BAD	0.410788	Physical Interactions	Wang-Yang-2011
SFN	BAD	0.410788	Physical Interactions	Wang-Yang-2011
YWHAQ	BAD	0.0524928	Physical Interactions	Wang-Yang-2011
CASP3	YWHAG	0.16915	Physical Interactions	Wang-Yang-2011
YWHAZ	BAD	0.0428145	Physical Interactions	Wang-Yang-2011
YWHAE	BAD	0.0787875	Physical Interactions	Wang-Yang-2011
YWHAE	YWHAG	0.0995172	Physical Interactions	Wang-Yang-2011
YWHAE	YWHAQ	0.0812863	Physical Interactions	Wang-Yang-2011
YWHAE	YWHAZ	0.0662992	Physical Interactions	Wang-Yang-2011
PPP3CB	AKAP5	0.297992	Physical Interactions	IREF-DIP
PPP3CA	AKAP5	0.145123	Physical Interactions	IREF-DIP
PPP3CA	PPP3R1	0.5	Physical Interactions	IREF-DIP
KPNB1	KPNA2	0.162262	Physical Interactions	IREF-DIP
RAN	KPNB1	0.137196	Physical Interactions	IREF-DIP
PRKCA	AKAP5	0.613795	Physical Interactions	IREF-DIP
NFATC1	PPP3CA	0.5	Physical Interactions	IREF-DIP
NFATC2	PPP3CA	0.5	Physical Interactions	IREF-DIP
XPO1	RAN	0.092728	Physical Interactions	IREF-DIP
YWHAG	BAD	0.102537	Physical Interactions	Bandyopadhyay-Ideker-2010
YWHAE	BAD	0.105206	Physical Interactions	Bandyopadhyay-Ideker-2010
YWHAE	YWHAH	0.227456	Physical Interactions	Bandyopadhyay-Ideker-2010
YWHAE	YWHAQ	0.227456	Physical Interactions	Bandyopadhyay-Ideker-2010
YWHAE	YWHAB	0.227456	Physical Interactions	Bandyopadhyay-Ideker-2010
MAPK14	MEF2D	0.118064	Physical Interactions	Bandyopadhyay-Ideker-2010
NFATC1	YWHAQ	0.0715555	Physical Interactions	Meek-Piwnica-Worms-2004
YWHAZ	KPNB1	0.0664607	Physical Interactions	Meek-Piwnica-Worms-2004
YWHAZ	SFN	0.0664607	Physical Interactions	Meek-Piwnica-Worms-2004
YWHAZ	NFATC1	0.0351739	Physical Interactions	Meek-Piwnica-Worms-2004
XPO1	YWHAZ	0.0664607	Physical Interactions	Meek-Piwnica-Worms-2004
PPP3CA	PPP3R1	0.632455	Physical Interactions	Havugimana-Emili-2012
RAN	KPNB1	0.0721667	Physical Interactions	Havugimana-Emili-2012
YWHAE	YWHAZ	0.752426	Physical Interactions	Havugimana-Emili-2012
XPO1	RAN	0.0364123	Physical Interactions	Havugimana-Emili-2012
YWHAB	BAD	0.546362	Physical Interactions	Vinayagam-Wanker-2011
YWHAB	PRKCZ	0.221778	Physical Interactions	Vinayagam-Wanker-2011
MEF2D	CABIN1	0.571209	Physical Interactions	IREF-BIND
CAMK4	CABIN1	0.571209	Physical Interactions	IREF-BIND
PPP3CA	PPP3R1	0.254498	Physical Interactions	IREF-BIND
BCL2L1	BAD	0.0960114	Physical Interactions	IREF-BIND
FKBP1A	PPP3R1	0.30187	Physical Interactions	IREF-BIND
FKBP1A	PPP3CA	0.241156	Physical Interactions	IREF-BIND
RAN	KPNB1	0.146502	Physical Interactions	IREF-BIND
YWHAQ	CABIN1	0.146131	Physical Interactions	IREF-BIND
SFN	YWHAG	0.0966189	Physical Interactions	Benzinger-Hermeking-2005
CSNK2A1	SFN	0.0966189	Physical Interactions	Benzinger-Hermeking-2005
MEF2D	CABIN1	0.0512539	Physical Interactions	BIOGRID-SMALL-SCALE-STUDIES
CAMK4	CABIN1	0.204664	Physical Interactions	BIOGRID-SMALL-SCALE-STUDIES
PRKCE	BAD	0.0219226	Physical Interactions	BIOGRID-SMALL-SCALE-STUDIES
PRKCG	YWHAG	0.019366	Physical Interactions	BIOGRID-SMALL-SCALE-STUDIES
PPP3CA	AKAP5	0.0399127	Physical Interactions	BIOGRID-SMALL-SCALE-STUDIES
PPP3CA	RCAN2	0.440197	Physical Interactions	BIOGRID-SMALL-SCALE-STUDIES
PPP3CA	RCAN1	0.0962232	Physical Interactions	BIOGRID-SMALL-SCALE-STUDIES
PPP3CA	CABIN1	0.0480145	Physical Interactions	BIOGRID-SMALL-SCALE-STUDIES
PRKCD	YWHAG	0.0117904	Physical Interactions	BIOGRID-SMALL-SCALE-STUDIES
BCL2	FKBP8	0.00901356	Physical Interactions	BIOGRID-SMALL-SCALE-STUDIES
BCL2	BAD	0.0123035	Physical Interactions	BIOGRID-SMALL-SCALE-STUDIES
BCL2	NR4A1	0.0109237	Physical Interactions	BIOGRID-SMALL-SCALE-STUDIES
BCL2	PPP3CA	0.0137991	Physical Interactions	BIOGRID-SMALL-SCALE-STUDIES
KPNB1	KPNA2	0.00799458	Physical Interactions	BIOGRID-SMALL-SCALE-STUDIES
MAP3K1	NR4A1	0.0087997	Physical Interactions	BIOGRID-SMALL-SCALE-STUDIES
MAP3K1	YWHAG	0.00686181	Physical Interactions	BIOGRID-SMALL-SCALE-STUDIES
PRKCQ	YWHAG	0.0270797	Physical Interactions	BIOGRID-SMALL-SCALE-STUDIES
BCL2L1	FKBP8	0.0119873	Physical Interactions	BIOGRID-SMALL-SCALE-STUDIES
BCL2L1	BAD	0.0163627	Physical Interactions	BIOGRID-SMALL-SCALE-STUDIES
BCL2L1	BCL2	0.00584453	Physical Interactions	BIOGRID-SMALL-SCALE-STUDIES
YWHAH	BAD	0.0191246	Physical Interactions	BIOGRID-SMALL-SCALE-STUDIES
PRKCB	YWHAG	0.0142953	Physical Interactions	BIOGRID-SMALL-SCALE-STUDIES
CSNK1A1	KPNA2	0.0136518	Physical Interactions	BIOGRID-SMALL-SCALE-STUDIES
PRKCZ	YWHAG	0.0136414	Physical Interactions	BIOGRID-SMALL-SCALE-STUDIES
PRKCZ	YWHAH	0.0109396	Physical Interactions	BIOGRID-SMALL-SCALE-STUDIES
RAN	KPNA2	0.00896163	Physical Interactions	BIOGRID-SMALL-SCALE-STUDIES
RAN	KPNB1	0.0077047	Physical Interactions	BIOGRID-SMALL-SCALE-STUDIES
SFN	BAD	0.00614999	Physical Interactions	BIOGRID-SMALL-SCALE-STUDIES
SFN	YWHAG	0.00425782	Physical Interactions	BIOGRID-SMALL-SCALE-STUDIES
YWHAQ	CABIN1	0.00847794	Physical Interactions	BIOGRID-SMALL-SCALE-STUDIES
YWHAQ	MEF2D	0.00816681	Physical Interactions	BIOGRID-SMALL-SCALE-STUDIES
YWHAQ	BAD	0.00682143	Physical Interactions	BIOGRID-SMALL-SCALE-STUDIES
YWHAQ	YWHAG	0.00472268	Physical Interactions	BIOGRID-SMALL-SCALE-STUDIES
YWHAQ	MAP3K1	0.00196275	Physical Interactions	BIOGRID-SMALL-SCALE-STUDIES
YWHAQ	PRKCQ	0.0077459	Physical Interactions	BIOGRID-SMALL-SCALE-STUDIES
YWHAQ	YWHAH	0.00378732	Physical Interactions	BIOGRID-SMALL-SCALE-STUDIES
YWHAQ	PRKCZ	0.00390199	Physical Interactions	BIOGRID-SMALL-SCALE-STUDIES
YWHAQ	SFN	0.00121791	Physical Interactions	BIOGRID-SMALL-SCALE-STUDIES
MAPK3	MAP3K1	0.00332726	Physical Interactions	BIOGRID-SMALL-SCALE-STUDIES
CSNK2A1	SFN	0.00154534	Physical Interactions	BIOGRID-SMALL-SCALE-STUDIES
MAPK9	NFATC3	0.106008	Physical Interactions	BIOGRID-SMALL-SCALE-STUDIES
MAPK9	MAP3K1	0.00698215	Physical Interactions	BIOGRID-SMALL-SCALE-STUDIES
YWHAB	BAD	0.0134287	Physical Interactions	BIOGRID-SMALL-SCALE-STUDIES
YWHAB	PRKCZ	0.00768148	Physical Interactions	BIOGRID-SMALL-SCALE-STUDIES
YWHAB	YWHAQ	0.00265934	Physical Interactions	BIOGRID-SMALL-SCALE-STUDIES
CREBBP	KPNA2	0.0029374	Physical Interactions	BIOGRID-SMALL-SCALE-STUDIES
CREBBP	MAPK3	0.00189792	Physical Interactions	BIOGRID-SMALL-SCALE-STUDIES
CREBBP	CSNK2A1	0.00142058	Physical Interactions	BIOGRID-SMALL-SCALE-STUDIES
MAPK8	NFATC3	0.050278	Physical Interactions	BIOGRID-SMALL-SCALE-STUDIES
MAPK8	NR4A1	0.0102184	Physical Interactions	BIOGRID-SMALL-SCALE-STUDIES
MAPK8	BCL2	0.00411087	Physical Interactions	BIOGRID-SMALL-SCALE-STUDIES
MAPK8	MAP3K1	0.00331154	Physical Interactions	BIOGRID-SMALL-SCALE-STUDIES
PRKCA	AKAP5	0.0108207	Physical Interactions	BIOGRID-SMALL-SCALE-STUDIES
PRKCA	YWHAG	0.00725126	Physical Interactions	BIOGRID-SMALL-SCALE-STUDIES
NFATC1	PIM1	0.041873	Physical Interactions	BIOGRID-SMALL-SCALE-STUDIES
NFATC1	KPNB1	0.0142807	Physical Interactions	BIOGRID-SMALL-SCALE-STUDIES
EP300	MEF2D	0.00522706	Physical Interactions	BIOGRID-SMALL-SCALE-STUDIES
EP300	NR4A1	0.00387635	Physical Interactions	BIOGRID-SMALL-SCALE-STUDIES
EP300	KPNA2	0.00226843	Physical Interactions	BIOGRID-SMALL-SCALE-STUDIES
EP300	PRKCD	0.00215854	Physical Interactions	BIOGRID-SMALL-SCALE-STUDIES
EP300	PRKCB	0.00261713	Physical Interactions	BIOGRID-SMALL-SCALE-STUDIES
EP300	CREBBP	0.000716575	Physical Interactions	BIOGRID-SMALL-SCALE-STUDIES
EP300	MAPK8	0.00145876	Physical Interactions	BIOGRID-SMALL-SCALE-STUDIES
EP300	PRKCA	0.00132753	Physical Interactions	BIOGRID-SMALL-SCALE-STUDIES
EP300	NFATC1	0.0040521	Physical Interactions	BIOGRID-SMALL-SCALE-STUDIES
GSK3B	MAP3K1	0.00302654	Physical Interactions	BIOGRID-SMALL-SCALE-STUDIES
GSK3B	PRKCA	0.00319831	Physical Interactions	BIOGRID-SMALL-SCALE-STUDIES
GSK3B	NFATC1	0.00976239	Physical Interactions	BIOGRID-SMALL-SCALE-STUDIES
CASP3	BCL2	0.00599743	Physical Interactions	BIOGRID-SMALL-SCALE-STUDIES
CASP3	MAPK9	0.0118286	Physical Interactions	BIOGRID-SMALL-SCALE-STUDIES
CASP3	MAPK8	0.00561016	Physical Interactions	BIOGRID-SMALL-SCALE-STUDIES
YWHAZ	BAD	0.0109365	Physical Interactions	BIOGRID-SMALL-SCALE-STUDIES
YWHAZ	PRKCE	0.0069604	Physical Interactions	BIOGRID-SMALL-SCALE-STUDIES
YWHAZ	PRKCD	0.00540701	Physical Interactions	BIOGRID-SMALL-SCALE-STUDIES
YWHAZ	PRKCZ	0.00625588	Physical Interactions	BIOGRID-SMALL-SCALE-STUDIES
YWHAZ	YWHAQ	0.0021658	Physical Interactions	BIOGRID-SMALL-SCALE-STUDIES
YWHAZ	MAPK8	0.00365411	Physical Interactions	BIOGRID-SMALL-SCALE-STUDIES
YWHAZ	PRKCA	0.00332539	Physical Interactions	BIOGRID-SMALL-SCALE-STUDIES
YWHAZ	EP300	0.00138619	Physical Interactions	BIOGRID-SMALL-SCALE-STUDIES
YWHAE	BAD	0.00686384	Physical Interactions	BIOGRID-SMALL-SCALE-STUDIES
YWHAE	KPNB1	0.00306607	Physical Interactions	BIOGRID-SMALL-SCALE-STUDIES
YWHAE	MAP3K1	0.00197496	Physical Interactions	BIOGRID-SMALL-SCALE-STUDIES
YWHAE	YWHAQ	0.00135928	Physical Interactions	BIOGRID-SMALL-SCALE-STUDIES
YWHAE	YWHAZ	0.00217926	Physical Interactions	BIOGRID-SMALL-SCALE-STUDIES
PRKACA	MEF2D	0.0163643	Physical Interactions	BIOGRID-SMALL-SCALE-STUDIES
PRKACA	BAD	0.0136685	Physical Interactions	BIOGRID-SMALL-SCALE-STUDIES
PRKACA	GSK3B	0.00417389	Physical Interactions	BIOGRID-SMALL-SCALE-STUDIES
MAPK14	MAPK3	0.00441643	Physical Interactions	BIOGRID-SMALL-SCALE-STUDIES
MAPK14	CSNK2A1	0.00330568	Physical Interactions	BIOGRID-SMALL-SCALE-STUDIES
MAPK14	EP300	0.00166746	Physical Interactions	BIOGRID-SMALL-SCALE-STUDIES
NFATC2	MEF2D	0.0360758	Physical Interactions	BIOGRID-SMALL-SCALE-STUDIES
NFATC2	KPNB1	0.0134603	Physical Interactions	BIOGRID-SMALL-SCALE-STUDIES
NFATC2	PRKCZ	0.0172365	Physical Interactions	BIOGRID-SMALL-SCALE-STUDIES
NFATC2	MAPK9	0.0212277	Physical Interactions	BIOGRID-SMALL-SCALE-STUDIES
NFATC2	CREBBP	0.00494562	Physical Interactions	BIOGRID-SMALL-SCALE-STUDIES
NFATC2	MAPK8	0.010068	Physical Interactions	BIOGRID-SMALL-SCALE-STUDIES
NFATC2	EP300	0.00381931	Physical Interactions	BIOGRID-SMALL-SCALE-STUDIES
NFATC2	GSK3B	0.00920153	Physical Interactions	BIOGRID-SMALL-SCALE-STUDIES
XPO1	NUP214	0.0166832	Physical Interactions	BIOGRID-SMALL-SCALE-STUDIES
XPO1	RAN	0.00669838	Physical Interactions	BIOGRID-SMALL-SCALE-STUDIES
YWHAZ	SFN	0.0953463	Physical Interactions	Wilker-Yaffe-2007
YWHAB	BAD	0.0840543	Physical Interactions	Couzens-Gingras-2013
YWHAB	YWHAG	0.0332318	Physical Interactions	Couzens-Gingras-2013
YWHAB	YWHAH	0.013646	Physical Interactions	Couzens-Gingras-2013
YWHAB	YWHAQ	0.0242829	Physical Interactions	Couzens-Gingras-2013
YWHAZ	YWHAB	0.0187303	Physical Interactions	Couzens-Gingras-2013
YWHAE	YWHAB	0.0187303	Physical Interactions	Couzens-Gingras-2013
MAPK8	MAPK9	0.368156	Physical Interactions	Varjosalo-Gstaiger-2013
MEF2D	CABIN1	0.0543392	Physical Interactions	IREF-SMALL-SCALE-STUDIES
CAMK4	CABIN1	0.0990696	Physical Interactions	IREF-SMALL-SCALE-STUDIES
PPP3CB	AKAP5	0.0594847	Physical Interactions	IREF-SMALL-SCALE-STUDIES
PPP3CB	CABIN1	0.0519467	Physical Interactions	IREF-SMALL-SCALE-STUDIES
YWHAG	BAD	0.0168929	Physical Interactions	IREF-SMALL-SCALE-STUDIES
PRKCG	YWHAG	0.00955744	Physical Interactions	IREF-SMALL-SCALE-STUDIES
PPP3CA	AKAP5	0.0334957	Physical Interactions	IREF-SMALL-SCALE-STUDIES
PPP3CA	RCAN2	0.305572	Physical Interactions	IREF-SMALL-SCALE-STUDIES
PPP3CA	RCAN1	0.0331824	Physical Interactions	IREF-SMALL-SCALE-STUDIES
PPP3CA	FKBP8	0.0153834	Physical Interactions	IREF-SMALL-SCALE-STUDIES
PPP3CA	CABIN1	0.0292511	Physical Interactions	IREF-SMALL-SCALE-STUDIES
PPP3CA	PPP3R1	0.0332914	Physical Interactions	IREF-SMALL-SCALE-STUDIES
PRKCD	YWHAG	0.00770334	Physical Interactions	IREF-SMALL-SCALE-STUDIES
BCL2	FKBP8	0.00748995	Physical Interactions	IREF-SMALL-SCALE-STUDIES
BCL2	PPP3R1	0.0162091	Physical Interactions	IREF-SMALL-SCALE-STUDIES
BCL2	BAD	0.010481	Physical Interactions	IREF-SMALL-SCALE-STUDIES
BCL2	NR4A1	0.00876482	Physical Interactions	IREF-SMALL-SCALE-STUDIES
BCL2	PPP3CA	0.00710006	Physical Interactions	IREF-SMALL-SCALE-STUDIES
KPNB1	KPNA2	0.007629	Physical Interactions	IREF-SMALL-SCALE-STUDIES
MAP3K1	NR4A1	0.0186902	Physical Interactions	IREF-SMALL-SCALE-STUDIES
MAP3K1	YWHAG	0.0118812	Physical Interactions	IREF-SMALL-SCALE-STUDIES
PRKCQ	YWHAG	0.0146956	Physical Interactions	IREF-SMALL-SCALE-STUDIES
BCL2L1	FKBP8	0.0114505	Physical Interactions	IREF-SMALL-SCALE-STUDIES
BCL2L1	BAD	0.0160232	Physical Interactions	IREF-SMALL-SCALE-STUDIES
BCL2L1	BCL2	0.00528487	Physical Interactions	IREF-SMALL-SCALE-STUDIES
YWHAH	BAD	0.0120884	Physical Interactions	IREF-SMALL-SCALE-STUDIES
PRKCB	YWHAG	0.006734	Physical Interactions	IREF-SMALL-SCALE-STUDIES
CSNK1A1	NFATC3	0.056199	Physical Interactions	IREF-SMALL-SCALE-STUDIES
CSNK1A1	YWHAG	0.00988929	Physical Interactions	IREF-SMALL-SCALE-STUDIES
CSNK1A1	KPNA2	0.0103489	Physical Interactions	IREF-SMALL-SCALE-STUDIES
CSNK1A1	YWHAH	0.00707668	Physical Interactions	IREF-SMALL-SCALE-STUDIES
PRKCZ	YWHAG	0.00732935	Physical Interactions	IREF-SMALL-SCALE-STUDIES
PRKCZ	PPP3CA	0.0093398	Physical Interactions	IREF-SMALL-SCALE-STUDIES
PRKCZ	PRKCQ	0.011994	Physical Interactions	IREF-SMALL-SCALE-STUDIES
PRKCZ	YWHAH	0.00524481	Physical Interactions	IREF-SMALL-SCALE-STUDIES
FKBP1A	PPP3R1	0.0626518	Physical Interactions	IREF-SMALL-SCALE-STUDIES
FKBP1A	PPP3CA	0.0274432	Physical Interactions	IREF-SMALL-SCALE-STUDIES
RAN	KPNA2	0.00840364	Physical Interactions	IREF-SMALL-SCALE-STUDIES
RAN	KPNB1	0.00651913	Physical Interactions	IREF-SMALL-SCALE-STUDIES
SFN	BAD	0.0248518	Physical Interactions	IREF-SMALL-SCALE-STUDIES
YWHAQ	CABIN1	0.00862274	Physical Interactions	IREF-SMALL-SCALE-STUDIES
YWHAQ	MEF2D	0.00798562	Physical Interactions	IREF-SMALL-SCALE-STUDIES
YWHAQ	BAD	0.00634571	Physical Interactions	IREF-SMALL-SCALE-STUDIES
YWHAQ	MAP3K1	0.0044631	Physical Interactions	IREF-SMALL-SCALE-STUDIES
YWHAQ	PRKCQ	0.00552031	Physical Interactions	IREF-SMALL-SCALE-STUDIES
YWHAQ	CSNK1A1	0.00371484	Physical Interactions	IREF-SMALL-SCALE-STUDIES
YWHAQ	PRKCZ	0.00275322	Physical Interactions	IREF-SMALL-SCALE-STUDIES
YWHAQ	SFN	0.0049627	Physical Interactions	IREF-SMALL-SCALE-STUDIES
MAPK3	RCAN1	0.0121808	Physical Interactions	IREF-SMALL-SCALE-STUDIES
MAPK3	PRKCE	0.00407719	Physical Interactions	IREF-SMALL-SCALE-STUDIES
MAPK3	BCL2	0.00260633	Physical Interactions	IREF-SMALL-SCALE-STUDIES
MAPK3	KPNB1	0.00341019	Physical Interactions	IREF-SMALL-SCALE-STUDIES
MAPK3	MAP3K1	0.00555777	Physical Interactions	IREF-SMALL-SCALE-STUDIES
MAPK3	PRKCZ	0.0034285	Physical Interactions	IREF-SMALL-SCALE-STUDIES
CSNK2A1	YWHAQ	0.00126077	Physical Interactions	IREF-SMALL-SCALE-STUDIES
MAPK9	NFATC3	0.060283	Physical Interactions	IREF-SMALL-SCALE-STUDIES
MAPK9	MAP3K1	0.0140347	Physical Interactions	IREF-SMALL-SCALE-STUDIES
YWHAB	BAD	0.00919034	Physical Interactions	IREF-SMALL-SCALE-STUDIES
YWHAB	CSNK1A1	0.00538012	Physical Interactions	IREF-SMALL-SCALE-STUDIES
YWHAB	PRKCZ	0.00398742	Physical Interactions	IREF-SMALL-SCALE-STUDIES
YWHAB	YWHAQ	0.00183524	Physical Interactions	IREF-SMALL-SCALE-STUDIES
CREBBP	CAMK4	0.0113327	Physical Interactions	IREF-SMALL-SCALE-STUDIES
CREBBP	KPNA2	0.00274783	Physical Interactions	IREF-SMALL-SCALE-STUDIES
CREBBP	KPNB1	0.00213163	Physical Interactions	IREF-SMALL-SCALE-STUDIES
CREBBP	YWHAH	0.001879	Physical Interactions	IREF-SMALL-SCALE-STUDIES
CREBBP	MAPK3	0.00122829	Physical Interactions	IREF-SMALL-SCALE-STUDIES
CREBBP	CSNK2A1	0.000981374	Physical Interactions	IREF-SMALL-SCALE-STUDIES
MAPK8	NFATC3	0.0297898	Physical Interactions	IREF-SMALL-SCALE-STUDIES
MAPK8	BAD	0.00986095	Physical Interactions	IREF-SMALL-SCALE-STUDIES
MAPK8	NR4A1	0.00824627	Physical Interactions	IREF-SMALL-SCALE-STUDIES
MAPK8	BCL2	0.0032524	Physical Interactions	IREF-SMALL-SCALE-STUDIES
MAPK8	MAP3K1	0.00693547	Physical Interactions	IREF-SMALL-SCALE-STUDIES
MAPK8	MAPK3	0.00245213	Physical Interactions	IREF-SMALL-SCALE-STUDIES
PRKCA	AKAP5	0.00964219	Physical Interactions	IREF-SMALL-SCALE-STUDIES
PRKCA	YWHAG	0.00329419	Physical Interactions	IREF-SMALL-SCALE-STUDIES
PRKCA	PRKCE	0.00319728	Physical Interactions	IREF-SMALL-SCALE-STUDIES
PRKCA	BCL2	0.00204385	Physical Interactions	IREF-SMALL-SCALE-STUDIES
PRKCA	PRKCZ	0.00268858	Physical Interactions	IREF-SMALL-SCALE-STUDIES
NFATC1	PPP3R1	0.0548047	Physical Interactions	IREF-SMALL-SCALE-STUDIES
NFATC1	PIM1	0.0361619	Physical Interactions	IREF-SMALL-SCALE-STUDIES
NFATC1	PPP3CB	0.042632	Physical Interactions	IREF-SMALL-SCALE-STUDIES
NFATC1	PPP3CA	0.024006	Physical Interactions	IREF-SMALL-SCALE-STUDIES
NFATC1	KPNB1	0.0152932	Physical Interactions	IREF-SMALL-SCALE-STUDIES
NFATC1	PRKCA	0.00691045	Physical Interactions	IREF-SMALL-SCALE-STUDIES
EP300	MEF2D	0.00534407	Physical Interactions	IREF-SMALL-SCALE-STUDIES
EP300	NR4A1	0.00355126	Physical Interactions	IREF-SMALL-SCALE-STUDIES
EP300	KPNA2	0.00236242	Physical Interactions	IREF-SMALL-SCALE-STUDIES
EP300	PRKCD	0.0019365	Physical Interactions	IREF-SMALL-SCALE-STUDIES
EP300	KPNB1	0.00183265	Physical Interactions	IREF-SMALL-SCALE-STUDIES
EP300	PRKCB	0.00169282	Physical Interactions	IREF-SMALL-SCALE-STUDIES
EP300	RAN	0.00201873	Physical Interactions	IREF-SMALL-SCALE-STUDIES
EP300	CREBBP	0.000660088	Physical Interactions	IREF-SMALL-SCALE-STUDIES
EP300	MAPK8	0.00131778	Physical Interactions	IREF-SMALL-SCALE-STUDIES
EP300	PRKCA	0.000828109	Physical Interactions	IREF-SMALL-SCALE-STUDIES
EP300	NFATC1	0.00473573	Physical Interactions	IREF-SMALL-SCALE-STUDIES
GSK3B	RCAN1	0.0144303	Physical Interactions	IREF-SMALL-SCALE-STUDIES
GSK3B	MAP3K1	0.00658417	Physical Interactions	IREF-SMALL-SCALE-STUDIES
GSK3B	PRKCB	0.00373175	Physical Interactions	IREF-SMALL-SCALE-STUDIES
GSK3B	PRKCZ	0.00406167	Physical Interactions	IREF-SMALL-SCALE-STUDIES
GSK3B	PRKCA	0.00182553	Physical Interactions	IREF-SMALL-SCALE-STUDIES
CASP3	PPP3CA	0.00566821	Physical Interactions	IREF-SMALL-SCALE-STUDIES
CASP3	BCL2	0.00275977	Physical Interactions	IREF-SMALL-SCALE-STUDIES
CASP3	KPNB1	0.00361096	Physical Interactions	IREF-SMALL-SCALE-STUDIES
CASP3	PRKCQ	0.00727899	Physical Interactions	IREF-SMALL-SCALE-STUDIES
CASP3	PRKCZ	0.00363035	Physical Interactions	IREF-SMALL-SCALE-STUDIES
CASP3	MAPK9	0.0052543	Physical Interactions	IREF-SMALL-SCALE-STUDIES
CASP3	MAPK8	0.0025965	Physical Interactions	IREF-SMALL-SCALE-STUDIES
YWHAZ	RCAN1	0.0130927	Physical Interactions	IREF-SMALL-SCALE-STUDIES
YWHAZ	BAD	0.00849376	Physical Interactions	IREF-SMALL-SCALE-STUDIES
YWHAZ	NR4A1	0.00710295	Physical Interactions	IREF-SMALL-SCALE-STUDIES
YWHAZ	PRKCE	0.00438245	Physical Interactions	IREF-SMALL-SCALE-STUDIES
YWHAZ	PRKCD	0.00387324	Physical Interactions	IREF-SMALL-SCALE-STUDIES
YWHAZ	CSNK1A1	0.00497233	Physical Interactions	IREF-SMALL-SCALE-STUDIES
YWHAZ	PRKCZ	0.00368519	Physical Interactions	IREF-SMALL-SCALE-STUDIES
YWHAZ	YWHAQ	0.00169614	Physical Interactions	IREF-SMALL-SCALE-STUDIES
YWHAZ	MAPK8	0.00263572	Physical Interactions	IREF-SMALL-SCALE-STUDIES
YWHAZ	PRKCA	0.00165632	Physical Interactions	IREF-SMALL-SCALE-STUDIES
YWHAZ	GSK3B	0.00250221	Physical Interactions	IREF-SMALL-SCALE-STUDIES
YWHAE	BAD	0.00507912	Physical Interactions	IREF-SMALL-SCALE-STUDIES
YWHAE	YWHAG	0.00270006	Physical Interactions	IREF-SMALL-SCALE-STUDIES
YWHAE	PRKCG	0.00287359	Physical Interactions	IREF-SMALL-SCALE-STUDIES
YWHAE	KPNB1	0.00219191	Physical Interactions	IREF-SMALL-SCALE-STUDIES
YWHAE	MAP3K1	0.00357227	Physical Interactions	IREF-SMALL-SCALE-STUDIES
YWHAE	YWHAH	0.00193214	Physical Interactions	IREF-SMALL-SCALE-STUDIES
YWHAE	CSNK1A1	0.00297337	Physical Interactions	IREF-SMALL-SCALE-STUDIES
YWHAE	YWHAQ	0.00101426	Physical Interactions	IREF-SMALL-SCALE-STUDIES
YWHAE	YWHAB	0.00146893	Physical Interactions	IREF-SMALL-SCALE-STUDIES
YWHAE	CASP3	0.00133739	Physical Interactions	IREF-SMALL-SCALE-STUDIES
YWHAE	YWHAZ	0.00135759	Physical Interactions	IREF-SMALL-SCALE-STUDIES
PRKACA	MEF2D	0.00789403	Physical Interactions	IREF-SMALL-SCALE-STUDIES
PRKACA	BAD	0.00627293	Physical Interactions	IREF-SMALL-SCALE-STUDIES
PRKACA	BCL2	0.00206897	Physical Interactions	IREF-SMALL-SCALE-STUDIES
PRKACA	GSK3B	0.00184797	Physical Interactions	IREF-SMALL-SCALE-STUDIES
PRKACA	YWHAZ	0.00167668	Physical Interactions	IREF-SMALL-SCALE-STUDIES
MAPK14	BCL2	0.00312029	Physical Interactions	IREF-SMALL-SCALE-STUDIES
MAPK14	MAPK3	0.00235253	Physical Interactions	IREF-SMALL-SCALE-STUDIES
MAPK14	CSNK2A1	0.00187961	Physical Interactions	IREF-SMALL-SCALE-STUDIES
MAPK14	MAPK8	0.00293569	Physical Interactions	IREF-SMALL-SCALE-STUDIES
MAPK14	NFATC1	0.01055	Physical Interactions	IREF-SMALL-SCALE-STUDIES
MAPK14	EP300	0.00126425	Physical Interactions	IREF-SMALL-SCALE-STUDIES
NFATC2	MEF2D	0.037471	Physical Interactions	IREF-SMALL-SCALE-STUDIES
NFATC2	PPP3R1	0.0460493	Physical Interactions	IREF-SMALL-SCALE-STUDIES
NFATC2	PPP3CB	0.0358213	Physical Interactions	IREF-SMALL-SCALE-STUDIES
NFATC2	PPP3CA	0.0201709	Physical Interactions	IREF-SMALL-SCALE-STUDIES
NFATC2	KPNB1	0.01285	Physical Interactions	IREF-SMALL-SCALE-STUDIES
NFATC2	PRKCZ	0.012919	Physical Interactions	IREF-SMALL-SCALE-STUDIES
NFATC2	YWHAQ	0.00594605	Physical Interactions	IREF-SMALL-SCALE-STUDIES
NFATC2	MAPK9	0.018698	Physical Interactions	IREF-SMALL-SCALE-STUDIES
NFATC2	CREBBP	0.00462834	Physical Interactions	IREF-SMALL-SCALE-STUDIES
NFATC2	MAPK8	0.0092399	Physical Interactions	IREF-SMALL-SCALE-STUDIES
NFATC2	EP300	0.00397916	Physical Interactions	IREF-SMALL-SCALE-STUDIES
XPO1	NUP214	0.0122024	Physical Interactions	IREF-SMALL-SCALE-STUDIES
XPO1	RAN	0.00501795	Physical Interactions	IREF-SMALL-SCALE-STUDIES
